# Supplementary material for: Combination of transcriptomic and proteomic approaches helps to unravel the protein composition of Chelidonium majus L. milky sap
Source: Planta. 2016 Jul 11;244(5):1055–64. doi: 10.1007/s00425-016-2566-7 (PMC5052312; doi:10.1007/s00425-016-2566-7)
Supplement: Supplementary file 2 — Supplementary material 2 (XLSX 16 kb) [file 425_2016_2566_MOESM2_ESM.xlsx]

## Sheet: a  Molecular Function
		GO-ID	Number of sequences	GO terms
	1	id_3674	19912	molecular_function
	2	id_5488	14188	binding
	3	id_3824	11005	catalytic activity
	4	id_5515	5653	protein binding
	5	id_166	4502	nucleotide binding
	6	id_16740	4184	transferase activity
	7	id_16787	3858	hydrolase activity
	8	id_3676	3784	nucleic acid binding
	9	id_17076	3475	purine nucleotide binding
	10	id_32555	3257	purine ribonucleotide binding
	11	id_32553	3257	ribonucleotide binding
	12	id_1882	3251	nucleoside binding
	13	id_1883	3218	purine nucleoside binding
	14	id_30554	3215	adenyl nucleotide binding
	15	id_43167	3050	ion binding
	16	id_43169	3046	cation binding
	17	id_32559	3006	adenyl ribonucleotide binding
	18	id_46872	2976	metal ion binding
	19	id_5524	2786	ATP binding
	20	id_16772	2264	transferase activity, transferring phosphorus-containing groups
	21	id_46914	2076	transition metal ion binding
	22	id_16491	1962	oxidoreductase activity
	23	id_3677	1899	DNA binding
	24	id_16301	1744	kinase activity
	25	id_16773	1483	phosphotransferase activity, alcohol group as acceptor
	26	id_8270	1357	zinc ion binding
	27	id_5215	1355	transporter activity
	28	id_4672	1272	protein kinase activity
	29	id_16817	1206	hydrolase activity, acting on acid anhydrides
	30	id_16818	1196	hydrolase activity, acting on acid anhydrides, in phosphorus-containing anhydrides
	31	id_16462	1175	pyrophosphatase activity

## Sheet: b  Biological Processess
		GO-ID	Number of sequences	GO terms
	1	id_8150	16214	biological_process
	2	id_8152	11997	metabolic process
	3	id_9987	11996	cellular process
	4	id_44238	9887	primary metabolic process
	5	id_44237	9753	cellular metabolic process
	6	id_43170	6995	macromolecule metabolic process
	7	id_44260	6229	cellular macromolecule metabolic process
	8	id_6807	5661	nitrogen compound metabolic process
	9	id_34641	5465	cellular nitrogen compound metabolic process
	10	id_44281	5042	small molecule metabolic process
	11	id_9058	4557	biosynthetic process
	12	id_65007	4462	biological regulation
	13	id_50896	4424	response to stimulus
	14	id_19538	4189	protein metabolic process
	15	id_44249	4061	cellular biosynthetic process
	16	id_6139	3777	nucleobase, nucleoside, nucleotide and nucleic acid metabolic process
	17	id_50789	3728	regulation of biological process
	18	id_44267	3633	cellular protein metabolic process
	19	id_50794	3191	regulation of cellular process
	20	id_43412	3049	macromolecule modification
	21	id_51179	3026	localization
	22	id_51234	2951	establishment of localization
	23	id_42180	2928	cellular ketone metabolic process
	24	id_6082	2869	organic acid metabolic process
	25	id_43436	2868	oxoacid metabolic process
	26	id_19752	2868	carboxylic acid metabolic process
	27	id_6810	2860	transport
	28	id_6950	2811	response to stress
	29	id_6464	2661	protein modification process
	30	id_90304	2579	nucleic acid metabolic process
	31	id_32501	2546	multicellular organismal process

## Sheet: c  Cellular Component
		GO-ID	Number of sequences	GO terms
	1	id_5575	13017	cellular_component
	2	id_5623	12834	cell
	3	id_44464	12832	cell part
	4	id_5622	10637	intracellular
	5	id_44424	10425	intracellular part
	6	id_43226	9141	organelle
	7	id_43229	9138	intracellular organelle
	8	id_43227	8491	membrane-bounded organelle
	9	id_43231	8489	intracellular membrane-bounded organelle
	10	id_5737	7561	cytoplasm
	11	id_44444	6743	cytoplasmic part
	12	id_16020	5094	membrane
	13	id_44422	4244	organelle part
	14	id_44446	4242	intracellular organelle part
	15	id_5634	3588	nucleus
	16	id_32991	3070	macromolecular complex
	17	id_9536	3012	plastid
	18	id_9507	2738	chloroplast
	19	id_43234	2470	protein complex
	20	id_44425	2399	membrane part
	21	id_5886	2215	plasma membrane
	22	id_43228	1721	non-membrane-bounded organelle
	23	id_43232	1721	intracellular non-membrane-bounded organelle
	24	id_5739	1672	mitochondrion
	25	id_31224	1638	intrinsic to membrane
	26	id_16021	1555	integral to membrane
	27	id_44428	1424	nuclear part
	28	id_5829	1376	cytosol
	29	id_44435	1287	plastid part
	30	id_31974	1284	membrane-enclosed lumen
	31	id_70013	1283	intracellular organelle lumen
