# Supplementary material for: Combination of transcriptomic and proteomic approaches helps to unravel the protein composition of Chelidonium majus L. milky sap
Source: Planta. 2016 Jul 11;244(5):1055–64. doi: 10.1007/s00425-016-2566-7 (PMC5052312; doi:10.1007/s00425-016-2566-7)
Supplement: Supplementary file 3 — Supplementary material 3 (XLSX 326 kb) [file 425_2016_2566_MOESM3_ESM.xlsx]

## Sheet: SR1
Transcript	Description	Mascot score	Sequence coverage	emPAI	% emPAI	GOs	KEGG KOs	KEGG pathways	KEGG pathway names
m.54853	beta-amylase precursor	1911	58.2	5	0.0257798	GO:0000272 (polysaccharide catabolic process);GO:0009507 (chloroplast);GO:0016161 (beta-amylase activity);GO:0043169 (cation binding);GO:0005982 (starch metabolic process);GO:0005985 (sucrose metabolic process);
m.7838	reticuline oxidase-like	1852	43.8	5	0.0257798	GO:0008762 (UDP-N-acetylmuramate dehydrogenase activity);GO:0055114 (oxidation-reduction process);GO:0050660 (flavin adenine dinucleotide binding);GO:0006040 (amino sugar metabolic process);
m.37901	mlp-like protein 28	1816	59.3	8.39	0.0432586	GO:0009607 (response to biotic stimulus);GO:0006952 (defense response);
m.7868	peroxidase 12-like	1767	59.3	9.65	0.0497551	GO:0046872 (metal ion binding);GO:0009505 (plant-type cell wall);GO:0005773 (vacuole);GO:0006979 (response to oxidative stress);GO:0020037 (heme binding);GO:0004601 (peroxidase activity);GO:0016020 (membrane);GO:0055114 (oxidation-reduction process);GO:0006804 (peroxidase reaction);	K00430 (E1.11.1.7)	ko00940	Phenylpropanoid biosynthesis
m.37895	mlp-like protein 28	1692	74.4	29.99	0.154627	GO:0009607 (response to biotic stimulus);GO:0006952 (defense response);
m.37899	mlp-like protein 28	1418	55.1	25.6	0.131993	GO:0006952 (defense response);GO:0009607 (response to biotic stimulus);
m.60893	polyphenol oxidase	1275	26.6	1.15	0.00592936	GO:0004097 (catechol oxidase activity);GO:0055114 (oxidation-reduction process);GO:0006118 (electron transport);GO:0006570 (tyrosine metabolic process);	K00422 (E1.10.3.1)	ko00350; ko00950	Isoquinoline alkaloid biosynthesis; Tyrosine metabolism
m.61212	malate mitochondrial-like	1067	53.5	2.58	0.0133024	GO:0005829 (cytosol);GO:0005507 (copper ion binding);GO:0005618 (cell wall);GO:0030060 (L-malate dehydrogenase activity);GO:0005739 (mitochondrion);GO:0009651 (response to salt stress);GO:0042742 (defense response to bacterium);GO:0009409 (response to cold);GO:0006108 (malate metabolic process);GO:0044262 (cellular carbohydrate metabolic process);GO:0006972 (hyperosmotic response);GO:0006833 (wat…	K00026 (MDH2)	ko00020; ko00270; ko00620; ko00630; ko00710; ko01200	Carbon fixation in photosynthetic organisms; Carbon metabolism; Citrate cycle (TCA cycle); Cysteine and methionine metabolism; Glyoxylate and dicarboxylate metabolism; Pyruvate metabolism
m.18198	ubiquitin-40s ribosomal protein s27a-like	976	44.6	10.12	0.0521784	GO:0003735 (structural constituent of ribosome);GO:0022627 (cytosolic small ribosomal subunit);GO:0006412 (translation);GO:0005515 (protein binding);GO:0042254 (ribosome biogenesis);	K02977 (RP-S27Ae, RPS27A)	ko03010	Ribosome
m.12634	mlp-like protein 28	890	45	6.37	0.0328435	GO:0006952 (defense response);GO:0009607 (response to biotic stimulus);
m.2578	peroxidase 12-like	844	21.6	0.91	0.00469193	GO:0046872 (metal ion binding);GO:0009505 (plant-type cell wall);GO:0005773 (vacuole);GO:0006979 (response to oxidative stress);GO:0020037 (heme binding);GO:0004601 (peroxidase activity);GO:0016020 (membrane);GO:0055114 (oxidation-reduction process);GO:0006804 (peroxidase reaction);	K00430 (E1.11.1.7)	ko00940	Phenylpropanoid biosynthesis
m.60799	lactoylglutathione lyase-like	838	36.2	2.15	0.0110853	GO:0005829 (cytosol);GO:0005777 (peroxisome);GO:0005739 (mitochondrion);GO:0009651 (response to salt stress);GO:0046872 (metal ion binding);GO:0019243 (methylglyoxal catabolic process to D-lactate);GO:0009941 (chloroplast envelope);GO:0006096 (glycolysis);GO:0006094 (gluconeogenesis);GO:0004462 (lactoylglutathione lyase activity);GO:0005773 (vacuole);GO:0046686 (response to cadmium ion);GO:001934…	K01759 (GLO1, gloA)	ko00620	Pyruvate metabolism
m.2544	gdsl esterase lipase 7-like	832	37	1.63	0.00840423	GO:0016788 (hydrolase activity, acting on ester bonds);GO:0006629 (lipid metabolic process);
m.12632	mlp-like protein 28	772	39.1	3.05	0.0157257	GO:0009607 (response to biotic stimulus);GO:0006952 (defense response);
m.60713	lipoxygenase homology domain-containing protein 1-like	656	41.4	3.18	0.016396	GO:0016020 (membrane);GO:0009579 (thylakoid);GO:0009507 (chloroplast);GO:0005515 (protein binding);
m.2649	UNCHARACTERIZED_PROTEIN	648	47.1	11.33	0.0584171	-
m.18407	peroxidase 12-like	646	34.4	1.49	0.00768239	GO:0006979 (response to oxidative stress);GO:0020037 (heme binding);GO:0055114 (oxidation-reduction process);GO:0004601 (peroxidase activity);GO:0006804 (peroxidase reaction);	K00430 (E1.11.1.7)	ko00940	Phenylpropanoid biosynthesis
m.14064	protein in2-1 homolog b-like	642	48.2	1.54	0.00794019	GO:0009570 (chloroplast stroma);GO:0016740 (transferase activity);GO:0010731 (protein glutathionylation);GO:0005515 (protein binding);	K00799 (GST, gst)	ko00480; ko00980; ko00982	Drug metabolism - cytochrome P450; Glutathione metabolism; Metabolism of xenobiotics by cytochrome P450
m.16756	phosphoglycerate cytosolic-like	610	29.6	0.97	0.00500129	GO:0005829 (cytosol);GO:0034976 (response to endoplasmic reticulum stress);GO:0004618 (phosphoglycerate kinase activity);GO:0009506 (plasmodesma);GO:0005774 (vacuolar membrane);GO:0006096 (glycolysis);GO:0016310 (phosphorylation);GO:0009570 (chloroplast stroma);GO:0046685 (response to arsenic-containing substance);GO:0046686 (response to cadmium ion);GO:0005794 (Golgi apparatus);GO:0005634 (nucle…	K00927 (PGK, pgk)	ko00010; ko00710; ko01200; ko01230	Biosynthesis of amino acids; Carbon fixation in photosynthetic organisms; Carbon metabolism; Glycolysis/Gluconeogenesis
m.60758	malate cytoplasmic-like	600	32.5	1.5	0.00773395	GO:0044262 (cellular carbohydrate metabolic process);GO:0005773 (vacuole);GO:0046686 (response to cadmium ion);GO:0005886 (plasma membrane);GO:0016746 (transferase activity, transferring acyl groups);GO:0010043 (response to zinc ion);GO:0030060 (L-malate dehydrogenase activity);GO:0006108 (malate metabolic process);GO:0009570 (chloroplast stroma);GO:0005634 (nucleus);GO:0048046 (apoplast);GO:0009…	K00025 (MDH1)	ko00020; ko00270; ko00620; ko00630; ko00710; ko01200	Carbon fixation in photosynthetic organisms; Carbon metabolism; Citrate cycle (TCA cycle); Cysteine and methionine metabolism; Glyoxylate and dicarboxylate metabolism; Pyruvate metabolism
m.2644	polyphenol oxidase	589	29.9	1.32	0.00680588	GO:0004097 (catechol oxidase activity);GO:0055114 (oxidation-reduction process);GO:0006118 (electron transport);GO:0006570 (tyrosine metabolic process);	K00422 (E1.10.3.1)	ko00350; ko00950	Isoquinoline alkaloid biosynthesis; Tyrosine metabolism
m.62107	malate chloroplastic-like	579	36.9	1.4	0.00721836	GO:0009941 (chloroplast envelope);GO:0044262 (cellular carbohydrate metabolic process);GO:0009409 (response to cold);GO:0005886 (plasma membrane);GO:0030060 (L-malate dehydrogenase activity);GO:0006108 (malate metabolic process);GO:0010319 (stromule);GO:0009570 (chloroplast stroma);GO:0048046 (apoplast);GO:0005739 (mitochondrion);GO:0006090 (pyruvate metabolic process);GO:0019643 (reductive trica…	K00026 (MDH2)	ko00020; ko00270; ko00620; ko00630; ko00710; ko01200	Carbon fixation in photosynthetic organisms; Carbon metabolism; Citrate cycle (TCA cycle); Cysteine and methionine metabolism; Glyoxylate and dicarboxylate metabolism; Pyruvate metabolism
m.60734	lipoxygenase homology domain-containing protein 1-like	557	24.5	1.83	0.00943542	GO:0005515 (protein binding);
m.61326	UNCHARACTERIZED_PROTEIN	487	46	2.88	0.0148492	-
uniq_02123	s-norcoclaurine synthase-like	442	58.5	3.66	0.0188708	GO:0009607 (response to biotic stimulus);GO:0006952 (defense response);
m.44308	reticuline oxidase-like	420	13.9	0.62	0.0031967	GO:0050660 (flavin adenine dinucleotide binding);GO:0008762 (UDP-N-acetylmuramate dehydrogenase activity);GO:0055114 (oxidation-reduction process);GO:0006040 (amino sugar metabolic process);
m.63061	uncharacterized oxidoreductase at4g09670-like	418	34.1	0.9	0.00464037	GO:0055114 (oxidation-reduction process);GO:0016491 (oxidoreductase activity);
m.62015	pseudouridine-5 -monophosphatase-like	417	22	0.73	0.00376386	GO:0005829 (cytosol);GO:0008152 (metabolic process);GO:0016787 (hydrolase activity);GO:0007020 (microtubule nucleation);GO:0005739 (mitochondrion);GO:0009507 (chloroplast);	K17623 (HDHD1)
m.61574	probable lactoylglutathione chloroplast-like	415	14.6	0.9	0.00464037	GO:0046872 (metal ion binding);GO:0005975 (carbohydrate metabolic process);GO:0019243 (methylglyoxal catabolic process to D-lactate);GO:0009409 (response to cold);GO:0031977 (thylakoid lumen);GO:0010319 (stromule);GO:0009570 (chloroplast stroma);GO:0005739 (mitochondrion);GO:0004462 (lactoylglutathione lyase activity);GO:0006090 (pyruvate metabolic process);	K01759 (GLO1, gloA)	ko00620	Pyruvate metabolism
m.60859	UNCHARACTERIZED_PROTEIN	410	23.4	1.33	0.00685744	-
m.44312	reticuline oxidase-like	401	13.8	0.62	0.0031967	GO:0008762 (UDP-N-acetylmuramate dehydrogenase activity);GO:0050660 (flavin adenine dinucleotide binding);GO:0055114 (oxidation-reduction process);GO:0006040 (amino sugar metabolic process);
m.28580	probable caffeoyl- o-methyltransferase at4g26220-like	394	40	1.7	0.00876515	GO:0042409 (caffeoyl-CoA O-methyltransferase activity);GO:0005829 (cytosol);GO:0032259 (methylation);GO:0009805 (coumarin biosynthetic process);GO:0009809 (lignin biosynthetic process);GO:0009811 (stilbene biosynthetic process);	K00588 (E2.1.1.104)	ko00360; ko00940; ko00941; ko00945	Flavonoid biosynthesis; Phenylalanine metabolism; Phenylpropanoid biosynthesis; Stilbenoid, diarylheptanoid and gingerol biosynthesis
m.63454	quinone oxidoreductase 1-like	378	40.8	1.02	0.00525909	GO:0003960 (NADPH:quinone reductase activity);GO:0030154 (cell differentiation);GO:0009644 (response to high light intensity);GO:0009507 (chloroplast);GO:0008270 (zinc ion binding);GO:0005829 (cytosol);GO:0055114 (oxidation-reduction process);GO:0000166 (nucleotide binding);GO:0016747 (transferase activity, transferring acyl groups other than amino-acyl groups);GO:0006118 (electron transport);	K00344 (qor, CRYZ)
m.44303	reticuline oxidase-like	374	11.1	0.62	0.0031967	GO:0050660 (flavin adenine dinucleotide binding);GO:0055114 (oxidation-reduction process);GO:0008762 (UDP-N-acetylmuramate dehydrogenase activity);GO:0006040 (amino sugar metabolic process);
m.60749	major allergen pru ar 1-like	335	47.5	1.33	0.00685744	GO:0006952 (defense response);GO:0009607 (response to biotic stimulus);
m.60942	type ii peroxiredoxin	335	49.7	1.43	0.00737303	GO:0031047 (gene silencing by RNA);GO:0009941 (chloroplast envelope);GO:0042127 (regulation of cell proliferation);GO:0006275 (regulation of DNA replication);GO:0051920 (peroxiredoxin activity);GO:0000911 (cytokinesis by cell plate formation);GO:0051567 (histone H3-K9 methylation);GO:0045010 (actin nucleation);GO:0020037 (heme binding);GO:0009407 (toxin catabolic process);GO:0010389 (regulation o…
m.61343	glutathione s-transferase f13	323	43.3	2.17	0.0111885	GO:0009407 (toxin catabolic process);GO:0005737 (cytoplasm);GO:0004364 (glutathione transferase activity);GO:0005515 (protein binding);GO:0006749 (glutathione metabolic process);GO:0006803 (glutathione conjugation reaction);	K00799 (GST, gst)	ko00480; ko00980; ko00982	Drug metabolism - cytochrome P450; Glutathione metabolism; Metabolism of xenobiotics by cytochrome P450
m.12629	mlp-like protein 34	296	43.7	5.02	0.025883	GO:0006952 (defense response);GO:0009607 (response to biotic stimulus);
m.62963	polyphenol chloroplastic-like	295	16	0.56	0.00288734	GO:0055114 (oxidation-reduction process);GO:0004097 (catechol oxidase activity);GO:0006118 (electron transport);GO:0006570 (tyrosine metabolic process);	K00422 (E1.10.3.1)	ko00350; ko00950	Isoquinoline alkaloid biosynthesis; Tyrosine metabolism
m.60861	glutathione s-transferase-like	285	30.1	0.9	0.00464037	GO:0006952 (defense response);GO:0051707 (response to other organism);GO:0010038 (response to metal ion);GO:0009628 (response to abiotic stimulus);GO:0046914 (transition metal ion binding);GO:0071944 (cell periphery);GO:0016740 (transferase activity);GO:0009507 (chloroplast);GO:0016020 (membrane);GO:0005515 (protein binding);	K00799 (GST, gst)	ko00480; ko00980; ko00982	Drug metabolism - cytochrome P450; Glutathione metabolism; Metabolism of xenobiotics by cytochrome P450
m.39374	peptidyl-prolyl cis-trans isomerase cyp19-4-like	284	25.4	1	0.00515597	GO:0005829 (cytosol);GO:0034976 (response to endoplasmic reticulum stress);GO:0048364 (root development);GO:0000413 (protein peptidyl-prolyl isomerization);GO:0005771 (multivesicular body);GO:0006623 (protein targeting to vacuole);GO:0005739 (mitochondrion);GO:0006457 (protein folding);GO:0009506 (plasmodesma);GO:0005795 (Golgi stack);GO:0009627 (systemic acquired resistance);GO:0003755 (peptidyl…	K01802 (E5.2.1.8)
m.15473	mlp-like protein 28	245	41.9	2.45	0.0126321	GO:0009607 (response to biotic stimulus);GO:0006952 (defense response);
m.2643	UNCHARACTERIZED_PROTEIN	244	17.2	0.84	0.00433101	-	K00422 (E1.10.3.1)	ko00350; ko00950	Isoquinoline alkaloid biosynthesis; Tyrosine metabolism
m.61218	superoxide dismutase	202	11.5	0.43	0.00221707	GO:0051788 (response to misfolded protein);GO:0009853 (photorespiration);GO:0006094 (gluconeogenesis);GO:0006833 (water transport);GO:0009793 (embryo development ending in seed dormancy);GO:0009651 (response to salt stress);GO:0080129 (proteasome core complex assembly);GO:0042742 (defense response to bacterium);GO:0019430 (removal of superoxide radicals);GO:0006972 (hyperosmotic response);GO:0006…	K04564 (SOD2)	ko04146; ko04213	Longevity regulating pathway - multiple species; Peroxisome
uniq_03745	isoflavone reductase homolog	196	17.4	0.51	0.00262954	GO:0046686 (response to cadmium ion);
m.21073	beta-amylase precursor	187	5.7	0.24	0.00123743	GO:0000272 (polysaccharide catabolic process);GO:0009507 (chloroplast);GO:0016161 (beta-amylase activity);GO:0043169 (cation binding);GO:0005982 (starch metabolic process);GO:0005985 (sucrose metabolic process);
m.2541	anthocyanidin -o-glucosyltransferase-like	168	14.6	0.48	0.00247486	GO:0016758 (transferase activity, transferring hexosyl groups);GO:0008152 (metabolic process);
m.61381	glutathione cytosolic-like	166	8.6	0.19	0.000979634	GO:0050660 (flavin adenine dinucleotide binding);GO:0000706 (meiotic DNA double-strand break processing);GO:0004362 (glutathione-disulfide reductase activity);GO:0050661 (NADP binding);GO:0009407 (toxin catabolic process);GO:0009055 (electron carrier activity);GO:0005777 (peroxisome);GO:0005829 (cytosol);GO:0019288 (isopentenyl diphosphate biosynthetic process, methylerythritol 4-phosphate pathwa…	K00383 (GSR, gor)	ko00480	Glutathione metabolism
uniq_01326	superoxide dismutase	160	21.6	0.82	0.00422789	GO:0005829 (cytosol);GO:0005488 (binding);GO:0006950 (response to stress);GO:0008152 (metabolic process);GO:0009628 (response to abiotic stimulus);GO:0009605 (response to external stimulus);GO:0009607 (response to biotic stimulus);GO:0008150 (biological_process);GO:0003824 (catalytic activity);GO:0005975 (carbohydrate metabolic process);GO:0006091 (generation of precursor metabolites and energy);…	K04565 (SOD1)	ko04146; ko04213	Longevity regulating pathway - multiple species; Peroxisome
m.61702	protein usf-like	143	14.5	0.36	0.00185615	GO:0005829 (cytosol);GO:0016747 (transferase activity, transferring acyl groups other than amino-acyl groups);GO:0008806 (carboxymethylenebutenolidase activity);GO:0005739 (mitochondrion);GO:0009507 (chloroplast);GO:0010043 (response to zinc ion);GO:0019261 (1,4-dichlorobenzene catabolic process);	K01061 (E3.1.1.45)
m.61782	cyanate hydratase	140	13.7	0.63	0.00324826	GO:0042802 (identical protein binding);GO:0043565 (sequence-specific DNA binding);GO:0005829 (cytosol);GO:0009440 (cyanate catabolic process);GO:0009651 (response to salt stress);GO:0008824 (cyanate hydratase activity);	K01725 (cynS)	ko00910	Nitrogen metabolism
m.60757	aspartic proteinase nepenthesin-1-like	139	6.7	0.22	0.00113431	GO:0009505 (plant-type cell wall);GO:0048046 (apoplast);GO:0006508 (proteolysis);GO:0004190 (aspartic-type endopeptidase activity);GO:0009507 (chloroplast);
m.2906	polyphenol chloroplastic-like	135	8.4	0.27	0.00139211	GO:0046148 (pigment biosynthetic process);GO:0055114 (oxidation-reduction process);GO:0004097 (catechol oxidase activity);GO:0006118 (electron transport);GO:0006570 (tyrosine metabolic process);	K00422 (E1.10.3.1)	ko00350; ko00950	Isoquinoline alkaloid biosynthesis; Tyrosine metabolism
m.16751	desiccation protectant protein lea14 homolog	133	20.9	0.63	0.00324826	GO:0009269 (response to desiccation);
m.41874	UNCHARACTERIZED_PROTEIN	131	11.1	0.27	0.00139211	-
m.46403	heat shock cognate 70 kda isoform 1	124	4	0.15	0.000773395	GO:0032440 (2-alkenal reductase [NAD(P)] activity);GO:0005524 (ATP binding);GO:0006950 (response to stress);GO:0055114 (oxidation-reduction process);	K03283 (HSPA1_8)	ko03040; ko04010; ko04141; ko04144; ko04213	Endocytosis; Longevity regulating pathway - multiple species; MAPK signaling pathway; Protein processing in endoplasmic reticulum; Spliceosome
uniq_00467	nadp-dependent alkenal double bond reductase p2	119	3.8	0.09	0.000464037	GO:0006950 (response to stress);GO:0008150 (biological_process);GO:0005886 (plasma membrane);GO:0003824 (catalytic activity);GO:0005634 (nucleus);GO:0005488 (binding);GO:0005829 (cytosol);GO:0008152 (metabolic process);GO:0016740 (transferase activity);	K07119 (K07119)
m.60858	mlp-like protein 28	112	15.5	0.4	0.00206239	GO:0009607 (response to biotic stimulus);GO:0006952 (defense response);
m.7903	UNCHARACTERIZED_PROTEIN	111	6	0.2	0.00103119	-	K03178 (UBE1, UBA1)	ko04120	Ubiquitin mediated proteolysis
m.29772	mlp-like protein 28	110	18.5	1.05	0.00541377	GO:0009607 (response to biotic stimulus);GO:0006952 (defense response);
m.24014	calmodulin-like isoform 1	107	15.3	0.44	0.00226863	GO:0005829 (cytosol);GO:0055114 (oxidation-reduction process);GO:0005509 (calcium ion binding);GO:0006084 (acetyl-CoA metabolic process);GO:0010099 (regulation of photomorphogenesis);GO:0005513 (detection of calcium ion);GO:0005774 (vacuolar membrane);GO:0061025 (membrane fusion);GO:0005515 (protein binding);GO:0048193 (Golgi vesicle transport);GO:0032440 (2-alkenal reductase [NAD(P)] activity);G…	K02183 (CALM)	ko04020; ko04022; ko04024; ko04070; ko04626; ko04713	Calcium signaling pathway; cAMP signaling pathway; cGMP - PKG signaling pathway; Circadian entrainment; Phosphatidylinositol signaling system; Plant-pathogen interaction
m.11456	s-norcoclaurine synthase-like	106	21.8	0.42	0.00216551	GO:0009607 (response to biotic stimulus);GO:0006952 (defense response);
m.9323	cytochrome c-like	106	16.7	0.63	0.00324826	GO:0005507 (copper ion binding);GO:0070469 (respiratory chain);GO:0005886 (plasma membrane);GO:0009055 (electron carrier activity);GO:0005506 (iron ion binding);GO:0020037 (heme binding);GO:0005739 (mitochondrion);GO:0022900 (electron transport chain);GO:0006118 (electron transport);	K08738 (CYC)	ko00920; ko02020; ko04115; ko04210	Apoptosis; p53 signaling pathway; Sulfur metabolism; Two-component system
m.61107	alpha- -glucan-protein synthase	106	9.3	0.25	0.00128899	GO:0005829 (cytosol);GO:0005618 (cell wall);GO:0033356 (UDP-L-arabinose metabolic process);GO:0030244 (cellulose biosynthetic process);GO:0071555 (cell wall organization);GO:0009506 (plasmodesma);GO:0052691 (UDP-arabinopyranose mutase activity);GO:0008466 (glycogenin glucosyltransferase activity);GO:0005515 (protein binding);GO:0016020 (membrane);GO:0005794 (Golgi apparatus);	K13379 (RGP, UTM)	ko00520	Amino sugar and nucleotide sugar metabolism
m.60761	vitamin-b12 independent methionine 5-methyltetrahydropteroyltriglutamate-homocysteine	106	2.7	0.12	0.000618716	GO:0005829 (cytosol);GO:0005507 (copper ion binding);GO:0009086 (methionine biosynthetic process);GO:0008705 (methionine synthase activity);GO:0008270 (zinc ion binding);GO:0005777 (peroxisome);GO:0009651 (response to salt stress);GO:0009941 (chloroplast envelope);GO:0003871 (5-methyltetrahydropteroyltriglutamate-homocysteine S-methyltransferase activity);GO:0032259 (methylation);GO:0009570 (chlo…	K00549 (metE)	ko00270; ko00450; ko01230	Biosynthesis of amino acids; Cysteine and methionine metabolism; Selenocompound metabolism
m.61629	ferredoxin--nadp root chloroplastic-like	95	7.9	0.25	0.00128899	GO:0050660 (flavin adenine dinucleotide binding);GO:0005507 (copper ion binding);GO:0050661 (NADP binding);GO:0042651 (thylakoid membrane);GO:0004324 (ferredoxin-NADP reductase activity);GO:0009507 (chloroplast);GO:0015979 (photosynthesis);GO:0022900 (electron transport chain);GO:0006118 (electron transport);	K02641 (petH)	ko00195	Photosynthesis
m.2695	eukaryotic translation initiation factor 3 subunit i-like	95	3.7	0.09	0.000464037	GO:0003743 (translation initiation factor activity);GO:0001731 (formation of translation preinitiation complex);GO:0016282 (eukaryotic 43S preinitiation complex);GO:0009651 (response to salt stress);GO:0080008 (Cul4-RING ubiquitin ligase complex);GO:0005852 (eukaryotic translation initiation factor 3 complex);GO:0033290 (eukaryotic 48S preinitiation complex);GO:0006446 (regulation of translationa…	K03246 (EIF3I)	ko03013	RNA transport
m.54559	glutelin type-a	95	7.1	0.27	0.00139211	GO:0005507 (copper ion binding);GO:0005829 (cytosol);GO:0009506 (plasmodesma);GO:0005794 (Golgi apparatus);GO:0045735 (nutrient reservoir activity);GO:0008270 (zinc ion binding);
m.14063	protein in2-1 homolog b-like	92	8.1	0.13	0.000670276	GO:0009570 (chloroplast stroma);GO:0016740 (transferase activity);GO:0010731 (protein glutathionylation);GO:0005515 (protein binding);	K00799 (GST, gst)	ko00480; ko00980; ko00982	Drug metabolism - cytochrome P450; Glutathione metabolism; Metabolism of xenobiotics by cytochrome P450
m.2473	lactoylglutathione lyase-like	92	7.6	0.27	0.00139211	GO:0006094 (gluconeogenesis);GO:0046872 (metal ion binding);GO:0046686 (response to cadmium ion);GO:0006096 (glycolysis);GO:0009507 (chloroplast);GO:0005829 (cytosol);GO:0009651 (response to salt stress);GO:0004462 (lactoylglutathione lyase activity);GO:0005516 (calmodulin binding);GO:0006090 (pyruvate metabolic process);	K01759 (GLO1, gloA)	ko00620	Pyruvate metabolism
m.60708	polygalacturonase inhibitor-like	91	3.5	0.09	0.000464037	GO:0006865 (amino acid transport);GO:0031348 (negative regulation of defense response);GO:0009867 (jasmonic acid mediated signaling pathway);GO:0035304 (regulation of protein dephosphorylation);GO:0009862 (systemic acquired resistance, salicylic acid mediated signaling pathway);GO:0009505 (plant-type cell wall);GO:0010363 (regulation of plant-type hypersensitive response);GO:0090353 (polygalactur…
m.43933	atp synthase subunit mitochondrial-like	90	2.5	0.05	0.000257798	GO:0046933 (proton-transporting ATP synthase activity, rotational mechanism);GO:0015991 (ATP hydrolysis coupled proton transport);GO:0015986 (ATP synthesis coupled proton transport);GO:0000275 (mitochondrial proton-transporting ATP synthase complex, catalytic core F(1));GO:0006200 (ATP catabolic process);GO:0005524 (ATP binding);	K02133 (ATPeF1B, ATP5B, ATP2)	ko00190	Oxidative phosphorylation
m.13383	agglutinin isolectin 3-like	89	6.5	0.11	0.000567156	GO:0008061 (chitin binding);	K01183 (E3.2.1.14)	ko00520	Amino sugar and nucleotide sugar metabolism
m.60907	subtilisin-like protease-like	88	3	0.08	0.000412477	GO:0005829 (cytosol);GO:0015996 (chlorophyll catabolic process);GO:0009505 (plant-type cell wall);GO:0006508 (proteolysis);GO:0005774 (vacuolar membrane);GO:0004252 (serine-type endopeptidase activity);GO:0048046 (apoplast);
m.49177	chlorophyll a-b binding protein chloroplastic-like	85	11.6	0.51	0.00262954	GO:0016020 (membrane);GO:0046872 (metal ion binding);GO:0009765 (photosynthesis, light harvesting);GO:0009507 (chloroplast);	K08912 (LHCB1)	ko00196	Photosynthesis - antenna proteins
m.15028	dehydrogenase reductase sdr family member 4-like	83	5.1	0.12	0.000618716	GO:0004090 (carbonyl reductase (NADPH) activity);GO:0055114 (oxidation-reduction process);GO:0048767 (root hair elongation);GO:0005777 (peroxisome);GO:0000166 (nucleotide binding);GO:0080026 (response to indolebutyric acid stimulus);GO:0009507 (chloroplast);GO:0080024 (indolebutyric acid metabolic process);GO:0006691 (leukotriene metabolic process);GO:0006693 (prostaglandin metabolic process);	K11147 (DHRS4)	ko00830; ko04146	Peroxisome; Retinol metabolism
m.31727	nad-dependent epimerase dehydratase	82	6.4	0.15	0.000773395	GO:0042742 (defense response to bacterium);GO:0005507 (copper ion binding);GO:0005886 (plasma membrane);GO:0009737 (response to abscisic acid stimulus);GO:0009570 (chloroplast stroma);GO:0009579 (thylakoid);GO:0048046 (apoplast);
m.62432	calcium ion binding	82	5.2	0.09	0.000464037	GO:0005509 (calcium ion binding);
m.62715	heat shock 70 kda protein 17-like	82	1.4	0.03	0.000154679	GO:0005886 (plasma membrane);GO:0006950 (response to stress);GO:0005524 (ATP binding);GO:0032440 (2-alkenal reductase [NAD(P)] activity);GO:0009507 (chloroplast);GO:0055114 (oxidation-reduction process);	K09486 (HYOU1)	ko04141	Protein processing in endoplasmic reticulum
m.60836	calreticulin-1 precursor	77	2.4	0.07	0.000360918	GO:0006457 (protein folding);GO:0005773 (vacuole);GO:0005788 (endoplasmic reticulum lumen);GO:0055074 (calcium ion homeostasis);GO:0006979 (response to oxidative stress);GO:0046686 (response to cadmium ion);GO:0005886 (plasma membrane);GO:0005509 (calcium ion binding);GO:0051082 (unfolded protein binding);GO:0009507 (chloroplast);GO:0009651 (response to salt stress);GO:0005739 (mitochondrion);	K08057 (CALR)	ko04141; ko04145	Phagosome; Protein processing in endoplasmic reticulum
m.29879	cysteine proteinase inhibitor 12-like	77	7.7	0.23	0.00118587	GO:0004869 (cysteine-type endopeptidase inhibitor activity);GO:0009414 (response to water deprivation);GO:0010466 (negative regulation of peptidase activity);GO:0050897 (cobalt ion binding);GO:0006979 (response to oxidative stress);GO:0009409 (response to cold);GO:0006972 (hyperosmotic response);GO:0005829 (cytosol);GO:0005783 (endoplasmic reticulum);
m.41818	thioredoxin reductase 2-like	76	3.2	0.08	0.000412477	GO:0005829 (cytosol);GO:0048316 (seed development);GO:0055114 (oxidation-reduction process);GO:0016049 (cell growth);GO:0045454 (cell redox homeostasis);GO:0009941 (chloroplast envelope);GO:0042964 (thioredoxin biosynthetic process);GO:0050660 (flavin adenine dinucleotide binding);GO:0005759 (mitochondrial matrix);GO:0009846 (pollen germination);GO:0046686 (response to cadmium ion);GO:0019430 (re…	K00384 (trxB)	ko00240; ko00450	Pyrimidine metabolism; Selenocompound metabolism
m.62256	ribulose- -bisphosphate carboxylase oxygenase large subunit	75	4.1	0.13	0.000670276	GO:0019253 (reductive pentose-phosphate cycle);GO:0016984 (ribulose-bisphosphate carboxylase activity);GO:0004497 (monooxygenase activity);GO:0009853 (photorespiration);GO:0000287 (magnesium ion binding);GO:0055114 (oxidation-reduction process);GO:0009573 (chloroplast ribulose bisphosphate carboxylase complex);GO:0046487 (glyoxylate metabolic process);	K01601 (rbcL)	ko00630; ko00710; ko01200	Carbon fixation in photosynthetic organisms; Carbon metabolism; Glyoxylate and dicarboxylate metabolism
m.36568	glucan endo- -beta-glucosidase gvi-like	74	3.6	0.08	0.000412477	GO:0004553 (hydrolase activity, hydrolyzing O-glycosyl compounds);GO:0005975 (carbohydrate metabolic process);GO:0016023 (cytoplasmic membrane-bounded vesicle);GO:0006950 (response to stress);
m.30894	s-norcoclaurine synthase-like	73	6.4	0.19	0.000979634	GO:0006952 (defense response);GO:0009607 (response to biotic stimulus);
m.61125	peptidyl-prolyl cis-trans isomerase fkbp15-2-like	73	9.4	0.2	0.00103119	GO:0005829 (cytosol);GO:0000413 (protein peptidyl-prolyl isomerization);GO:0006457 (protein folding);GO:0019932 (second-messenger-mediated signaling);GO:0003755 (peptidyl-prolyl cis-trans isomerase activity);GO:0005528 (FK506 binding);GO:0016023 (cytoplasmic membrane-bounded vesicle);GO:0005773 (vacuole);GO:0016020 (membrane);GO:0005783 (endoplasmic reticulum);GO:0005794 (Golgi apparatus);GO:0009…	K09569 (FKBP2)
m.61409	mfp1 attachment factor 1-like	72	7.5	0.18	0.000928074	GO:0044428 (nuclear part);GO:0005737 (cytoplasm);GO:0005515 (protein binding);
m.62294	peroxiredoxin- mitochondrial-like	71	12	0.27	0.00139211	GO:0009060 (aerobic respiration);GO:0006979 (response to oxidative stress);GO:0046686 (response to cadmium ion);GO:0005759 (mitochondrial matrix);GO:0004601 (peroxidase activity);GO:0051920 (peroxiredoxin activity);GO:0006096 (glycolysis);GO:0006804 (peroxidase reaction);
m.61717	coproporphyrinogen-iii chloroplastic-like	70	5.6	0.15	0.000773395	GO:0048046 (apoplast);GO:0004109 (coproporphyrinogen oxidase activity);GO:0015995 (chlorophyll biosynthetic process);GO:0009965 (leaf morphogenesis);GO:0009570 (chloroplast stroma);GO:0030154 (cell differentiation);GO:0019344 (cysteine biosynthetic process);GO:0019243 (methylglyoxal catabolic process to D-lactate);GO:0055114 (oxidation-reduction process);GO:0045893 (positive regulation of transcr…	K00228 (CPOX, hemF)	ko00860	Porphyrin and chlorophyll metabolism
m.62598	acidic mammalian chitinase-like	68	3.2	0.08	0.000412477	GO:0006032 (chitin catabolic process);GO:0004568 (chitinase activity);GO:0005975 (carbohydrate metabolic process);GO:0016998 (cell wall macromolecule catabolic process);	K01183 (E3.2.1.14)	ko00520	Amino sugar and nucleotide sugar metabolism
m.61600	thioredoxin h2	67	5.2	0.19	0.000979634	GO:0000280 (nuclear division);GO:0016671 (oxidoreductase activity, acting on a sulfur group of donors, disulfide as acceptor);GO:0005886 (plasma membrane);GO:0009055 (electron carrier activity);GO:0045454 (cell redox homeostasis);GO:0006662 (glycerol ether metabolic process);GO:0005829 (cytosol);GO:0000103 (sulfate assimilation);GO:0015035 (protein disulfide oxidoreductase activity);GO:0007000 (n…	K03671 (trxA)
m.14267	oxygen-evolving enhancer protein chloroplastic	67	2.4	0.09	0.000464037	GO:0019898 (extrinsic to membrane);GO:0008266 (poly(U) RNA binding);GO:0010242 (oxygen evolving activity);GO:0005509 (calcium ion binding);GO:0042742 (defense response to bacterium);GO:0009535 (chloroplast thylakoid membrane);GO:0010205 (photoinhibition);GO:0010287 (plastoglobule);GO:0010207 (photosystem II assembly);GO:0035304 (regulation of protein dephosphorylation);GO:0042549 (photosystem II …	K02716 (psbO)	ko00195	Photosynthesis
m.61205	cysteine proteinase inhibitor 12-like isoform 1	66	4.8	0.09	0.000464037	GO:0004869 (cysteine-type endopeptidase inhibitor activity);GO:0009414 (response to water deprivation);GO:0010466 (negative regulation of peptidase activity);GO:0008233 (peptidase activity);GO:0050897 (cobalt ion binding);GO:0006979 (response to oxidative stress);GO:0009409 (response to cold);GO:0006972 (hyperosmotic response);GO:0005576 (extracellular region);GO:0006508 (proteolysis);GO:0005829 …
m.60714	glyceraldehyde-3-phosphate cytosolic-like	65	6.2	0.19	0.000979634	GO:0051287 (NAD binding);GO:0005507 (copper ion binding);GO:0005618 (cell wall);GO:0048316 (seed development);GO:0055114 (oxidation-reduction process);GO:0009744 (response to sucrose stimulus);GO:0008270 (zinc ion binding);GO:0005730 (nucleolus);GO:0009651 (response to salt stress);GO:0042742 (defense response to bacterium);GO:0009408 (response to heat);GO:0004365 (glyceraldehyde-3-phosphate dehy…	K00134 (GAPDH, gapA)	ko00010; ko00710; ko01200; ko01230	Biosynthesis of amino acids; Carbon fixation in photosynthetic organisms; Carbon metabolism; Glycolysis/Gluconeogenesis
m.60782	UNCHARACTERIZED_PROTEIN	64	7.8	0.19	0.000979634	-
m.61102	pectinesterase 3-like	64	1.9	0.05	0.000257798	GO:0009684 (indoleacetic acid biosynthetic process);GO:0045330 (aspartyl esterase activity);GO:0030599 (pectinesterase activity);GO:0042545 (cell wall modification);GO:0009505 (plant-type cell wall);GO:0006546 (glycine catabolic process);GO:0004857 (enzyme inhibitor activity);GO:0043086 (negative regulation of catalytic activity);GO:0045490 (pectin catabolic process);GO:0006569 (tryptophan catabo…	K01051 (E3.1.1.11)	ko00040; ko00500	Pentose and glucuronate interconversions; Starch and sucrose metabolism
m.8460	actin 3	63	10.3	0.23	0.00118587	GO:0005618 (cell wall);GO:0048767 (root hair elongation);GO:0005856 (cytoskeleton);GO:0005524 (ATP binding);GO:0005737 (cytoplasm);GO:0005634 (nucleus);GO:0005886 (plasma membrane);	K10355 (ACTF)
m.3922	serine threonine-protein kinase at5g01020-like	62	1.7	0.07	0.000360918	GO:0009086 (methionine biosynthetic process);GO:0006468 (protein phosphorylation);GO:0004674 (protein serine/threonine kinase activity);GO:0032880 (regulation of protein localization);GO:0005524 (ATP binding);GO:0000394 (RNA splicing, via endonucleolytic cleavage and ligation);GO:0004715 (non-membrane spanning protein tyrosine kinase activity);GO:0005886 (plasma membrane);GO:0009069 (serine famil…
m.2330	aspartate chloroplastic-like	62	6	0.13	0.000670276	GO:0005829 (cytosol);GO:0009693 (ethylene biosynthetic process);GO:0004069 (L-aspartate:2-oxoglutarate aminotransferase activity);GO:0009409 (response to cold);GO:0009941 (chloroplast envelope);GO:0080130 (L-phenylalanine:2-oxoglutarate aminotransferase activity);GO:0033853 (aspartate-prephenate aminotransferase activity);GO:0033854 (glutamate-prephenate aminotransferase activity);GO:0009570 (chl…	K00811 (ASP5)	ko00220; ko00250; ko00270; ko00330; ko00350; ko00360; ko00400; ko00950; ko00960; ko01210; ko01230	2-Oxocarboxylic acid metabolism; Alanine, aspartate and glutamate metabolism; Arginine and proline metabolism; Arginine biosynthesis; Biosynthesis of amino acids; Cysteine and methionine metabolism; Isoquinoline alkaloid biosynthesis; Phenylalanine metabolism; Phenylalanine, tyrosine and tryptophan biosynthesis; Tropane, piperidine and pyridine alkaloid biosynthesis; Tyrosine metabolism
m.62010	bifunctional aspartate aminotransferase and glutamate aspartate-prephenate aminotransferase-like	62	1.7	0.06	0.000309358	GO:0004069 (L-aspartate:2-oxoglutarate aminotransferase activity);GO:0033853 (aspartate-prephenate aminotransferase activity);GO:0033854 (glutamate-prephenate aminotransferase activity);GO:0009570 (chloroplast stroma);GO:0030170 (pyridoxal phosphate binding);GO:0009793 (embryo development ending in seed dormancy);GO:0000162 (tryptophan biosynthetic process);GO:0006107 (oxaloacetate metabolic proc…	K15849 (PAT, AAT)	ko00350; ko00360; ko00400; ko00950; ko00960; ko01230	Biosynthesis of amino acids; Isoquinoline alkaloid biosynthesis; Phenylalanine metabolism; Phenylalanine, tyrosine and tryptophan biosynthesis; Tropane, piperidine and pyridine alkaloid biosynthesis; Tyrosine metabolism
m.60707	translationally-controlled tumor	61	7.8	0.15	0.000773395	GO:0005774 (vacuolar membrane);GO:0048046 (apoplast);GO:0090333 (regulation of stomatal closure);GO:0010252 (auxin homeostasis);GO:0009819 (drought recovery);GO:0001558 (regulation of cell growth);GO:0009734 (auxin mediated signaling pathway);GO:0008283 (cell proliferation);GO:0042742 (defense response to bacterium);GO:0009507 (chloroplast);GO:0005794 (Golgi apparatus);GO:0005829 (cytosol);GO:000…
m.58994	photosystem i p700 apoprotein a1	61	1.8	0.07	0.000360918	GO:0016491 (oxidoreductase activity);GO:0009055 (electron carrier activity);GO:0000287 (magnesium ion binding);GO:0018298 (protein-chromophore linkage);GO:0016168 (chlorophyll binding);GO:0051539 (4 iron, 4 sulfur cluster binding);GO:0016021 (integral to membrane);GO:0009522 (photosystem I);GO:0015979 (photosynthesis);GO:0009535 (chloroplast thylakoid membrane);GO:0022900 (electron transport chai…	K02689 (psaA)	ko00195	Photosynthesis
m.2465	probable histone -like	60	8.3	0.3	0.00154679	GO:0003677 (DNA binding);GO:0000786 (nucleosome);GO:0006334 (nucleosome assembly);GO:0005634 (nucleus);GO:0046982 (protein heterodimerization activity);	K11251 (H2A)
m.61054	cysteine synthase	60	3.7	0.1	0.000515597	GO:0005777 (peroxisome);GO:0016740 (transferase activity);GO:0007568 (aging);GO:0010043 (response to zinc ion);GO:0006535 (cysteine biosynthetic process from serine);GO:0009507 (chloroplast);GO:0046686 (response to cadmium ion);GO:0004124 (cysteine synthase activity);GO:0005634 (nucleus);GO:0005886 (plasma membrane);GO:0048046 (apoplast);GO:0009333 (cysteine synthase complex);	K01738 (cysK)	ko00270; ko00920; ko01200; ko01230	Biosynthesis of amino acids; Carbon metabolism; Cysteine and methionine metabolism; Sulfur metabolism
m.18123	mlp-like protein 28	59	12.5	0.34	0.00175303	GO:0006952 (defense response);GO:0009607 (response to biotic stimulus);
m.60712	stress responsive a b barrel domain-containing protein	58	7.6	0.26	0.00134055	GO:0009507 (chloroplast);
uniq_05959	endo- -beta-d-glucanase-like	57	11.2	0.27	0.00139211	GO:0009651 (response to salt stress);GO:0005737 (cytoplasm);GO:0048046 (apoplast);GO:0008806 (carboxymethylenebutenolidase activity);GO:0005634 (nucleus);GO:0005886 (plasma membrane);GO:0019261 (1,4-dichlorobenzene catabolic process);
m.315	UNCHARACTERIZED_PROTEIN	56	1.3	0.05	0.000257798	-
uniq_01487	UNCHARACTERIZED_PROTEIN	56	4.8	0.21	0.00108275	-
m.13960	catalase isozyme 3-like	56	2.2	0.06	0.000309358	GO:0009705 (plant-type vacuole membrane);GO:0016036 (cellular response to phosphate starvation);GO:0009941 (chloroplast envelope);GO:0042744 (hydrogen peroxide catabolic process);GO:0006635 (fatty acid beta-oxidation);GO:0048046 (apoplast);GO:0006995 (cellular response to nitrogen starvation);GO:0005515 (protein binding);GO:0010319 (stromule);GO:0022626 (cytosolic ribosome);GO:0016558 (protein im…	K03781 (katE, CAT, catB, srpA)	ko00380; ko00630; ko01200; ko04146; ko04213	Carbon metabolism; Glyoxylate and dicarboxylate metabolism; Longevity regulating pathway - multiple species; Peroxisome; Tryptophan metabolism
m.63080	protein grpe-like	56	2.7	0.09	0.000464037	GO:0005507 (copper ion binding);GO:0000774 (adenyl-nucleotide exchange factor activity);GO:0006457 (protein folding);GO:0051087 (chaperone binding);GO:0009579 (thylakoid);GO:0009570 (chloroplast stroma);GO:0005759 (mitochondrial matrix);GO:0042803 (protein homodimerization activity);GO:0004750 (ribulose-phosphate 3-epimerase activity);GO:0009793 (embryo development ending in seed dormancy);GO:000…	K03687 (GRPE)
m.59541	protein disulfide isomerase-like 1-4-like isoform 1	54	1.7	0.05	0.000257798	GO:0006979 (response to oxidative stress);GO:0006662 (glycerol ether metabolic process);GO:0003756 (protein disulfide isomerase activity);GO:0005739 (mitochondrion);GO:0006457 (protein folding);GO:0030244 (cellulose biosynthetic process);GO:0045454 (cell redox homeostasis);GO:0009055 (electron carrier activity);GO:0005774 (vacuolar membrane);GO:0006499 (N-terminal protein myristoylation);GO:00481…	K09580 (PDIA1, P4HB)	ko04141	Protein processing in endoplasmic reticulum
m.6643	tubulin beta-4 chain-like	54	5.2	0.11	0.000567156	GO:0005874 (microtubule);GO:0051258 (protein polymerization);GO:0006184 (GTP catabolic process);GO:0007018 (microtubule-based movement);GO:0003924 (GTPase activity);GO:0005200 (structural constituent of cytoskeleton);GO:0005737 (cytoplasm);GO:0005525 (GTP binding);	K07375 (TUBB)	ko04145	Phagosome
m.60929	ferredoxin--nadp leaf chloroplastic-like isoform 1	54	3.3	0.08	0.000412477	GO:0010103 (stomatal complex morphogenesis);GO:0031348 (negative regulation of defense response);GO:0009853 (photorespiration);GO:0006098 (pentose-phosphate shunt);GO:0050660 (flavin adenine dinucleotide binding);GO:0009595 (detection of biotic stimulus);GO:0048046 (apoplast);GO:0009867 (jasmonic acid mediated signaling pathway);GO:0009697 (salicylic acid biosynthetic process);GO:0009862 (systemi…	K02641 (petH)	ko00195	Photosynthesis
m.66420	omega-hydroxypalmitate o-feruloyl transferase-like	53	1.7	0.06	0.000309358	GO:0005737 (cytoplasm);GO:0016747 (transferase activity, transferring acyl groups other than amino-acyl groups);
m.61943	eukaryotic translation initiation factor 3 subunit b-like	53	1.1	0.04	0.000206239	GO:0003743 (translation initiation factor activity);GO:0001731 (formation of translation preinitiation complex);GO:0005829 (cytosol);GO:0016282 (eukaryotic 43S preinitiation complex);GO:0005852 (eukaryotic translation initiation factor 3 complex);GO:0033290 (eukaryotic 48S preinitiation complex);GO:0000166 (nucleotide binding);GO:0006446 (regulation of translational initiation);GO:0005634 (nucleu…	K03253 (EIF3B)	ko03013	RNA transport
m.66480	chromosome-associated kinesin kif4-like	52	0.9	0.02	0.000103119	GO:0008017 (microtubule binding);GO:0007018 (microtubule-based movement);GO:0005524 (ATP binding);GO:0005871 (kinesin complex);GO:0003777 (microtubule motor activity);GO:0005874 (microtubule);GO:0045298 (tubulin complex);	K10395 (KIF4_21_27)
m.6604	adenine phosphoribosyltransferase chloroplastic-like	52	15.5	0.34	0.00175303	GO:0005829 (cytosol);GO:0009651 (response to salt stress);GO:0009116 (nucleoside metabolic process);GO:0009505 (plant-type cell wall);GO:0006096 (glycolysis);GO:0009570 (chloroplast stroma);GO:0006094 (gluconeogenesis);GO:0006168 (adenine salvage);GO:0003999 (adenine phosphoribosyltransferase activity);GO:0046686 (response to cadmium ion);GO:0005794 (Golgi apparatus);GO:0005886 (plasma membrane);	K00759 (APRT, apt)	ko00230	Purine metabolism
m.23995	thioredoxin h-type-like	52	6.1	0.27	0.00139211	GO:0008047 (enzyme activator activity);GO:0016671 (oxidoreductase activity, acting on a sulfur group of donors, disulfide as acceptor);GO:0009055 (electron carrier activity);GO:0045454 (cell redox homeostasis);GO:0006662 (glycerol ether metabolic process);GO:0043085 (positive regulation of catalytic activity);GO:0005829 (cytosol);GO:0015035 (protein disulfide oxidoreductase activity);GO:0048046 (…	K03671 (trxA)
m.62116	UNCHARACTERIZED_PROTEIN	51	6	0.17	0.000876515	-
m.18120	mlp-like protein 423-like	51	8.3	0.16	0.000824955	GO:0006952 (defense response);GO:0009607 (response to biotic stimulus);
m.61379	ketoacyl-acp reductase	51	3.5	0.08	0.000412477	GO:0000038 (very long-chain fatty acid metabolic process);GO:0051287 (NAD binding);GO:0005507 (copper ion binding);GO:0006633 (fatty acid biosynthetic process);GO:0042335 (cuticle development);GO:0055114 (oxidation-reduction process);GO:0009409 (response to cold);GO:0009941 (chloroplast envelope);GO:0004316 (3-oxoacyl-[acyl-carrier-protein] reductase (NADPH) activity);GO:0009570 (chloroplast stro…	K00059 (fabG)	ko00061; ko00780; ko01040; ko01212	Biosynthesis of unsaturated fatty acids; Biotin metabolism; Fatty acid biosynthesis; Fatty acid metabolism
m.12850	isopentenyl-diphosphate delta-isomerase ii-like	51	3.8	0.12	0.000618716	GO:0016114 (terpenoid biosynthetic process);GO:0016787 (hydrolase activity);GO:0009908 (flower development);GO:0009240 (isopentenyl diphosphate biosynthetic process);GO:0009507 (chloroplast);GO:0005829 (cytosol);GO:0005739 (mitochondrion);GO:0004452 (isopentenyl-diphosphate delta-isomerase activity);GO:0006694 (steroid biosynthetic process);	K01823 (idi, IDI)	ko00900	Terpenoid backbone biosynthesis
m.21577	nucleolar gtp-binding protein 2-like	49	1.4	0.05	0.000257798	GO:0005730 (nucleolus);GO:0006184 (GTP catabolic process);GO:0042254 (ribosome biogenesis);GO:0003924 (GTPase activity);GO:0005525 (GTP binding);	K14537 (NUG2, GNL2)	ko03008	Ribosome biogenesis in eukaryotes
m.61312	cyclic phosphodiesterase-like	49	9.6	0.15	0.000773395	GO:0016070 (RNA metabolic process);GO:0005737 (cytoplasm);GO:0004112 (cyclic-nucleotide phosphodiesterase activity);
m.22945	UNCHARACTERIZED_PROTEIN	48	2.2	0.09	0.000464037	-	K18789 (XGD1)
m.8032	nucleotide binding	48	1.2	0.04	0.000206239	GO:0005515 (protein binding);
m.69393	calcium-transporting atpase plasma membrane-type-like	48	5.4	0.24	0.00123743	GO:0046872 (metal ion binding);GO:0000166 (nucleotide binding);	K01537 (E3.6.3.8)
m.2312	PREDICTED: uncharacterized protein LOC100267143	48	1.8	0.06	0.000309358	GO:0005576 (extracellular region);GO:0009506 (plasmodesma);GO:0005886 (plasma membrane);
uniq_04447	UNCHARACTERIZED_PROTEIN	48	7	0.18	0.000928074	-
m.61924	aspartate chloroplastic-like	48	3.1	0.07	0.000360918	GO:0006536 (glutamate metabolic process);GO:0030170 (pyridoxal phosphate binding);GO:0005507 (copper ion binding);GO:0005886 (plasma membrane);GO:0004069 (L-aspartate:2-oxoglutarate aminotransferase activity);GO:0006103 (2-oxoglutarate metabolic process);GO:0005618 (cell wall);GO:0006522 (alanine metabolic process);GO:0006531 (aspartate metabolic process);GO:0006099 (tricarboxylic acid cycle);GO:…	K14454 (GOT1)	ko00220; ko00250; ko00270; ko00330; ko00350; ko00360; ko00400; ko00710; ko00950; ko00960; ko01200; ko01210; ko01230	2-Oxocarboxylic acid metabolism; Alanine, aspartate and glutamate metabolism; Arginine and proline metabolism; Arginine biosynthesis; Biosynthesis of amino acids; Carbon fixation in photosynthetic organisms; Carbon metabolism; Cysteine and methionine metabolism; Isoquinoline alkaloid biosynthesis; Phenylalanine metabolism; Phenylalanine, tyrosine and tryptophan biosynthesis; Tropane, piperidine a…
m.63605	probable n-acetyl-gamma-glutamyl-phosphate chloroplastic-like	48	4	0.07	0.000360918	GO:0051287 (NAD binding);GO:0005507 (copper ion binding);GO:0055114 (oxidation-reduction process);GO:0006526 (arginine biosynthetic process);GO:0005730 (nucleolus);GO:0048481 (ovule development);GO:0003942 (N-acetyl-gamma-glutamyl-phosphate reductase activity);GO:0046983 (protein dimerization activity);GO:0009570 (chloroplast stroma);GO:0004806 (triglyceride lipase activity);GO:0046686 (response …	K00145 (argC)	ko00220; ko01210; ko01230	2-Oxocarboxylic acid metabolism; Arginine biosynthesis; Biosynthesis of amino acids
m.24239	early nodulin-like protein 1-like	48	5.9	0.17	0.000876515	GO:0000911 (cytokinesis by cell plate formation);GO:0046658 (anchored to plasma membrane);GO:0005507 (copper ion binding);GO:0009506 (plasmodesma);GO:0009055 (electron carrier activity);GO:0000226 (microtubule cytoskeleton organization);GO:0006118 (electron transport);
m.17988	glyceraldehyde-3-phosphate cytosolic-like	47	3.4	0.15	0.000773395	GO:0051287 (NAD binding);GO:0005507 (copper ion binding);GO:0055114 (oxidation-reduction process);GO:0080022 (primary root development);GO:0008270 (zinc ion binding);GO:0048658 (anther wall tapetum development);GO:0080144 (amino acid homeostasis);GO:0009555 (pollen development);GO:0004365 (glyceraldehyde-3-phosphate dehydrogenase (NAD) (phosphorylating) activity);GO:0006096 (glycolysis);GO:005066…	K00134 (GAPDH, gapA)	ko00010; ko00710; ko01200; ko01230	Biosynthesis of amino acids; Carbon fixation in photosynthetic organisms; Carbon metabolism; Glycolysis/Gluconeogenesis
uniq_04258	splicing factor 3b subunit 3-like	47	0.6	0.02	0.000103119	GO:0003676 (nucleic acid binding);GO:0005634 (nucleus);GO:0009507 (chloroplast);GO:0005515 (protein binding);	K12830 (SF3B3, SAP130, RSE1)	ko03040	Spliceosome
m.64346	probable fructokinase-4-like	46	1.7	0.06	0.000309358	GO:0016301 (kinase activity);GO:0016310 (phosphorylation);GO:0005634 (nucleus);GO:0009536 (plastid);
m.19017	udp-glycosyltransferase 85a2	46	1.4	0.06	0.000309358	GO:0047213 (anthocyanidin 3-O-glucosyltransferase activity);GO:0050502 (cis-zeatin O-beta-D-glucosyltransferase activity);GO:0050403 (trans-zeatin O-beta-D-glucosyltransferase activity);GO:0009813 (flavonoid biosynthetic process);
m.63975	kinesin light	46	0.8	0.04	0.000206239	GO:0005515 (protein binding);
uniq_01185	PREDICTED: uncharacterized protein YKR070W-like	46	3.7	0.12	0.000618716	GO:0016787 (hydrolase activity);GO:0005488 (binding);GO:0008152 (metabolic process);
m.63005	tip41-like protein	46	3	0.21	0.00108275	GO:0005829 (cytosol);	K17607 (TIPRL, TIP41)
m.29	UNCHARACTERIZED_PROTEIN	45	2.4	0.12	0.000618716	-
m.3466	protease 2-like	45	1.2	0.04	0.000206239	GO:0004252 (serine-type endopeptidase activity);GO:0006508 (proteolysis);GO:0005634 (nucleus);GO:0005829 (cytosol);GO:0010048 (vernalization response);GO:0070008 (serine-type exopeptidase activity);	K01354 (ptrB)
m.64483	tic22-like family protein	45	1.3	0.05	0.000257798	GO:0009165 (nucleotide biosynthetic process);
m.30116	20s proteasome subunit pba1	45	3	0.14	0.000721836	GO:0005774 (vacuolar membrane);GO:0051788 (response to misfolded protein);GO:0006635 (fatty acid beta-oxidation);GO:0006833 (water transport);GO:0043161 (proteasomal ubiquitin-dependent protein catabolic process);GO:0010363 (regulation of plant-type hypersensitive response);GO:0009651 (response to salt stress);GO:0009407 (toxin catabolic process);GO:0004298 (threonine-type endopeptidase activity)…	K02738 (PSMB6)	ko03050	Proteasome
m.2311	proton-coupled amino acid transporter 3-like	44	1.7	0.07	0.000360918	GO:0016021 (integral to membrane);GO:0015171 (amino acid transmembrane transporter activity);GO:0003333 (amino acid transmembrane transport);	K14209 (SLC36A, PAT)
m.64105	uncharacterized loc101222647	44	1.7	0.07	0.000360918	GO:0005739 (mitochondrion);
m.10497	lon peptidase n-terminal domain and ring finger protein 1-like	44	2.9	0.13	0.000670276	GO:0019288 (isopentenyl diphosphate biosynthetic process, methylerythritol 4-phosphate pathway);GO:0006508 (proteolysis);GO:0004176 (ATP-dependent peptidase activity);GO:0005634 (nucleus);GO:0008270 (zinc ion binding);GO:0005515 (protein binding);GO:0006510 (ATP-dependent proteolysis);
m.7557	peroxisomal membrane protein 11a-like	44	3.3	0.11	0.000567156	GO:0005779 (integral to peroxisomal membrane);GO:0016559 (peroxisome fission);
m.64605	d-aminoacyl-trna deacylase-like	44	3.5	0.08	0.000412477	GO:0009644 (response to high light intensity);GO:0005829 (cytosol);GO:0051499 (D-aminoacyl-tRNA deacylase activity);GO:0042542 (response to hydrogen peroxide);GO:0009636 (response to toxic substance);	K09716 (dtdA, GEK1)
m.65057	lamin-like protein	44	3.6	0.16	0.000824955	GO:0009055 (electron carrier activity);GO:0005507 (copper ion binding);GO:0006118 (electron transport);
m.40322	serpin-like protein	44	2.5	0.07	0.000360918	GO:0030162 (regulation of proteolysis);GO:0004869 (cysteine-type endopeptidase inhibitor activity);GO:0048046 (apoplast);GO:0004867 (serine-type endopeptidase inhibitor activity);GO:0016740 (transferase activity);GO:0010951 (negative regulation of endopeptidase activity);GO:0005615 (extracellular space);	K13963 (SERPINB)
m.8260	photosystem ii 44 kda protein	44	3.4	0.06	0.000309358	GO:0009772 (photosynthetic electron transport in photosystem II);GO:0030076 (light-harvesting complex);GO:0045156 (electron transporter, transferring electrons within the cyclic electron transport pathway of photosynthesis activity);GO:0009523 (photosystem II);GO:0018298 (protein-chromophore linkage);GO:0016168 (chlorophyll binding);GO:0016021 (integral to membrane);GO:0009535 (chloroplast thylak…	K02705 (psbC)	ko00195	Photosynthesis
m.3150	minor allergen alt	44	5.4	0.16	0.000824955	GO:0055114 (oxidation-reduction process);GO:0009506 (plasmodesma);GO:0009733 (response to auxin stimulus);GO:0045892 (negative regulation of transcription, DNA-dependent);GO:0005773 (vacuole);GO:0010181 (FMN binding);GO:0016655 (oxidoreductase activity, acting on NAD(P)H, quinone or similar compound as acceptor);GO:0005886 (plasma membrane);GO:0006118 (electron transport);	K03809 (wrbA)	ko00130	Ubiquinone and other terpenoid-quinone biosynthesis
m.68369	UNCHARACTERIZED_PROTEIN	43	6.3	0.23	0.00118587	-
m.43106	ran gtpase-activating protein 1-like	43	1.3	0.05	0.000257798	GO:0009504 (cell plate);GO:0005886 (plasma membrane);GO:0000910 (cytokinesis);GO:0005635 (nuclear envelope);GO:0032153 (cell division site);GO:0009507 (chloroplast);GO:0005783 (endoplasmic reticulum);GO:0009651 (response to salt stress);	K14319 (RANGAP1)	ko03013	RNA transport
m.62589	zinc finger	43	1.9	0.05	0.000257798	GO:0008270 (zinc ion binding);GO:0016874 (ligase activity);GO:0003676 (nucleic acid binding);GO:0005515 (protein binding);
m.62229	nitrogen regulatory protein p-ii homolog	43	4.9	0.15	0.000773395	GO:0009750 (response to fructose stimulus);GO:0009072 (aromatic amino acid family metabolic process);GO:0009749 (response to glucose stimulus);GO:0000096 (sulfur amino acid metabolic process);GO:0015671 (oxygen transport);GO:0010307 (acetylglutamate kinase regulator activity);GO:2000013 (regulation of arginine biosynthetic process via ornithine);GO:0009744 (response to sucrose stimulus);GO:000551…
m.14998	peptide-n4-(n-acetyl-beta-glucosaminyl)asparagine amidase a-like	43	2.2	0.05	0.000257798	GO:0005634 (nucleus);GO:0005773 (vacuole);
m.63383	glutamate dehydrogenase 1-like	43	4.9	0.07	0.000360918	GO:0009646 (response to absence of light);GO:0005507 (copper ion binding);GO:0055114 (oxidation-reduction process);GO:0008270 (zinc ion binding);GO:0005739 (mitochondrion);GO:0009651 (response to salt stress);GO:0050897 (cobalt ion binding);GO:0004353 (glutamate dehydrogenase [NAD(P)] activity);GO:0005524 (ATP binding);GO:0046686 (response to cadmium ion);GO:0006118 (electron transport);GO:000652…	K00261 (GLUD1_2, gdhA)	ko00220; ko00250; ko00471; ko00910; ko01200	Alanine, aspartate and glutamate metabolism; Arginine biosynthesis; Carbon metabolism; D-Glutamine and D-glutamate metabolism; Nitrogen metabolism
uniq_02974	ribonuclease uk114-like	43	4.8	0.17	0.000876515	GO:0019239 (deaminase activity);GO:0005739 (mitochondrion);GO:0009651 (response to salt stress);GO:0009941 (chloroplast envelope);GO:0004521 (endoribonuclease activity);GO:0009579 (thylakoid);GO:0006096 (glycolysis);GO:0009570 (chloroplast stroma);GO:0006094 (gluconeogenesis);GO:0005773 (vacuole);GO:0019761 (glucosinolate biosynthetic process);GO:0051252 (regulation of RNA metabolic process);
m.8384	UNCHARACTERIZED_PROTEIN	42	5.7	0.25	0.00128899	-
m.11253	UNCHARACTERIZED_PROTEIN	42	2.3	0.1	0.000515597	-
uniq_06035	UNCHARACTERIZED_PROTEIN	42	2.5	0.07	0.000360918	-
m.2591	monodehydroascorbate reductase-like	42	1.8	0.09	0.000464037	GO:0050660 (flavin adenine dinucleotide binding);GO:0015036 (disulfide oxidoreductase activity);GO:0046686 (response to cadmium ion);GO:0005886 (plasma membrane);GO:0045454 (cell redox homeostasis);GO:0016656 (monodehydroascorbate reductase (NADH) activity);GO:0005782 (peroxisomal matrix);GO:0009507 (chloroplast);GO:0048046 (apoplast);GO:0022900 (electron transport chain);GO:0006118 (electron tra…	K08232 (E1.6.5.4)	ko00053	Ascorbate and aldarate metabolism
m.61787	glutathione peroxidase	42	4.5	0.15	0.000773395	GO:0005829 (cytosol);GO:0055114 (oxidation-reduction process);GO:0004602 (glutathione peroxidase activity);GO:0042631 (cellular response to water deprivation);GO:0009738 (abscisic acid mediated signaling pathway);GO:0009407 (toxin catabolic process);GO:0042542 (response to hydrogen peroxide);GO:0005886 (plasma membrane);GO:0006749 (glutathione metabolic process);GO:0006804 (peroxidase reaction);	K00432 (E1.11.1.9)	ko00480; ko00590	Arachidonic acid metabolism; Glutathione metabolism
uniq_05525	UNCHARACTERIZED_PROTEIN	41	5.9	0.13	0.000670276	-	K13192 (RBM26)
m.26348	interferon-induced guanylate-binding	41	0.8	0.03	0.000154679	GO:0005730 (nucleolus);GO:0006184 (GTP catabolic process);GO:0003924 (GTPase activity);GO:0009507 (chloroplast);GO:0005525 (GTP binding);
m.61823	l-ascorbate peroxidase peroxisomal-like	41	3.2	0.11	0.000567156	GO:0009941 (chloroplast envelope);GO:0006979 (response to oxidative stress);GO:0009506 (plasmodesma);GO:0005778 (peroxisomal membrane);GO:0020037 (heme binding);GO:0005774 (vacuolar membrane);GO:0016688 (L-ascorbate peroxidase activity);GO:0005739 (mitochondrion);GO:0055114 (oxidation-reduction process);GO:0006804 (peroxidase reaction);GO:0019852 (L-ascorbic acid metabolic process);	K00434 (E1.11.1.11)	ko00053; ko00480	Ascorbate and aldarate metabolism; Glutathione metabolism
m.8525	outer arm dynein light chain 1 protein	41	0.9	0.05	0.000257798	GO:0046777 (protein autophosphorylation);GO:0004674 (protein serine/threonine kinase activity);GO:0005515 (protein binding);GO:0009069 (serine family amino acid metabolic process);
m.64824	PREDICTED: uncharacterized protein LOC100243314	41	1.5	0.06	0.000309358	GO:0010413 (glucuronoxylan metabolic process);GO:0009414 (response to water deprivation);GO:0009651 (response to salt stress);GO:0050826 (response to freezing);GO:0045492 (xylan biosynthetic process);GO:0045893 (positive regulation of transcription, DNA-dependent);GO:0005634 (nucleus);
m.5024	pentatricopeptide repeat-containing protein at5g15280-like	41	0.9	0.02	0.000103119	GO:0005515 (protein binding);
m.61272	proteasome subunit alpha type-7-like	41	5.6	0.12	0.000618716	GO:0005737 (cytoplasm);GO:0019773 (proteasome core complex, alpha-subunit complex);GO:0006511 (ubiquitin-dependent protein catabolic process);GO:0005634 (nucleus);GO:0004298 (threonine-type endopeptidase activity);	K02731 (PSMA7)	ko03050	Proteasome
m.60754	oxygen-evolving enhancer protein 3- chloroplastic-like	41	4.3	0.13	0.000670276	GO:0030095 (chloroplast photosystem II);GO:0019898 (extrinsic to membrane);GO:0005509 (calcium ion binding);GO:0030003 (cellular cation homeostasis);GO:0009570 (chloroplast stroma);GO:0015979 (photosynthesis);GO:0070838 (divalent metal ion transport);GO:0009853 (photorespiration);GO:0009654 (oxygen evolving complex);GO:0009543 (chloroplast thylakoid lumen);GO:0048046 (apoplast);	K08901 (psbQ)	ko00195	Photosynthesis
m.14929	UNCHARACTERIZED_PROTEIN	40	7.8	0.3	0.00154679	-
uniq_01631	UNCHARACTERIZED_PROTEIN	40	7	0.3	0.00154679	-
m.20837	dna polymerase lambda-like	40	1.1	0.05	0.000257798	GO:0006289 (nucleotide-excision repair);GO:0010224 (response to UV-B);GO:0045132 (meiotic chromosome segregation);GO:0033044 (regulation of chromosome organization);GO:0003887 (DNA-directed DNA polymerase activity);GO:0006303 (double-strand break repair via nonhomologous end joining);GO:0003677 (DNA binding);GO:0042138 (meiotic DNA double-strand break formation);GO:0007062 (sister chromatid cohes…	K03512 (POLL)	ko03410; ko03450	Base excision repair; Non-homologous end-joining
m.217	probable l-type lectin-domain containing receptor kinase -like	40	0.9	0.05	0.000257798	GO:0000911 (cytokinesis by cell plate formation);GO:0000226 (microtubule cytoskeleton organization);GO:0005524 (ATP binding);GO:0000186 (activation of MAPKK activity);GO:0004709 (MAP kinase kinase kinase activity);GO:0030246 (carbohydrate binding);GO:0005886 (plasma membrane);GO:0007178 (transmembrane receptor protein serine/threonine kinase signaling pathway);GO:0009069 (serine family amino acid…
uniq_02106	vacuolar protein sorting-associated protein 52 homolog	40	0.8	0.04	0.000206239	GO:0000139 (Golgi membrane);GO:0019953 (sexual reproduction);GO:0009860 (pollen tube growth);
uniq_02904	lipoxygenase homology domain-containing protein 1-like	40	3.7	0.14	0.000721836	GO:0005515 (protein binding);
m.6015	protein translocase subunit chloroplastic-like	40	0.7	0.03	0.000154679	GO:0017038 (protein import);GO:0008270 (zinc ion binding);GO:0009536 (plastid);GO:0016905 (myosin heavy chain kinase activity);GO:0006605 (protein targeting);GO:0005524 (ATP binding);GO:0016020 (membrane);GO:0009790 (embryo development);GO:0009069 (serine family amino acid metabolic process);GO:0016310 (phosphorylation);GO:0016459 (myosin complex);	K03070 (secA)	ko03060	Protein export
m.65692	rna polymerase ii subunit b1 ctd phosphatase rpap2 homolog	40	1.6	0.05	0.000257798	GO:0007059 (chromosome segregation);GO:0022402 (cell cycle process);
m.62439	UNCHARACTERIZED_PROTEIN	40	3.8	0.14	0.000721836	-
m.67992	pentatricopeptide repeat-containing protein chloroplastic-like	39	2.1	0.07	0.000360918	GO:0005515 (protein binding);
m.2339	c2 domain-containing protein at1g53590-like	39	1.6	0.05	0.000257798	GO:0005886 (plasma membrane);GO:0009507 (chloroplast);GO:0005773 (vacuole);GO:0005515 (protein binding);
uniq_02808	insulin-degrading enzyme-like	39	1.8	0.07	0.000360918	GO:0005829 (cytosol);GO:0004222 (metalloendopeptidase activity);GO:0006508 (proteolysis);GO:0008270 (zinc ion binding);	K01411 (NRD1)
m.8910	pentatricopeptide repeat-containing protein	39	1.7	0.06	0.000309358	GO:0043231 (intracellular membrane-bounded organelle);GO:0044444 (cytoplasmic part);GO:0005515 (protein binding);
m.22047	probable phosphatidylinositol 4-kinase type 2-beta at1g26270-like	39	1.1	0.05	0.000257798	GO:0016301 (kinase activity);GO:0016773 (phosphotransferase activity, alcohol group as acceptor);GO:0016310 (phosphorylation);
m.24387	peroxidase 4-like	39	5.3	0.09	0.000464037	GO:0020037 (heme binding);GO:0046872 (metal ion binding);GO:0004601 (peroxidase activity);GO:0055114 (oxidation-reduction process);GO:0006979 (response to oxidative stress);GO:0006804 (peroxidase reaction);	K00430 (E1.11.1.7)	ko00940	Phenylpropanoid biosynthesis
m.60917	allene oxide cyclase chloroplastic-like	39	4.4	0.12	0.000618716	GO:0046423 (allene-oxide cyclase activity);GO:0009507 (chloroplast);	K10525 (AOC)	ko00592	alpha-Linolenic acid metabolism
uniq_02590	u-box domain-containing protein 43-like	38	1.4	0.06	0.000309358	GO:0005515 (protein binding);
m.26118	bromodomain 4	38	1	0.05	0.000257798	GO:0005515 (protein binding);
uniq_02536	k() efflux antiporter chloroplastic-like	38	1.6	0.02	0.000103119	GO:0016021 (integral to membrane);GO:0006813 (potassium ion transport);GO:0055085 (transmembrane transport);GO:0015299 (solute:hydrogen antiporter activity);GO:0006885 (regulation of pH);
m.27399	probable anion transporter chloroplastic-like	38	1.6	0.05	0.000257798	GO:0055085 (transmembrane transport);GO:0006098 (pentose-phosphate shunt);GO:0016021 (integral to membrane);GO:0005315 (inorganic phosphate transmembrane transporter activity);GO:0015711 (organic anion transport);GO:0008514 (organic anion transmembrane transporter activity);GO:0009706 (chloroplast inner membrane);GO:0006817 (phosphate ion transport);
m.69093	probable pectinesterase pectinesterase inhibitor 40-like	38	6	0.16	0.000824955	GO:0030599 (pectinesterase activity);GO:0042545 (cell wall modification);GO:0009505 (plant-type cell wall);GO:0043086 (negative regulation of catalytic activity);GO:0045330 (aspartyl esterase activity);GO:0004857 (enzyme inhibitor activity);GO:0005982 (starch metabolic process);GO:0005985 (sucrose metabolic process);	K01051 (E3.1.1.11)	ko00040; ko00500	Pentose and glucuronate interconversions; Starch and sucrose metabolism
uniq_02000	UNCHARACTERIZED_PROTEIN	38	5.9	0.19	0.000979634	-
m.14363	non-functional nadph-dependent codeinone reductase 2-like	38	4.9	0.19	0.000979634	GO:0016491 (oxidoreductase activity);GO:0055114 (oxidation-reduction process);
m.14840	phospholipid-transporting atpase 3-like	38	2.6	0.09	0.000464037	GO:0005802 (trans-Golgi network);GO:0006862 (nucleotide transport);GO:0019829 (cation-transporting ATPase activity);GO:0010363 (regulation of plant-type hypersensitive response);GO:0015802 (basic amino acid transport);GO:0048194 (Golgi vesicle budding);GO:0006612 (protein targeting to membrane);GO:0016021 (integral to membrane);GO:0043069 (negative regulation of programmed cell death);GO:0005794 …	K14802 (DRS2, ATP8A)
m.60989	protein disulfide-isomerase-like	38	2	0.06	0.000309358	GO:0006662 (glycerol ether metabolic process);GO:0048316 (seed development);GO:0034976 (response to endoplasmic reticulum stress);GO:0009651 (response to salt stress);GO:0000327 (lytic vacuole within protein storage vacuole);GO:0045454 (cell redox homeostasis);GO:0009055 (electron carrier activity);GO:0009505 (plant-type cell wall);GO:0009579 (thylakoid);GO:0043067 (regulation of programmed cell …	K09580 (PDIA1, P4HB)	ko04141	Protein processing in endoplasmic reticulum
m.2548	enolase-like	38	1.3	0.07	0.000360918	GO:0000015 (phosphopyruvate hydratase complex);GO:0004634 (phosphopyruvate hydratase activity);GO:0000287 (magnesium ion binding);GO:0006096 (glycolysis);GO:0003988 (acetyl-CoA C-acyltransferase activity);GO:0000162 (tryptophan biosynthetic process);GO:0006094 (gluconeogenesis);GO:0006571 (tyrosine biosynthetic process);GO:0009094 (L-phenylalanine biosynthetic process);GO:0006550 (isoleucine cata…	K01689 (ENO, eno)	ko00010; ko01200; ko01230; ko03018	Biosynthesis of amino acids; Carbon metabolism; Glycolysis/Gluconeogenesis; RNA degradation
m.9127	soluble starch synthase chloroplastic amyloplastic-like	38	0.6	0.02	0.000103119	GO:0009011 (starch synthase activity);GO:0005739 (mitochondrion);GO:0016844 (strictosidine synthase activity);GO:0009505 (plant-type cell wall);GO:0019252 (starch biosynthetic process);GO:0009507 (chloroplast);GO:2001070 (starch binding);GO:0006865 (amino acid transport);GO:0005985 (sucrose metabolic process);GO:0016114 (terpenoid biosynthetic process);GO:0042432 (indole biosynthetic process);
m.60938	phospholipase d alpha 1-like	38	1.4	0.04	0.000206239	GO:0009789 (positive regulation of abscisic acid mediated signaling pathway);GO:0009845 (seed germination);GO:0005509 (calcium ion binding);GO:0005739 (mitochondrion);GO:0006643 (membrane lipid metabolic process);GO:0046470 (phosphatidylcholine metabolic process);GO:0009941 (chloroplast envelope);GO:0030136 (clathrin-coated vesicle);GO:0010119 (regulation of stomatal movement);GO:0005546 (phospha…	K01115 (PLD1_2)	ko00564; ko00565; ko04024; ko04071; ko04072; ko04144	cAMP signaling pathway; Endocytosis; Ether lipid metabolism; Glycerophospholipid metabolism; Phospholipase D signaling pathway; Sphingolipid signaling pathway
m.54230	uncharacterized partial	37	1	0.03	0.000154679	GO:0005524 (ATP binding);
m.42197	vamp-like protein ykt61-like	37	3.4	0.15	0.000773395	GO:0006623 (protein targeting to vacuole);GO:0007030 (Golgi organization);GO:0048193 (Golgi vesicle transport);GO:0005794 (Golgi apparatus);GO:0007067 (mitosis);GO:0061025 (membrane fusion);GO:0016021 (integral to membrane);GO:0005634 (nucleus);GO:0005829 (cytosol);GO:0007033 (vacuole organization);	K08516 (YKT6)
uniq_01626	UNCHARACTERIZED_PROTEIN	37	5.8	0.17	0.000876515	-	K17604 (ZSWIM3)
m.4661	protein tplate-like	37	0.7	0.03	0.000154679	GO:0009524 (phragmoplast);GO:0009555 (pollen development);GO:0048193 (Golgi vesicle transport);GO:0009504 (cell plate);GO:0009506 (plasmodesma);GO:0005886 (plasma membrane);GO:0030244 (cellulose biosynthetic process);GO:0005634 (nucleus);GO:0005829 (cytosol);GO:0006897 (endocytosis);GO:0005488 (binding);
m.26020	UNCHARACTERIZED_PROTEIN	37	0.9	0.05	0.000257798	-	K15601 (KDM3)
m.3188	quinone reductase family protein	37	9.5	0.28	0.00144367	GO:0055114 (oxidation-reduction process);GO:0009506 (plasmodesma);GO:0009733 (response to auxin stimulus);GO:0045892 (negative regulation of transcription, DNA-dependent);GO:0005773 (vacuole);GO:0010181 (FMN binding);GO:0016655 (oxidoreductase activity, acting on NAD(P)H, quinone or similar compound as acceptor);GO:0005886 (plasma membrane);GO:0006118 (electron transport);	K03809 (wrbA)	ko00130	Ubiquinone and other terpenoid-quinone biosynthesis
m.9857	probable disease resistance protein at5g63020-like	37	1.5	0.05	0.000257798	GO:0006952 (defense response);GO:0043531 (ADP binding);GO:0005515 (protein binding);	K13459 (RPS2)	ko04626	Plant-pathogen interaction
m.30694	alpha-galactosidase 2	36	1.9	0.07	0.000360918	GO:0009965 (leaf morphogenesis);GO:0009911 (positive regulation of flower development);GO:0032940 (secretion by cell);GO:0009505 (plant-type cell wall);GO:0016023 (cytoplasmic membrane-bounded vesicle);GO:0052692 (raffinose alpha-galactosidase activity);GO:0016139 (glycoside catabolic process);GO:0000023 (maltose metabolic process);GO:0046477 (glycosylceramide catabolic process);GO:0019252 (starc…	K07407 (E3.2.1.22B, galA, rafA)	ko00052; ko00561; ko00600; ko00603	Galactose metabolism; Glycerolipid metabolism; Glycosphingolipid biosynthesis - globo series; Sphingolipid metabolism
uniq_02302	regulator of telomere elongation helicase 1-like	36	1.1	0.03	0.000154679	GO:0005524 (ATP binding);GO:0006139 (nucleobase-containing compound metabolic process);GO:0004003 (ATP-dependent DNA helicase activity);GO:0003677 (DNA binding);GO:0005657 (replication fork);	K11136 (RTEL1)
m.52093	sucrose transport protein suc3-like	36	2.2	0.05	0.000257798	GO:0009753 (response to jasmonic acid stimulus);GO:0034219 (carbohydrate transmembrane transport);GO:0015770 (sucrose transport);GO:0009620 (response to fungus);GO:0009611 (response to wounding);GO:0009695 (jasmonic acid biosynthetic process);GO:0010200 (response to chitin);GO:0008506 (sucrose:hydrogen symporter activity);GO:0090406 (pollen tube);GO:0005794 (Golgi apparatus);GO:0005887 (integral …	K15378 (SLC45A1_2_4)
m.9868	lipid transfer protein precursor	36	6.8	0.28	0.00144367	GO:0006869 (lipid transport);GO:0008289 (lipid binding);
m.4927	UNCHARACTERIZED_PROTEIN	35	11.1	0.26	0.00134055	-
m.57943	UNCHARACTERIZED_PROTEIN	35	7.6	0.19	0.000979634	-
m.5559	regulator of chromosome condensation repeat-containing protein	35	2.3	0.07	0.000360918	GO:0003682 (chromatin binding);GO:0008536 (Ran GTPase binding);GO:0000785 (chromatin);
m.65781	serine threonine-protein kinase-like protein at1g28390-like	35	1.4	0.06	0.000309358	GO:0006857 (oligopeptide transport);GO:0004713 (protein tyrosine kinase activity);GO:0006468 (protein phosphorylation);GO:0005524 (ATP binding);GO:0004674 (protein serine/threonine kinase activity);GO:0009069 (serine family amino acid metabolic process);
m.14918	UNCHARACTERIZED_PROTEIN	35	3.1	0.09	0.000464037	-
m.61171	enoyl-	35	3	0.08	0.000412477	GO:0016132 (brassinosteroid biosynthetic process);GO:0005507 (copper ion binding);GO:0006633 (fatty acid biosynthetic process);GO:0055114 (oxidation-reduction process);GO:0009651 (response to salt stress);GO:0004318 (enoyl-[acyl-carrier-protein] reductase (NADH) activity);GO:0006084 (acetyl-CoA metabolic process);GO:0009941 (chloroplast envelope);GO:0009579 (thylakoid);GO:0006816 (calcium ion tra…	K00208 (fabI)	ko00061; ko00780; ko01212	Biotin metabolism; Fatty acid biosynthesis; Fatty acid metabolism
m.3913	protein nuclear fusion defective mitochondrial-like	34	1.4	0.06	0.000309358	GO:0030527 (structural constituent of chromatin);GO:0005739 (mitochondrion);GO:0006333 (chromatin assembly or disassembly);GO:0009220 (pyrimidine ribonucleotide biosynthetic process);GO:0003677 (DNA binding);GO:0000785 (chromatin);GO:0003700 (sequence-specific DNA binding transcription factor activity);GO:0009507 (chloroplast);GO:0003682 (chromatin binding);GO:0005634 (nucleus);GO:0005515 (protei…

## Sheet: SR2
Transcript	Protein identification	Mascot score	Sequence coverage	emPAI	% emPAI	GOs	KEGG KOs	KEGG pathways	KEGG pathway names
m.54853	beta-amylase precursor	3721	76.1	15.42	0.0796611	GO:0000272 (polysaccharide catabolic process);GO:0009507 (chloroplast);GO:0016161 (beta-amylase activity);GO:0043169 (cation binding);GO:0005982 (starch metabolic process);GO:0005985 (sucrose metabolic process);
m.7838	reticuline oxidase-like	3004	46.2	13.32	0.0688123	GO:0008762 (UDP-N-acetylmuramate dehydrogenase activity);GO:0055114 (oxidation-reduction process);GO:0050660 (flavin adenine dinucleotide binding);GO:0006040 (amino sugar metabolic process);
m.37895	mlp-like protein 28	2074	74.4	29.99	0.154931	GO:0009607 (response to biotic stimulus);GO:0006952 (defense response);
m.37901	mlp-like protein 28	1681	51.3	7.05	0.0364209	GO:0009607 (response to biotic stimulus);GO:0006952 (defense response);
m.37899	mlp-like protein 28	1441	55.1	25.6	0.132252	GO:0006952 (defense response);GO:0009607 (response to biotic stimulus);
m.14064	protein in2-1 homolog b-like	1142	54.5	6.77	0.0349744	GO:0009570 (chloroplast stroma);GO:0016740 (transferase activity);GO:0010731 (protein glutathionylation);GO:0005515 (protein binding);	K00799 (GST, gst)	ko00480; ko00980; ko00982	Drug metabolism - cytochrome P450; Glutathione metabolism; Metabolism of xenobiotics by cytochrome P450
m.12634	mlp-like protein 28	1102	57.7	7.5	0.0387457	GO:0006952 (defense response);GO:0009607 (response to biotic stimulus);
m.7868	peroxidase 12-like	1068	57.1	4.05	0.0209227	GO:0046872 (metal ion binding);GO:0009505 (plant-type cell wall);GO:0005773 (vacuole);GO:0006979 (response to oxidative stress);GO:0020037 (heme binding);GO:0004601 (peroxidase activity);GO:0016020 (membrane);GO:0055114 (oxidation-reduction process);GO:0006804 (peroxidase reaction);	K00430 (E1.11.1.7)	ko00940	Phenylpropanoid biosynthesis
m.60893	polyphenol oxidase	1050	29.7	1.48	0.00764581	GO:0004097 (catechol oxidase activity);GO:0055114 (oxidation-reduction process);GO:0006118 (electron transport);GO:0006570 (tyrosine metabolic process);	K00422 (E1.10.3.1)	ko00350; ko00950	Isoquinoline alkaloid biosynthesis; Tyrosine metabolism
m.16756	phosphoglycerate cytosolic-like	946	44.5	1.87	0.00966059	GO:0005829 (cytosol);GO:0034976 (response to endoplasmic reticulum stress);GO:0004618 (phosphoglycerate kinase activity);GO:0009506 (plasmodesma);GO:0005774 (vacuolar membrane);GO:0006096 (glycolysis);GO:0016310 (phosphorylation);GO:0009570 (chloroplast stroma);GO:0046685 (response to arsenic-containing substance);GO:0046686 (response to cadmium ion);GO:0005794 (Golgi apparatus);GO:0005634 (nucle…	K00927 (PGK, pgk)	ko00010; ko00710; ko01200; ko01230	Biosynthesis of amino acids; Carbon fixation in photosynthetic organisms; Carbon metabolism; Glycolysis/Gluconeogenesis
m.12632	mlp-like protein 28	928	49.4	3.05	0.0157566	GO:0009607 (response to biotic stimulus);GO:0006952 (defense response);
m.60799	lactoylglutathione lyase-like	911	34.7	2.71	0.0140001	GO:0005829 (cytosol);GO:0005777 (peroxisome);GO:0005739 (mitochondrion);GO:0009651 (response to salt stress);GO:0046872 (metal ion binding);GO:0019243 (methylglyoxal catabolic process to D-lactate);GO:0009941 (chloroplast envelope);GO:0006096 (glycolysis);GO:0006094 (gluconeogenesis);GO:0004462 (lactoylglutathione lyase activity);GO:0005773 (vacuole);GO:0046686 (response to cadmium ion);GO:001934…	K01759 (GLO1, gloA)	ko00620	Pyruvate metabolism
m.2541	anthocyanidin -o-glucosyltransferase-like	824	39.4	2.44	0.0126053	GO:0016758 (transferase activity, transferring hexosyl groups);GO:0008152 (metabolic process);
m.18198	ubiquitin-40s ribosomal protein s27a-like	786	34.4	6.88	0.0355427	GO:0003735 (structural constituent of ribosome);GO:0022627 (cytosolic small ribosomal subunit);GO:0006412 (translation);GO:0005515 (protein binding);GO:0042254 (ribosome biogenesis);	K02977 (RP-S27Ae, RPS27A)	ko03010	Ribosome
m.2644	polyphenol oxidase	757	37.2	2.01	0.0103838	GO:0004097 (catechol oxidase activity);GO:0055114 (oxidation-reduction process);GO:0006118 (electron transport);GO:0006570 (tyrosine metabolic process);	K00422 (E1.10.3.1)	ko00350; ko00950	Isoquinoline alkaloid biosynthesis; Tyrosine metabolism
m.61326	UNCHARACTERIZED_PROTEIN	733	52.4	4.25	0.0219559	-
m.44308	reticuline oxidase-like	569	15.2	0.91	0.00470114	GO:0050660 (flavin adenine dinucleotide binding);GO:0008762 (UDP-N-acetylmuramate dehydrogenase activity);GO:0055114 (oxidation-reduction process);GO:0006040 (amino sugar metabolic process);
m.44303	reticuline oxidase-like	539	13.7	1.01	0.00521775	GO:0050660 (flavin adenine dinucleotide binding);GO:0055114 (oxidation-reduction process);GO:0008762 (UDP-N-acetylmuramate dehydrogenase activity);GO:0006040 (amino sugar metabolic process);
m.60989	protein disulfide-isomerase-like	519	24.4	0.86	0.00444284	GO:0006662 (glycerol ether metabolic process);GO:0048316 (seed development);GO:0034976 (response to endoplasmic reticulum stress);GO:0009651 (response to salt stress);GO:0000327 (lytic vacuole within protein storage vacuole);GO:0045454 (cell redox homeostasis);GO:0009055 (electron carrier activity);GO:0009505 (plant-type cell wall);GO:0009579 (thylakoid);GO:0043067 (regulation of programmed cell …	K09580 (PDIA1, P4HB)	ko04141	Protein processing in endoplasmic reticulum
m.44293	reticuline oxidase	493	19.9	1.09	0.00563104	GO:0008762 (UDP-N-acetylmuramate dehydrogenase activity);GO:0055114 (oxidation-reduction process);GO:0050660 (flavin adenine dinucleotide binding);GO:0006040 (amino sugar metabolic process);
m.63061	uncharacterized oxidoreductase at4g09670-like	479	31.9	0.9	0.00464948	GO:0055114 (oxidation-reduction process);GO:0016491 (oxidoreductase activity);
m.2544	gdsl esterase lipase 7-like	467	32.8	0.81	0.00418453	GO:0016788 (hydrolase activity, acting on ester bonds);GO:0006629 (lipid metabolic process);
m.60734	lipoxygenase homology domain-containing protein 1-like	467	20.3	1.44	0.00743917	GO:0005515 (protein binding);
m.28580	probable caffeoyl- o-methyltransferase at4g26220-like	441	43	2.59	0.0133802	GO:0042409 (caffeoyl-CoA O-methyltransferase activity);GO:0005829 (cytosol);GO:0032259 (methylation);GO:0009805 (coumarin biosynthetic process);GO:0009809 (lignin biosynthetic process);GO:0009811 (stilbene biosynthetic process);	K00588 (E2.1.1.104)	ko00360; ko00940; ko00941; ko00945	Flavonoid biosynthesis; Phenylalanine metabolism; Phenylpropanoid biosynthesis; Stilbenoid, diarylheptanoid and gingerol biosynthesis
m.21073	beta-amylase precursor	415	7.4	0.38	0.00196311	GO:0000272 (polysaccharide catabolic process);GO:0009507 (chloroplast);GO:0016161 (beta-amylase activity);GO:0043169 (cation binding);GO:0005982 (starch metabolic process);GO:0005985 (sucrose metabolic process);
m.2578	peroxidase 12-like	398	19.4	0.62	0.00320298	GO:0046872 (metal ion binding);GO:0009505 (plant-type cell wall);GO:0005773 (vacuole);GO:0006979 (response to oxidative stress);GO:0020037 (heme binding);GO:0004601 (peroxidase activity);GO:0016020 (membrane);GO:0055114 (oxidation-reduction process);GO:0006804 (peroxidase reaction);	K00430 (E1.11.1.7)	ko00940	Phenylpropanoid biosynthesis
m.61381	glutathione cytosolic-like	367	21.4	0.7	0.00361626	GO:0050660 (flavin adenine dinucleotide binding);GO:0000706 (meiotic DNA double-strand break processing);GO:0004362 (glutathione-disulfide reductase activity);GO:0050661 (NADP binding);GO:0009407 (toxin catabolic process);GO:0009055 (electron carrier activity);GO:0005777 (peroxisome);GO:0005829 (cytosol);GO:0019288 (isopentenyl diphosphate biosynthetic process, methylerythritol 4-phosphate pathwa…	K00383 (GSR, gor)	ko00480	Glutathione metabolism
m.60907	subtilisin-like protease-like	365	12.1	0.26	0.00134318	GO:0005829 (cytosol);GO:0015996 (chlorophyll catabolic process);GO:0009505 (plant-type cell wall);GO:0006508 (proteolysis);GO:0005774 (vacuolar membrane);GO:0004252 (serine-type endopeptidase activity);GO:0048046 (apoplast);
m.62015	pseudouridine-5 -monophosphatase-like	360	24.9	0.9	0.00464948	GO:0005829 (cytosol);GO:0008152 (metabolic process);GO:0016787 (hydrolase activity);GO:0007020 (microtubule nucleation);GO:0005739 (mitochondrion);GO:0009507 (chloroplast);	K17623 (HDHD1)
m.12629	mlp-like protein 34	355	42.7	5.02	0.0259338	GO:0006952 (defense response);GO:0009607 (response to biotic stimulus);
m.60713	lipoxygenase homology domain-containing protein 1-like	349	28.2	2.04	0.0105388	GO:0016020 (membrane);GO:0009579 (thylakoid);GO:0009507 (chloroplast);GO:0005515 (protein binding);
m.2593	monodehydroascorbate reductase-like	341	36.6	1.69	0.00873069	GO:0045454 (cell redox homeostasis);GO:0055114 (oxidation-reduction process);GO:0050660 (flavin adenine dinucleotide binding);GO:0016491 (oxidoreductase activity);	K08232 (E1.6.5.4)	ko00053	Ascorbate and aldarate metabolism
m.60758	malate cytoplasmic-like	332	19.4	0.71	0.00366792	GO:0044262 (cellular carbohydrate metabolic process);GO:0005773 (vacuole);GO:0046686 (response to cadmium ion);GO:0005886 (plasma membrane);GO:0016746 (transferase activity, transferring acyl groups);GO:0010043 (response to zinc ion);GO:0030060 (L-malate dehydrogenase activity);GO:0006108 (malate metabolic process);GO:0009570 (chloroplast stroma);GO:0005634 (nucleus);GO:0048046 (apoplast);GO:0009…	K00025 (MDH1)	ko00020; ko00270; ko00620; ko00630; ko00710; ko01200	Carbon fixation in photosynthetic organisms; Carbon metabolism; Citrate cycle (TCA cycle); Cysteine and methionine metabolism; Glyoxylate and dicarboxylate metabolism; Pyruvate metabolism
m.62107	malate chloroplastic-like	327	18.9	0.55	0.00284135	GO:0009941 (chloroplast envelope);GO:0044262 (cellular carbohydrate metabolic process);GO:0009409 (response to cold);GO:0005886 (plasma membrane);GO:0030060 (L-malate dehydrogenase activity);GO:0006108 (malate metabolic process);GO:0010319 (stromule);GO:0009570 (chloroplast stroma);GO:0048046 (apoplast);GO:0005739 (mitochondrion);GO:0006090 (pyruvate metabolic process);GO:0019643 (reductive trica…	K00026 (MDH2)	ko00020; ko00270; ko00620; ko00630; ko00710; ko01200	Carbon fixation in photosynthetic organisms; Carbon metabolism; Citrate cycle (TCA cycle); Cysteine and methionine metabolism; Glyoxylate and dicarboxylate metabolism; Pyruvate metabolism
m.60836	calreticulin-1 precursor	310	21.3	0.6	0.00309965	GO:0006457 (protein folding);GO:0005773 (vacuole);GO:0005788 (endoplasmic reticulum lumen);GO:0055074 (calcium ion homeostasis);GO:0006979 (response to oxidative stress);GO:0046686 (response to cadmium ion);GO:0005886 (plasma membrane);GO:0005509 (calcium ion binding);GO:0051082 (unfolded protein binding);GO:0009507 (chloroplast);GO:0009651 (response to salt stress);GO:0005739 (mitochondrion);	K08057 (CALR)	ko04141; ko04145	Phagosome; Protein processing in endoplasmic reticulum
m.61574	probable lactoylglutathione chloroplast-like	304	11.4	0.86	0.00444284	GO:0046872 (metal ion binding);GO:0005975 (carbohydrate metabolic process);GO:0019243 (methylglyoxal catabolic process to D-lactate);GO:0009409 (response to cold);GO:0031977 (thylakoid lumen);GO:0010319 (stromule);GO:0009570 (chloroplast stroma);GO:0005739 (mitochondrion);GO:0004462 (lactoylglutathione lyase activity);GO:0006090 (pyruvate metabolic process);	K01759 (GLO1, gloA)	ko00620	Pyruvate metabolism
m.61143	inositol-3-phosphate synthase-like	290	14.5	0.48	0.00247972	GO:0010264 (myo-inositol hexakisphosphate biosynthetic process);GO:0042742 (defense response to bacterium);GO:0006021 (inositol biosynthetic process);GO:0004512 (inositol-3-phosphate synthase activity);GO:0009408 (response to heat);GO:0009791 (post-embryonic development);GO:0005737 (cytoplasm);GO:0009644 (response to high light intensity);GO:0050832 (defense response to fungus);GO:0042542 (respon…	K01858 (INO1, ISYNA1)	ko00562	Inositol phosphate metabolism
m.2906	polyphenol chloroplastic-like	275	15.3	0.46	0.0023764	GO:0046148 (pigment biosynthetic process);GO:0055114 (oxidation-reduction process);GO:0004097 (catechol oxidase activity);GO:0006118 (electron transport);GO:0006570 (tyrosine metabolic process);	K00422 (E1.10.3.1)	ko00350; ko00950	Isoquinoline alkaloid biosynthesis; Tyrosine metabolism
m.18407	peroxidase 12-like	268	34.4	0.58	0.00299633	GO:0006979 (response to oxidative stress);GO:0020037 (heme binding);GO:0055114 (oxidation-reduction process);GO:0004601 (peroxidase activity);GO:0006804 (peroxidase reaction);	K00430 (E1.11.1.7)	ko00940	Phenylpropanoid biosynthesis
m.7716	reticuline oxidase-like	266	9.2	0.81	0.00418453	GO:0050660 (flavin adenine dinucleotide binding);GO:0055114 (oxidation-reduction process);GO:0008762 (UDP-N-acetylmuramate dehydrogenase activity);GO:0006040 (amino sugar metabolic process);
m.60859	UNCHARACTERIZED_PROTEIN	264	26.6	0.83	0.00428785	-
m.62963	polyphenol chloroplastic-like	259	13.5	0.47	0.00242806	GO:0055114 (oxidation-reduction process);GO:0004097 (catechol oxidase activity);GO:0006118 (electron transport);GO:0006570 (tyrosine metabolic process);	K00422 (E1.10.3.1)	ko00350; ko00950	Isoquinoline alkaloid biosynthesis; Tyrosine metabolism
m.61212	malate mitochondrial-like	241	26.9	0.53	0.00273803	GO:0005829 (cytosol);GO:0005507 (copper ion binding);GO:0005618 (cell wall);GO:0030060 (L-malate dehydrogenase activity);GO:0005739 (mitochondrion);GO:0009651 (response to salt stress);GO:0042742 (defense response to bacterium);GO:0009409 (response to cold);GO:0006108 (malate metabolic process);GO:0044262 (cellular carbohydrate metabolic process);GO:0006972 (hyperosmotic response);GO:0006833 (wat…	K00026 (MDH2)	ko00020; ko00270; ko00620; ko00630; ko00710; ko01200	Carbon fixation in photosynthetic organisms; Carbon metabolism; Citrate cycle (TCA cycle); Cysteine and methionine metabolism; Glyoxylate and dicarboxylate metabolism; Pyruvate metabolism
m.60749	major allergen pru ar 1-like	205	29	0.66	0.00340962	GO:0006952 (defense response);GO:0009607 (response to biotic stimulus);
uniq_05025	UNCHARACTERIZED_PROTEIN	204	24.6	0.84	0.00433952	-
m.2649	UNCHARACTERIZED_PROTEIN	193	21.8	0.98	0.00506277	-
uniq_03745	isoflavone reductase homolog	191	14.5	0.36	0.00185979	GO:0046686 (response to cadmium ion);
m.60929	ferredoxin--nadp leaf chloroplastic-like isoform 1	190	17.4	0.36	0.00185979	GO:0010103 (stomatal complex morphogenesis);GO:0031348 (negative regulation of defense response);GO:0009853 (photorespiration);GO:0006098 (pentose-phosphate shunt);GO:0050660 (flavin adenine dinucleotide binding);GO:0009595 (detection of biotic stimulus);GO:0048046 (apoplast);GO:0009867 (jasmonic acid mediated signaling pathway);GO:0009697 (salicylic acid biosynthetic process);GO:0009862 (systemi…	K02641 (petH)	ko00195	Photosynthesis
m.63454	quinone oxidoreductase 1-like	185	12.1	0.26	0.00134318	GO:0003960 (NADPH:quinone reductase activity);GO:0030154 (cell differentiation);GO:0009644 (response to high light intensity);GO:0009507 (chloroplast);GO:0008270 (zinc ion binding);GO:0005829 (cytosol);GO:0055114 (oxidation-reduction process);GO:0000166 (nucleotide binding);GO:0016747 (transferase activity, transferring acyl groups other than amino-acyl groups);GO:0006118 (electron transport);	K00344 (qor, CRYZ)
m.59541	protein disulfide isomerase-like 1-4-like isoform 1	180	11.2	0.28	0.00144651	GO:0006979 (response to oxidative stress);GO:0006662 (glycerol ether metabolic process);GO:0003756 (protein disulfide isomerase activity);GO:0005739 (mitochondrion);GO:0006457 (protein folding);GO:0030244 (cellulose biosynthetic process);GO:0045454 (cell redox homeostasis);GO:0009055 (electron carrier activity);GO:0005774 (vacuolar membrane);GO:0006499 (N-terminal protein myristoylation);GO:00481…	K09580 (PDIA1, P4HB)	ko04141	Protein processing in endoplasmic reticulum
m.2591	monodehydroascorbate reductase-like	180	13.9	0.56	0.00289301	GO:0050660 (flavin adenine dinucleotide binding);GO:0015036 (disulfide oxidoreductase activity);GO:0046686 (response to cadmium ion);GO:0005886 (plasma membrane);GO:0045454 (cell redox homeostasis);GO:0016656 (monodehydroascorbate reductase (NADH) activity);GO:0005782 (peroxisomal matrix);GO:0009507 (chloroplast);GO:0048046 (apoplast);GO:0022900 (electron transport chain);GO:0006118 (electron tra…	K08232 (E1.6.5.4)	ko00053	Ascorbate and aldarate metabolism
uniq_06137	14-3-3 protein	179	17.9	0.72	0.00371958	GO:0005773 (vacuole);GO:0019904 (protein domain specific binding);GO:0046686 (response to cadmium ion);GO:0005886 (plasma membrane);GO:0009507 (chloroplast);GO:0005634 (nucleus);GO:0005829 (cytosol);GO:0048046 (apoplast);GO:0009742 (brassinosteroid mediated signaling pathway);	K06630 (YWHAE)	ko04110	Cell cycle
m.2643	UNCHARACTERIZED_PROTEIN	176	17.2	0.84	0.00433952	-	K00422 (E1.10.3.1)	ko00350; ko00950	Isoquinoline alkaloid biosynthesis; Tyrosine metabolism
m.60761	vitamin-b12 independent methionine 5-methyltetrahydropteroyltriglutamate-homocysteine	176	6.4	0.21	0.00108488	GO:0005829 (cytosol);GO:0005507 (copper ion binding);GO:0009086 (methionine biosynthetic process);GO:0008705 (methionine synthase activity);GO:0008270 (zinc ion binding);GO:0005777 (peroxisome);GO:0009651 (response to salt stress);GO:0009941 (chloroplast envelope);GO:0003871 (5-methyltetrahydropteroyltriglutamate-homocysteine S-methyltransferase activity);GO:0032259 (methylation);GO:0009570 (chlo…	K00549 (metE)	ko00270; ko00450; ko01230	Biosynthesis of amino acids; Cysteine and methionine metabolism; Selenocompound metabolism
m.62116	UNCHARACTERIZED_PROTEIN	170	39.1	0.88	0.00454616	-
m.36568	glucan endo- -beta-glucosidase gvi-like	154	9.1	0.17	0.000878235	GO:0004553 (hydrolase activity, hydrolyzing O-glycosyl compounds);GO:0005975 (carbohydrate metabolic process);GO:0016023 (cytoplasmic membrane-bounded vesicle);GO:0006950 (response to stress);
m.61534	probable 6-phosphogluconolactonase chloroplastic-like	144	8.1	0.18	0.000929896	GO:0002229 (defense response to oomycetes);GO:0017057 (6-phosphogluconolactonase activity);GO:0005777 (peroxisome);GO:0071461 (cellular response to redox state);GO:0006098 (pentose-phosphate shunt);GO:0042742 (defense response to bacterium);GO:0009570 (chloroplast stroma);GO:0005886 (plasma membrane);	K01057 (PGLS, pgl, devB)	ko00030; ko01200	Carbon metabolism; Pentose phosphate pathway
m.60757	aspartic proteinase nepenthesin-1-like	143	6.4	0.22	0.00113654	GO:0009505 (plant-type cell wall);GO:0048046 (apoplast);GO:0006508 (proteolysis);GO:0004190 (aspartic-type endopeptidase activity);GO:0009507 (chloroplast);
m.61343	glutathione s-transferase f13	135	26.7	0.67	0.00346128	GO:0009407 (toxin catabolic process);GO:0005737 (cytoplasm);GO:0004364 (glutathione transferase activity);GO:0005515 (protein binding);GO:0006749 (glutathione metabolic process);GO:0006803 (glutathione conjugation reaction);	K00799 (GST, gst)	ko00480; ko00980; ko00982	Drug metabolism - cytochrome P450; Glutathione metabolism; Metabolism of xenobiotics by cytochrome P450
uniq_05959	endo- -beta-d-glucanase-like	134	17.9	0.43	0.00222142	GO:0009651 (response to salt stress);GO:0005737 (cytoplasm);GO:0048046 (apoplast);GO:0008806 (carboxymethylenebutenolidase activity);GO:0005634 (nucleus);GO:0005886 (plasma membrane);GO:0019261 (1,4-dichlorobenzene catabolic process);
m.15677	casein kinase ii subunit alpha-1-like	133	4.8	0.07	0.000361626	GO:0009648 (photoperiodism);GO:0010332 (response to gamma radiation);GO:0006468 (protein phosphorylation);GO:0006281 (DNA repair);GO:0010225 (response to UV-C);GO:0004674 (protein serine/threonine kinase activity);GO:0006355 (regulation of transcription, DNA-dependent);GO:0007623 (circadian rhythm);GO:0010229 (inflorescence development);GO:0004713 (protein tyrosine kinase activity);GO:0005524 (AT…	K03097 (CSNK2A)	ko03008; ko04712	Circadian rhythm - plant; Ribosome biogenesis in eukaryotes
m.61102	pectinesterase 3-like	129	4	0.11	0.00056827	GO:0009684 (indoleacetic acid biosynthetic process);GO:0045330 (aspartyl esterase activity);GO:0030599 (pectinesterase activity);GO:0042545 (cell wall modification);GO:0009505 (plant-type cell wall);GO:0006546 (glycine catabolic process);GO:0004857 (enzyme inhibitor activity);GO:0043086 (negative regulation of catalytic activity);GO:0045490 (pectin catabolic process);GO:0006569 (tryptophan catabo…	K01051 (E3.1.1.11)	ko00040; ko00500	Pentose and glucuronate interconversions; Starch and sucrose metabolism
m.60932	luminal-binding protein 5-like	127	4	0.09	0.000464948	GO:0005618 (cell wall);GO:0055114 (oxidation-reduction process);GO:0030433 (ER-associated protein catabolic process);GO:0010197 (polar nucleus fusion);GO:0009408 (response to heat);GO:0005524 (ATP binding);GO:0005788 (endoplasmic reticulum lumen);GO:0032440 (2-alkenal reductase [NAD(P)] activity);GO:0009507 (chloroplast);GO:0005773 (vacuole);GO:0005886 (plasma membrane);	K09490 (HSPA5, BIP)	ko03060; ko04141	Protein export; Protein processing in endoplasmic reticulum
m.41874	UNCHARACTERIZED_PROTEIN	125	11.1	0.27	0.00139484	-
m.61010	utp--glucose-1-phosphate uridylyltransferase-like	124	5.3	0.13	0.000671592	GO:0009555 (pollen development);GO:0046686 (response to cadmium ion);GO:0052543 (callose deposition in cell wall);GO:0005886 (plasma membrane);GO:0016036 (cellular response to phosphate starvation);GO:0003983 (UTP:glucose-1-phosphate uridylyltransferase activity);GO:0009651 (response to salt stress);GO:0005982 (starch metabolic process);GO:0005985 (sucrose metabolic process);GO:0006012 (galactose…	K00963 (UGP2, galU, galF)	ko00040; ko00052; ko00500; ko00520	Amino sugar and nucleotide sugar metabolism; Galactose metabolism; Pentose and glucuronate interconversions; Starch and sucrose metabolism
m.2695	eukaryotic translation initiation factor 3 subunit i-like	122	13.8	0.3	0.00154983	GO:0003743 (translation initiation factor activity);GO:0001731 (formation of translation preinitiation complex);GO:0016282 (eukaryotic 43S preinitiation complex);GO:0009651 (response to salt stress);GO:0080008 (Cul4-RING ubiquitin ligase complex);GO:0005852 (eukaryotic translation initiation factor 3 complex);GO:0033290 (eukaryotic 48S preinitiation complex);GO:0006446 (regulation of translationa…	K03246 (EIF3I)	ko03013	RNA transport
m.61924	aspartate chloroplastic-like	119	7.4	0.22	0.00113654	GO:0006536 (glutamate metabolic process);GO:0030170 (pyridoxal phosphate binding);GO:0005507 (copper ion binding);GO:0005886 (plasma membrane);GO:0004069 (L-aspartate:2-oxoglutarate aminotransferase activity);GO:0006103 (2-oxoglutarate metabolic process);GO:0005618 (cell wall);GO:0006522 (alanine metabolic process);GO:0006531 (aspartate metabolic process);GO:0006099 (tricarboxylic acid cycle);GO:…	K14454 (GOT1)	ko00220; ko00250; ko00270; ko00330; ko00350; ko00360; ko00400; ko00710; ko00950; ko00960; ko01200; ko01210; ko01230	2-Oxocarboxylic acid metabolism; Alanine, aspartate and glutamate metabolism; Arginine and proline metabolism; Arginine biosynthesis; Biosynthesis of amino acids; Carbon fixation in photosynthetic organisms; Carbon metabolism; Cysteine and methionine metabolism; Isoquinoline alkaloid biosynthesis; Phenylalanine metabolism; Phenylalanine, tyrosine and tryptophan biosynthesis; Tropane, piperidine a…
m.15473	mlp-like protein 28	117	32.4	1.1	0.0056827	GO:0009607 (response to biotic stimulus);GO:0006952 (defense response);
m.43933	atp synthase subunit mitochondrial-like	117	4.3	0.11	0.00056827	GO:0046933 (proton-transporting ATP synthase activity, rotational mechanism);GO:0015991 (ATP hydrolysis coupled proton transport);GO:0015986 (ATP synthesis coupled proton transport);GO:0000275 (mitochondrial proton-transporting ATP synthase complex, catalytic core F(1));GO:0006200 (ATP catabolic process);GO:0005524 (ATP binding);	K02133 (ATPeF1B, ATP5B, ATP2)	ko00190	Oxidative phosphorylation
m.60707	translationally-controlled tumor	117	17.6	0.5	0.00258304	GO:0005774 (vacuolar membrane);GO:0048046 (apoplast);GO:0090333 (regulation of stomatal closure);GO:0010252 (auxin homeostasis);GO:0009819 (drought recovery);GO:0001558 (regulation of cell growth);GO:0009734 (auxin mediated signaling pathway);GO:0008283 (cell proliferation);GO:0042742 (defense response to bacterium);GO:0009507 (chloroplast);GO:0005794 (Golgi apparatus);GO:0005829 (cytosol);GO:000…
m.60712	stress responsive a b barrel domain-containing protein	114	16	0.58	0.00299633	GO:0009507 (chloroplast);
m.2654	14-3-3-like protein gf14 psi	107	12.1	0.59	0.00304799	GO:0048364 (root development);GO:0010218 (response to far red light);GO:0009740 (gibberellic acid mediated signaling pathway);GO:0005773 (vacuole);GO:0010114 (response to red light);GO:0009407 (toxin catabolic process);GO:0080167 (response to karrikin);GO:0004623 (phospholipase A2 activity);GO:0009624 (response to nematode);GO:0005618 (cell wall);GO:0005794 (Golgi apparatus);GO:0005829 (cytosol);…	K06630 (YWHAE)	ko04110	Cell cycle
m.61702	protein usf-like	104	17.3	0.51	0.00263471	GO:0005829 (cytosol);GO:0016747 (transferase activity, transferring acyl groups other than amino-acyl groups);GO:0008806 (carboxymethylenebutenolidase activity);GO:0005739 (mitochondrion);GO:0009507 (chloroplast);GO:0010043 (response to zinc ion);GO:0019261 (1,4-dichlorobenzene catabolic process);	K01061 (E3.1.1.45)
m.60861	glutathione s-transferase-like	102	9.3	0.29	0.00149817	GO:0006952 (defense response);GO:0051707 (response to other organism);GO:0010038 (response to metal ion);GO:0009628 (response to abiotic stimulus);GO:0046914 (transition metal ion binding);GO:0071944 (cell periphery);GO:0016740 (transferase activity);GO:0009507 (chloroplast);GO:0016020 (membrane);GO:0005515 (protein binding);	K00799 (GST, gst)	ko00480; ko00980; ko00982	Drug metabolism - cytochrome P450; Glutathione metabolism; Metabolism of xenobiotics by cytochrome P450
m.24014	calmodulin-like isoform 1	101	15.3	0.44	0.00227308	GO:0005829 (cytosol);GO:0055114 (oxidation-reduction process);GO:0005509 (calcium ion binding);GO:0006084 (acetyl-CoA metabolic process);GO:0010099 (regulation of photomorphogenesis);GO:0005513 (detection of calcium ion);GO:0005774 (vacuolar membrane);GO:0061025 (membrane fusion);GO:0005515 (protein binding);GO:0048193 (Golgi vesicle transport);GO:0032440 (2-alkenal reductase [NAD(P)] activity);G…	K02183 (CALM)	ko04020; ko04022; ko04024; ko04070; ko04626; ko04713	Calcium signaling pathway; cAMP signaling pathway; cGMP - PKG signaling pathway; Circadian entrainment; Phosphatidylinositol signaling system; Plant-pathogen interaction
m.11019	vitamin-b12 independent methionine 5-methyltetrahydropteroyltriglutamate-homocysteine	99	9.4	0.25	0.00129152	GO:0003871 (5-methyltetrahydropteroyltriglutamate-homocysteine S-methyltransferase activity);GO:0009086 (methionine biosynthetic process);GO:0008270 (zinc ion binding);	K00549 (metE)	ko00270; ko00450; ko01230	Biosynthesis of amino acids; Cysteine and methionine metabolism; Selenocompound metabolism
m.60942	type ii peroxiredoxin	98	17.8	0.43	0.00222142	GO:0031047 (gene silencing by RNA);GO:0009941 (chloroplast envelope);GO:0042127 (regulation of cell proliferation);GO:0006275 (regulation of DNA replication);GO:0051920 (peroxiredoxin activity);GO:0000911 (cytokinesis by cell plate formation);GO:0051567 (histone H3-K9 methylation);GO:0045010 (actin nucleation);GO:0020037 (heme binding);GO:0009407 (toxin catabolic process);GO:0010389 (regulation o…
m.14063	protein in2-1 homolog b-like	97	8.1	0.13	0.000671592	GO:0009570 (chloroplast stroma);GO:0016740 (transferase activity);GO:0010731 (protein glutathionylation);GO:0005515 (protein binding);	K00799 (GST, gst)	ko00480; ko00980; ko00982	Drug metabolism - cytochrome P450; Glutathione metabolism; Metabolism of xenobiotics by cytochrome P450
m.33535	actin 7	97	10.3	0.26	0.00134318	GO:0007010 (cytoskeleton organization);GO:0006094 (gluconeogenesis);GO:0009941 (chloroplast envelope);GO:0009611 (response to wounding);GO:0005515 (protein binding);GO:0006007 (glucose catabolic process);GO:0010498 (proteasomal protein catabolic process);GO:0051301 (cell division);GO:0005618 (cell wall);GO:0048767 (root hair elongation);GO:0005730 (nucleolus);GO:0005829 (cytosol);GO:0032880 (regu…	K10355 (ACTF)
m.60917	allene oxide cyclase chloroplastic-like	92	9.1	0.26	0.00134318	GO:0046423 (allene-oxide cyclase activity);GO:0009507 (chloroplast);	K10525 (AOC)	ko00592	alpha-Linolenic acid metabolism
m.61205	cysteine proteinase inhibitor 12-like isoform 1	88	8.3	0.19	0.000981557	GO:0004869 (cysteine-type endopeptidase inhibitor activity);GO:0009414 (response to water deprivation);GO:0010466 (negative regulation of peptidase activity);GO:0008233 (peptidase activity);GO:0050897 (cobalt ion binding);GO:0006979 (response to oxidative stress);GO:0009409 (response to cold);GO:0006972 (hyperosmotic response);GO:0005576 (extracellular region);GO:0006508 (proteolysis);GO:0005829 …
m.2014	reticuline oxidase-like	85	13.9	0.57	0.00294467	GO:0050660 (flavin adenine dinucleotide binding);GO:0055114 (oxidation-reduction process);GO:0016491 (oxidoreductase activity);
m.13688	atp synthase cf1 beta subunit	85	4.4	0.13	0.000671592	GO:0046933 (proton-transporting ATP synthase activity, rotational mechanism);GO:0015991 (ATP hydrolysis coupled proton transport);GO:0042777 (plasma membrane ATP synthesis coupled proton transport);GO:0045261 (proton-transporting ATP synthase complex, catalytic core F(1));GO:0009535 (chloroplast thylakoid membrane);GO:0005524 (ATP binding);	K02112 (ATPF1B, atpD)	ko00190; ko00195	Oxidative phosphorylation; Photosynthesis
uniq_00467	nadp-dependent alkenal double bond reductase p2	83	3.8	0.09	0.000464948	GO:0006950 (response to stress);GO:0008150 (biological_process);GO:0005886 (plasma membrane);GO:0003824 (catalytic activity);GO:0005634 (nucleus);GO:0005488 (binding);GO:0005829 (cytosol);GO:0008152 (metabolic process);GO:0016740 (transferase activity);	K07119 (K07119)
m.61054	cysteine synthase	83	4	0.1	0.000516609	GO:0005777 (peroxisome);GO:0016740 (transferase activity);GO:0007568 (aging);GO:0010043 (response to zinc ion);GO:0006535 (cysteine biosynthetic process from serine);GO:0009507 (chloroplast);GO:0046686 (response to cadmium ion);GO:0004124 (cysteine synthase activity);GO:0005634 (nucleus);GO:0005886 (plasma membrane);GO:0048046 (apoplast);GO:0009333 (cysteine synthase complex);	K01738 (cysK)	ko00270; ko00920; ko01200; ko01230	Biosynthesis of amino acids; Carbon metabolism; Cysteine and methionine metabolism; Sulfur metabolism
m.13383	agglutinin isolectin 3-like	82	6.5	0.11	0.00056827	GO:0008061 (chitin binding);	K01183 (E3.2.1.14)	ko00520	Amino sugar and nucleotide sugar metabolism
m.30894	s-norcoclaurine synthase-like	81	6.4	0.19	0.000981557	GO:0006952 (defense response);GO:0009607 (response to biotic stimulus);
m.63383	glutamate dehydrogenase 1-like	79	2.9	0.07	0.000361626	GO:0009646 (response to absence of light);GO:0005507 (copper ion binding);GO:0055114 (oxidation-reduction process);GO:0008270 (zinc ion binding);GO:0005739 (mitochondrion);GO:0009651 (response to salt stress);GO:0050897 (cobalt ion binding);GO:0004353 (glutamate dehydrogenase [NAD(P)] activity);GO:0005524 (ATP binding);GO:0046686 (response to cadmium ion);GO:0006118 (electron transport);GO:000652…	K00261 (GLUD1_2, gdhA)	ko00220; ko00250; ko00471; ko00910; ko01200	Alanine, aspartate and glutamate metabolism; Arginine biosynthesis; Carbon metabolism; D-Glutamine and D-glutamate metabolism; Nitrogen metabolism
m.1975	superoxide dismutase	79	3.2	0.09	0.000464948	GO:0009411 (response to UV);GO:0042644 (chloroplast nucleoid);GO:0055114 (oxidation-reduction process);GO:0046872 (metal ion binding);GO:0006364 (rRNA processing);GO:0006801 (superoxide metabolic process);GO:0004784 (superoxide dismutase activity);GO:0009658 (chloroplast organization);GO:0009579 (thylakoid);GO:0006399 (tRNA metabolic process);GO:0005515 (protein binding);GO:0042793 (transcription…	K04564 (SOD2)	ko04146; ko04213	Longevity regulating pathway - multiple species; Peroxisome
m.40322	serpin-like protein	77	2.5	0.07	0.000361626	GO:0030162 (regulation of proteolysis);GO:0004869 (cysteine-type endopeptidase inhibitor activity);GO:0048046 (apoplast);GO:0004867 (serine-type endopeptidase inhibitor activity);GO:0016740 (transferase activity);GO:0010951 (negative regulation of endopeptidase activity);GO:0005615 (extracellular space);	K13963 (SERPINB)
m.61629	ferredoxin--nadp root chloroplastic-like	76	6.6	0.16	0.000826574	GO:0050660 (flavin adenine dinucleotide binding);GO:0005507 (copper ion binding);GO:0050661 (NADP binding);GO:0042651 (thylakoid membrane);GO:0004324 (ferredoxin-NADP reductase activity);GO:0009507 (chloroplast);GO:0015979 (photosynthesis);GO:0022900 (electron transport chain);GO:0006118 (electron transport);	K02641 (petH)	ko00195	Photosynthesis
m.61409	mfp1 attachment factor 1-like	76	7.5	0.18	0.000929896	GO:0044428 (nuclear part);GO:0005737 (cytoplasm);GO:0005515 (protein binding);
m.11456	s-norcoclaurine synthase-like	74	5.1	0.19	0.000981557	GO:0009607 (response to biotic stimulus);GO:0006952 (defense response);
m.6643	tubulin beta-4 chain-like	74	5.2	0.11	0.00056827	GO:0005874 (microtubule);GO:0051258 (protein polymerization);GO:0006184 (GTP catabolic process);GO:0007018 (microtubule-based movement);GO:0003924 (GTPase activity);GO:0005200 (structural constituent of cytoskeleton);GO:0005737 (cytoplasm);GO:0005525 (GTP binding);	K07375 (TUBB)	ko04145	Phagosome
m.62284	acid phosphatase 1-like	74	4.6	0.11	0.00056827	GO:0003993 (acid phosphatase activity);GO:0006771 (riboflavin metabolic process);GO:0019497 (hexachlorocyclohexane metabolic process);
m.62010	bifunctional aspartate aminotransferase and glutamate aspartate-prephenate aminotransferase-like	70	2.5	0.06	0.000309965	GO:0004069 (L-aspartate:2-oxoglutarate aminotransferase activity);GO:0033853 (aspartate-prephenate aminotransferase activity);GO:0033854 (glutamate-prephenate aminotransferase activity);GO:0009570 (chloroplast stroma);GO:0030170 (pyridoxal phosphate binding);GO:0009793 (embryo development ending in seed dormancy);GO:0000162 (tryptophan biosynthetic process);GO:0006107 (oxaloacetate metabolic proc…	K15849 (PAT, AAT)	ko00350; ko00360; ko00400; ko00950; ko00960; ko01230	Biosynthesis of amino acids; Isoquinoline alkaloid biosynthesis; Phenylalanine metabolism; Phenylalanine, tyrosine and tryptophan biosynthesis; Tropane, piperidine and pyridine alkaloid biosynthesis; Tyrosine metabolism
m.60782	UNCHARACTERIZED_PROTEIN	69	7.8	0.19	0.000981557	-
m.61379	ketoacyl-acp reductase	69	2	0.08	0.000413287	GO:0000038 (very long-chain fatty acid metabolic process);GO:0051287 (NAD binding);GO:0005507 (copper ion binding);GO:0006633 (fatty acid biosynthetic process);GO:0042335 (cuticle development);GO:0055114 (oxidation-reduction process);GO:0009409 (response to cold);GO:0009941 (chloroplast envelope);GO:0004316 (3-oxoacyl-[acyl-carrier-protein] reductase (NADPH) activity);GO:0009570 (chloroplast stro…	K00059 (fabG)	ko00061; ko00780; ko01040; ko01212	Biosynthesis of unsaturated fatty acids; Biotin metabolism; Fatty acid biosynthesis; Fatty acid metabolism
m.64301	vinorine synthase-like	69	2.1	0.06	0.000309965	GO:0016747 (transferase activity, transferring acyl groups other than amino-acyl groups);
m.61782	cyanate hydratase	68	3.5	0.13	0.000671592	GO:0042802 (identical protein binding);GO:0043565 (sequence-specific DNA binding);GO:0005829 (cytosol);GO:0009440 (cyanate catabolic process);GO:0009651 (response to salt stress);GO:0008824 (cyanate hydratase activity);	K01725 (cynS)	ko00910	Nitrogen metabolism
m.7560	late embryogenesis abundant group 2	68	3.5	0.1	0.000516609	GO:0005829 (cytosol);GO:0016049 (cell growth);GO:0009651 (response to salt stress);GO:0009269 (response to desiccation);GO:0009506 (plasmodesma);GO:0000902 (cell morphogenesis);GO:0006096 (glycolysis);GO:0048193 (Golgi vesicle transport);GO:0006094 (gluconeogenesis);GO:0046686 (response to cadmium ion);GO:0019344 (cysteine biosynthetic process);GO:0005794 (Golgi apparatus);GO:0005634 (nucleus);GO…
m.8185	pyridoxal kinase-like	67	4.8	0.09	0.000464948	GO:0005829 (cytosol);GO:0010054 (trichoblast differentiation);GO:0008615 (pyridoxine biosynthetic process);GO:0008478 (pyridoxal kinase activity);GO:0042538 (hyperosmotic salinity response);GO:0009443 (pyridoxal 5'-phosphate salvage);GO:0016310 (phosphorylation);	K00868 (pdxK, pdxY)	ko00750	Vitamin B6 metabolism
m.7585	triosephosphate cytosolic-like	67	3.9	0.12	0.000619931	GO:0005774 (vacuolar membrane);GO:0051788 (response to misfolded protein);GO:0006098 (pentose-phosphate shunt);GO:0009853 (photorespiration);GO:0006094 (gluconeogenesis);GO:0048046 (apoplast);GO:0043161 (proteasomal ubiquitin-dependent protein catabolic process);GO:0006833 (water transport);GO:0004807 (triose-phosphate isomerase activity);GO:0009651 (response to salt stress);GO:0080129 (proteasom…	K01803 (TPI, tpiA)	ko00010; ko00051; ko00562; ko00710; ko01200; ko01230	Biosynthesis of amino acids; Carbon fixation in photosynthetic organisms; Carbon metabolism; Fructose and mannose metabolism; Glycolysis/Gluconeogenesis; Inositol phosphate metabolism
m.7903	UNCHARACTERIZED_PROTEIN	66	6	0.2	0.00103322	-	K03178 (UBE1, UBA1)	ko04120	Ubiquitin mediated proteolysis
uniq_02536	k() efflux antiporter chloroplastic-like	65	1.6	0.02	0.000103322	GO:0016021 (integral to membrane);GO:0006813 (potassium ion transport);GO:0055085 (transmembrane transport);GO:0015299 (solute:hydrogen antiporter activity);GO:0006885 (regulation of pH);
m.12095	beta-amylase chloroplastic-like	65	2.3	0.05	0.000258304	GO:0016161 (beta-amylase activity);GO:0009934 (regulation of meristem structural organization);GO:0009414 (response to water deprivation);GO:0010480 (microsporocyte differentiation);GO:0009825 (multidimensional cell growth);GO:0005983 (starch catabolic process);GO:0043621 (protein self-association);GO:0010075 (regulation of meristem growth);GO:0009507 (chloroplast);GO:0043481 (anthocyanin accumul…	K01177 (E3.2.1.2)	ko00500	Starch and sucrose metabolism
uniq_04418	14-3-3-like protein d-like	65	10.8	0.45	0.00232474	GO:0019904 (protein domain specific binding);	K06630 (YWHAE)	ko04110	Cell cycle
m.7397	inositol monophosphatase-like	65	3.7	0.11	0.00056827	GO:0005829 (cytosol);GO:0010264 (myo-inositol hexakisphosphate biosynthetic process);GO:0010347 (L-galactose-1-phosphate phosphatase activity);GO:0009409 (response to cold);GO:0052833 (inositol monophosphate 4-phosphatase activity);GO:0008441 (3'(2'),5'-bisphosphate nucleotidase activity);GO:0019243 (methylglyoxal catabolic process to D-lactate);GO:0006021 (inositol biosynthetic process);GO:00528…	K10047 (VTC4)	ko00053; ko00562; ko04070	Ascorbate and aldarate metabolism; Inositol phosphate metabolism; Phosphatidylinositol signaling system
m.62336	glutamate dehydrogenase 2-like	64	2.9	0.07	0.000361626	GO:0006598 (polyamine catabolic process);GO:0005829 (cytosol);GO:0005507 (copper ion binding);GO:0055114 (oxidation-reduction process);GO:0008270 (zinc ion binding);GO:0010349 (L-galactose dehydrogenase activity);GO:0005739 (mitochondrion);GO:0009651 (response to salt stress);GO:0050897 (cobalt ion binding);GO:0004353 (glutamate dehydrogenase [NAD(P)] activity);GO:0009698 (phenylpropanoid metabol…	K00261 (GLUD1_2, gdhA)	ko00220; ko00250; ko00471; ko00910; ko01200	Alanine, aspartate and glutamate metabolism; Arginine biosynthesis; Carbon metabolism; D-Glutamine and D-glutamate metabolism; Nitrogen metabolism
m.11641	stromal 70 kda heat shock-related chloroplastic-like	61	1.1	0.04	0.000206644	GO:0055114 (oxidation-reduction process);GO:0034976 (response to endoplasmic reticulum stress);GO:0005739 (mitochondrion);GO:0006457 (protein folding);GO:0009409 (response to cold);GO:0009941 (chloroplast envelope);GO:0009408 (response to heat);GO:0009658 (chloroplast organization);GO:0048481 (ovule development);GO:0009579 (thylakoid);GO:0005524 (ATP binding);GO:0009570 (chloroplast stroma);GO:00…
m.61922	probable glycerophosphoryl diester phosphodiesterase 3-like	60	1.3	0.04	0.000206644	GO:0010053 (root epidermal cell differentiation);GO:0006071 (glycerol metabolic process);GO:0000902 (cell morphogenesis);GO:0008889 (glycerophosphodiester phosphodiesterase activity);GO:0048468 (cell development);GO:0005886 (plasma membrane);GO:0009395 (phospholipid catabolic process);GO:0046486 (glycerolipid metabolic process);
m.3922	serine threonine-protein kinase at5g01020-like	59	1.7	0.07	0.000361626	GO:0009086 (methionine biosynthetic process);GO:0006468 (protein phosphorylation);GO:0004674 (protein serine/threonine kinase activity);GO:0032880 (regulation of protein localization);GO:0005524 (ATP binding);GO:0000394 (RNA splicing, via endonucleolytic cleavage and ligation);GO:0004715 (non-membrane spanning protein tyrosine kinase activity);GO:0005886 (plasma membrane);GO:0009069 (serine famil…
m.17988	glyceraldehyde-3-phosphate cytosolic-like	59	3.4	0.15	0.000774913	GO:0051287 (NAD binding);GO:0005507 (copper ion binding);GO:0055114 (oxidation-reduction process);GO:0080022 (primary root development);GO:0008270 (zinc ion binding);GO:0048658 (anther wall tapetum development);GO:0080144 (amino acid homeostasis);GO:0009555 (pollen development);GO:0004365 (glyceraldehyde-3-phosphate dehydrogenase (NAD) (phosphorylating) activity);GO:0006096 (glycolysis);GO:005066…	K00134 (GAPDH, gapA)	ko00010; ko00710; ko01200; ko01230	Biosynthesis of amino acids; Carbon fixation in photosynthetic organisms; Carbon metabolism; Glycolysis/Gluconeogenesis
m.65638	probable polyribonucleotide nucleotidyltransferase chloroplastic-like	59	0.6	0.03	0.000154983	GO:0016036 (cellular response to phosphate starvation);GO:0016120 (carotene biosynthetic process);GO:0016123 (xanthophyll biosynthetic process);GO:0015995 (chlorophyll biosynthetic process);GO:0006402 (mRNA catabolic process);GO:0004654 (polyribonucleotide nucleotidyltransferase activity);GO:0006396 (RNA processing);GO:0009570 (chloroplast stroma);GO:0010323 (negative regulation of isopentenyl di…	K00962 (pnp, PNPT1)	ko00230; ko00240; ko03018	Purine metabolism; Pyrimidine metabolism; RNA degradation
m.39374	peptidyl-prolyl cis-trans isomerase cyp19-4-like	58	8.6	0.15	0.000774913	GO:0005829 (cytosol);GO:0034976 (response to endoplasmic reticulum stress);GO:0048364 (root development);GO:0000413 (protein peptidyl-prolyl isomerization);GO:0005771 (multivesicular body);GO:0006623 (protein targeting to vacuole);GO:0005739 (mitochondrion);GO:0006457 (protein folding);GO:0009506 (plasmodesma);GO:0005795 (Golgi stack);GO:0009627 (systemic acquired resistance);GO:0003755 (peptidyl…	K01802 (E5.2.1.8)
m.61107	alpha- -glucan-protein synthase	58	2.7	0.08	0.000413287	GO:0005829 (cytosol);GO:0005618 (cell wall);GO:0033356 (UDP-L-arabinose metabolic process);GO:0030244 (cellulose biosynthetic process);GO:0071555 (cell wall organization);GO:0009506 (plasmodesma);GO:0052691 (UDP-arabinopyranose mutase activity);GO:0008466 (glycogenin glucosyltransferase activity);GO:0005515 (protein binding);GO:0016020 (membrane);GO:0005794 (Golgi apparatus);	K13379 (RGP, UTM)	ko00520	Amino sugar and nucleotide sugar metabolism
m.18123	mlp-like protein 28	58	12.5	0.34	0.00175647	GO:0006952 (defense response);GO:0009607 (response to biotic stimulus);
m.61789	transaldolase isoform 1	56	2.8	0.08	0.000413287	GO:0016132 (brassinosteroid biosynthetic process);GO:0008270 (zinc ion binding);GO:0006084 (acetyl-CoA metabolic process);GO:0009941 (chloroplast envelope);GO:0004801 (sedoheptulose-7-phosphate:D-glyceraldehyde-3-phosphate glyceronetransferase activity);GO:0009570 (chloroplast stroma);GO:0019344 (cysteine biosynthetic process);GO:0016126 (sterol biosynthetic process);GO:0006098 (pentose-phosphate…	K00616 (E2.2.1.2, talA, talB)	ko00030; ko01200; ko01230	Biosynthesis of amino acids; Carbon metabolism; Pentose phosphate pathway
m.16751	desiccation protectant protein lea14 homolog	55	7.9	0.18	0.000929896	GO:0009269 (response to desiccation);
uniq_04675	UNCHARACTERIZED_PROTEIN	55	1	0.03	0.000154983	-
m.29	UNCHARACTERIZED_PROTEIN	54	2.4	0.12	0.000619931	-
m.63023	oligopeptidase a-like	54	1.2	0.04	0.000206644	GO:0046872 (metal ion binding);GO:0019243 (methylglyoxal catabolic process to D-lactate);GO:0004222 (metalloendopeptidase activity);GO:0046686 (response to cadmium ion);GO:0009570 (chloroplast stroma);GO:0006508 (proteolysis);GO:0005829 (cytosol);GO:0048046 (apoplast);GO:0005739 (mitochondrion);	K01414 (prlC)
m.21203	pentatricopeptide repeat-containing protein at5g40405-like	53	1.3	0.05	0.000258304	GO:0009536 (plastid);GO:0005515 (protein binding);
m.57943	UNCHARACTERIZED_PROTEIN	52	7.6	0.19	0.000981557	-
m.2283	acid beta-fructofuranosidase-like	52	1.7	0.06	0.000309965	GO:0016132 (brassinosteroid biosynthetic process);GO:0006598 (polyamine catabolic process);GO:0009805 (coumarin biosynthetic process);GO:0015706 (nitrate transport);GO:0009651 (response to salt stress);GO:0000325 (plant-type vacuole);GO:0051669 (fructan beta-fructosidase activity);GO:0009611 (response to wounding);GO:0010106 (cellular response to iron ion starvation);GO:0009505 (plant-type cell w…	K01193 (E3.2.1.26, sacA)	ko00052; ko00500	Galactose metabolism; Starch and sucrose metabolism
m.61291	ru large subunit-binding protein subunit chloroplastic-like	52	3.1	0.11	0.00056827	GO:0042026 (protein refolding);GO:0005739 (mitochondrion);GO:0016226 (iron-sulfur cluster assembly);GO:0009941 (chloroplast envelope);GO:0009658 (chloroplast organization);GO:0048481 (ovule development);GO:0009579 (thylakoid);GO:0005524 (ATP binding);GO:0009570 (chloroplast stroma);GO:0022626 (cytosolic ribosome);GO:0016020 (membrane);GO:0009793 (embryo development ending in seed dormancy);GO:004…
m.315	UNCHARACTERIZED_PROTEIN	51	1.3	0.05	0.000258304	-
m.2897	proteasome subunit alpha type-2-b-like	51	4.2	0.13	0.000671592	GO:0042742 (defense response to bacterium);GO:0022626 (cytosolic ribosome);GO:0019773 (proteasome core complex, alpha-subunit complex);GO:0006511 (ubiquitin-dependent protein catabolic process);GO:0010043 (response to zinc ion);GO:0005634 (nucleus);GO:0004298 (threonine-type endopeptidase activity);	K02726 (PSMA2)	ko03050	Proteasome
m.62589	zinc finger	50	1.9	0.05	0.000258304	GO:0008270 (zinc ion binding);GO:0016874 (ligase activity);GO:0003676 (nucleic acid binding);GO:0005515 (protein binding);
uniq_05525	UNCHARACTERIZED_PROTEIN	50	5.9	0.27	0.00139484	-	K13192 (RBM26)
m.62146	dolichyl-diphosphooligosaccharide--protein glycosyltransferase subunit 1-like	50	1.6	0.06	0.000309965	GO:0009505 (plant-type cell wall);GO:0005886 (plasma membrane);GO:0005774 (vacuolar membrane);GO:0016021 (integral to membrane);GO:0004579 (dolichyl-diphosphooligosaccharide-protein glycotransferase activity);GO:0008250 (oligosaccharyltransferase complex);GO:0018279 (protein N-linked glycosylation via asparagine);	K12666 (OST1, RPN1)	ko00510; ko00513; ko04141	N-Glycan biosynthesis; Protein processing in endoplasmic reticulum; Various types of N-glycan biosynthesis
m.53168	elongation factor 1-	50	1.8	0.07	0.000361626	GO:0016779 (nucleotidyltransferase activity);GO:0005773 (vacuole);GO:0003746 (translation elongation factor activity);GO:0005525 (GTP binding);GO:0009507 (chloroplast);GO:0006184 (GTP catabolic process);GO:0005730 (nucleolus);GO:0046686 (response to cadmium ion);GO:0003924 (GTPase activity);GO:0005886 (plasma membrane);GO:0005739 (mitochondrion);GO:0005840 (ribosome);GO:0006448 (regulation of tra…	K03231 (EEF1A)	ko03013	RNA transport
uniq_02210	UNCHARACTERIZED_PROTEIN	50	1.6	0.08	0.000413287	-
m.61943	eukaryotic translation initiation factor 3 subunit b-like	49	1.1	0.04	0.000206644	GO:0003743 (translation initiation factor activity);GO:0001731 (formation of translation preinitiation complex);GO:0005829 (cytosol);GO:0016282 (eukaryotic 43S preinitiation complex);GO:0005852 (eukaryotic translation initiation factor 3 complex);GO:0033290 (eukaryotic 48S preinitiation complex);GO:0000166 (nucleotide binding);GO:0006446 (regulation of translational initiation);GO:0005634 (nucleu…	K03253 (EIF3B)	ko03013	RNA transport
m.21577	nucleolar gtp-binding protein 2-like	49	1.4	0.05	0.000258304	GO:0005730 (nucleolus);GO:0006184 (GTP catabolic process);GO:0042254 (ribosome biogenesis);GO:0003924 (GTPase activity);GO:0005525 (GTP binding);	K14537 (NUG2, GNL2)	ko03008	Ribosome biogenesis in eukaryotes
m.8032	nucleotide binding	49	1.2	0.04	0.000206644	GO:0005515 (protein binding);
m.61359	PREDICTED: uncharacterized protein LOC100249118	49	2.8	0.09	0.000464948	GO:0009507 (chloroplast);GO:0009620 (response to fungus);
m.4212	bifunctional 3-dehydroquinate dehydratase shikimate chloroplastic-like	49	1.9	0.06	0.000309965	GO:0003855 (3-dehydroquinate dehydratase activity);GO:0055114 (oxidation-reduction process);GO:0004764 (shikimate 3-dehydrogenase (NADP) activity);GO:0009570 (chloroplast stroma);GO:0019632 (shikimate metabolic process);GO:0050661 (NADP binding);GO:0009793 (embryo development ending in seed dormancy);GO:0006865 (amino acid transport);GO:0000162 (tryptophan biosynthetic process);GO:0006571 (tyrosi…	K13832 (aroDE, DHQ-SDH)	ko00400; ko01230	Biosynthesis of amino acids; Phenylalanine, tyrosine and tryptophan biosynthesis
m.22945	UNCHARACTERIZED_PROTEIN	48	2.2	0.09	0.000464948	-	K18789 (XGD1)
m.19017	udp-glycosyltransferase 85a2	48	1.4	0.06	0.000309965	GO:0047213 (anthocyanidin 3-O-glucosyltransferase activity);GO:0050502 (cis-zeatin O-beta-D-glucosyltransferase activity);GO:0050403 (trans-zeatin O-beta-D-glucosyltransferase activity);GO:0009813 (flavonoid biosynthetic process);
m.8384	UNCHARACTERIZED_PROTEIN	48	5.7	0.25	0.00129152	-
uniq_03066	abc transporter c family member 8-like	48	0.5	0.02	0.000103322	GO:0055085 (transmembrane transport);GO:0055114 (oxidation-reduction process);GO:0016021 (integral to membrane);GO:0042626 (ATPase activity, coupled to transmembrane movement of substances);GO:0006200 (ATP catabolic process);GO:0005524 (ATP binding);GO:0032440 (2-alkenal reductase [NAD(P)] activity);
m.63441	udp-glucose flavonoid 3-o-glucosyltransferase 7-like	48	1.5	0.06	0.000309965	GO:0035251 (UDP-glucosyltransferase activity);GO:0008152 (metabolic process);
m.45076	cysteine chloroplastic chromoplastic-like isoform 1	48	4	0.08	0.000413287	GO:0009941 (chloroplast envelope);GO:0005802 (trans-Golgi network);GO:0048046 (apoplast);GO:0008270 (zinc ion binding);GO:0006636 (unsaturated fatty acid biosynthetic process);GO:0006766 (vitamin metabolic process);GO:0016740 (transferase activity);GO:0006546 (glycine catabolic process);GO:0009106 (lipoate metabolic process);GO:0048868 (pollen tube development);GO:0004124 (cysteine synthase activ…	K01738 (cysK)	ko00270; ko00920; ko01200; ko01230	Biosynthesis of amino acids; Carbon metabolism; Cysteine and methionine metabolism; Sulfur metabolism
m.8541	glucose-6-phosphate 1- cytoplasmic isoform-like	47	2.8	0.14	0.000723253	GO:0006006 (glucose metabolic process);GO:0004345 (glucose-6-phosphate dehydrogenase activity);GO:0050661 (NADP binding);GO:0006098 (pentose-phosphate shunt);GO:0006749 (glutathione metabolic process);	K00036 (G6PD, zwf)	ko00030; ko00480; ko01200	Carbon metabolism; Glutathione metabolism; Pentose phosphate pathway
m.48907	UNCHARACTERIZED_PROTEIN	47	1.8	0.08	0.000413287	-
m.60884	UNCHARACTERIZED_PROTEIN	47	4.6	0.16	0.000826574	-
m.64105	uncharacterized loc101222647	46	1.7	0.07	0.000361626	GO:0005739 (mitochondrion);
m.43106	ran gtpase-activating protein 1-like	46	1.3	0.05	0.000258304	GO:0009504 (cell plate);GO:0005886 (plasma membrane);GO:0000910 (cytokinesis);GO:0005635 (nuclear envelope);GO:0032153 (cell division site);GO:0009507 (chloroplast);GO:0005783 (endoplasmic reticulum);GO:0009651 (response to salt stress);	K14319 (RANGAP1)	ko03013	RNA transport
uniq_01631	UNCHARACTERIZED_PROTEIN	46	7	0.3	0.00154983	-
m.20837	dna polymerase lambda-like	46	1.1	0.05	0.000258304	GO:0006289 (nucleotide-excision repair);GO:0010224 (response to UV-B);GO:0045132 (meiotic chromosome segregation);GO:0033044 (regulation of chromosome organization);GO:0003887 (DNA-directed DNA polymerase activity);GO:0006303 (double-strand break repair via nonhomologous end joining);GO:0003677 (DNA binding);GO:0042138 (meiotic DNA double-strand break formation);GO:0007062 (sister chromatid cohes…	K03512 (POLL)	ko03410; ko03450	Base excision repair; Non-homologous end-joining
m.8432	chloroplastic-like	46	1.2	0.04	0.000206644	GO:0009750 (response to fructose stimulus);GO:0006094 (gluconeogenesis);GO:0009941 (chloroplast envelope);GO:0042744 (hydrogen peroxide catabolic process);GO:0006833 (water transport);GO:0004802 (transketolase activity);GO:0030243 (cellulose metabolic process);GO:0006816 (calcium ion transport);GO:0010075 (regulation of meristem growth);GO:0009651 (response to salt stress);GO:0006972 (hyperosmoti…	K00615 (E2.2.1.1, tktA, tktB)	ko00030; ko00710; ko01200; ko01230	Biosynthesis of amino acids; Carbon fixation in photosynthetic organisms; Carbon metabolism; Pentose phosphate pathway
m.64346	probable fructokinase-4-like	45	1.7	0.06	0.000309965	GO:0016301 (kinase activity);GO:0016310 (phosphorylation);GO:0005634 (nucleus);GO:0009536 (plastid);
m.64483	tic22-like family protein	45	1.3	0.05	0.000258304	GO:0009165 (nucleotide biosynthetic process);
m.24387	peroxidase 4-like	45	3.1	0.09	0.000464948	GO:0020037 (heme binding);GO:0046872 (metal ion binding);GO:0004601 (peroxidase activity);GO:0055114 (oxidation-reduction process);GO:0006979 (response to oxidative stress);GO:0006804 (peroxidase reaction);	K00430 (E1.11.1.7)	ko00940	Phenylpropanoid biosynthesis
m.69093	probable pectinesterase pectinesterase inhibitor 40-like	45	6	0.16	0.000826574	GO:0030599 (pectinesterase activity);GO:0042545 (cell wall modification);GO:0009505 (plant-type cell wall);GO:0043086 (negative regulation of catalytic activity);GO:0045330 (aspartyl esterase activity);GO:0004857 (enzyme inhibitor activity);GO:0005982 (starch metabolic process);GO:0005985 (sucrose metabolic process);	K01051 (E3.1.1.11)	ko00040; ko00500	Pentose and glucuronate interconversions; Starch and sucrose metabolism
m.2548	enolase-like	45	3.4	0.07	0.000361626	GO:0000015 (phosphopyruvate hydratase complex);GO:0004634 (phosphopyruvate hydratase activity);GO:0000287 (magnesium ion binding);GO:0006096 (glycolysis);GO:0003988 (acetyl-CoA C-acyltransferase activity);GO:0000162 (tryptophan biosynthetic process);GO:0006094 (gluconeogenesis);GO:0006571 (tyrosine biosynthetic process);GO:0009094 (L-phenylalanine biosynthetic process);GO:0006550 (isoleucine cata…	K01689 (ENO, eno)	ko00010; ko01200; ko01230; ko03018	Biosynthesis of amino acids; Carbon metabolism; Glycolysis/Gluconeogenesis; RNA degradation
m.9868	lipid transfer protein precursor	45	10.2	0.28	0.00144651	GO:0006869 (lipid transport);GO:0008289 (lipid binding);
uniq_01430	protein prolifera-like	45	4.3	0.13	0.000671592	GO:0003677 (DNA binding);GO:0000166 (nucleotide binding);GO:0016787 (hydrolase activity);GO:0005575 (cellular_component);GO:0005634 (nucleus);GO:0009058 (biosynthetic process);GO:0006259 (DNA metabolic process);GO:0005622 (intracellular);	K02210 (MCM7, CDC47)	ko03030; ko04110	Cell cycle; DNA replication
m.63975	kinesin light	44	0.8	0.04	0.000206644	GO:0005515 (protein binding);
m.2311	proton-coupled amino acid transporter 3-like	44	1.7	0.07	0.000361626	GO:0016021 (integral to membrane);GO:0015171 (amino acid transmembrane transporter activity);GO:0003333 (amino acid transmembrane transport);	K14209 (SLC36A, PAT)
m.11253	UNCHARACTERIZED_PROTEIN	44	2.3	0.1	0.000516609	-
m.217	probable l-type lectin-domain containing receptor kinase -like	44	0.9	0.05	0.000258304	GO:0000911 (cytokinesis by cell plate formation);GO:0000226 (microtubule cytoskeleton organization);GO:0005524 (ATP binding);GO:0000186 (activation of MAPKK activity);GO:0004709 (MAP kinase kinase kinase activity);GO:0030246 (carbohydrate binding);GO:0005886 (plasma membrane);GO:0007178 (transmembrane receptor protein serine/threonine kinase signaling pathway);GO:0009069 (serine family amino acid…
uniq_02590	u-box domain-containing protein 43-like	44	1.4	0.06	0.000309965	GO:0005515 (protein binding);
m.61399	cytochrome c oxidase subunit 6b-1-like	44	4.5	0.15	0.000774913	GO:0004129 (cytochrome-c oxidase activity);GO:0005739 (mitochondrion);GO:0006123 (mitochondrial electron transport, cytochrome c to oxygen);GO:0015992 (proton transport);GO:0045277 (respiratory chain complex IV);	K02267 (COX6B)	ko00190	Oxidative phosphorylation
m.46803	probable linoleate 9s-lipoxygenase 5-like	44	1.4	0.03	0.000154983	GO:0009753 (response to jasmonic acid stimulus);GO:0055114 (oxidation-reduction process);GO:0048364 (root development);GO:0009611 (response to wounding);GO:0009737 (response to abscisic acid stimulus);GO:0009507 (chloroplast);GO:0016165 (linoleate 13S-lipoxygenase activity);GO:0009816 (defense response to bacterium, incompatible interaction);GO:0005506 (iron ion binding);GO:0031408 (oxylipin bios…	K15718 (LOX1_5)	ko00591	Linoleic acid metabolism
m.32165	UNCHARACTERIZED_PROTEIN	44	5.3	0.27	0.00139484	-
m.68369	UNCHARACTERIZED_PROTEIN	43	6.3	0.23	0.0011882	-
uniq_00085	dna binding	43	1.6	0.07	0.000361626	GO:0006950 (response to stress);GO:0009628 (response to abiotic stimulus);GO:0009719 (response to endogenous stimulus);GO:0007165 (signal transduction);GO:0003700 (sequence-specific DNA binding transcription factor activity);GO:0003677 (DNA binding);GO:0009058 (biosynthetic process);GO:0006139 (nucleobase-containing compound metabolic process);GO:0005622 (intracellular);	K14432 (ABF)	ko04075	Plant hormone signal transduction
m.66942	monosaccharide-sensing protein 2-like	43	1.6	0.05	0.000258304	GO:0009624 (response to nematode);GO:0034219 (carbohydrate transmembrane transport);GO:0005794 (Golgi apparatus);GO:0009705 (plant-type vacuole membrane);GO:0005886 (plasma membrane);GO:0005351 (sugar:hydrogen symporter activity);GO:0032440 (2-alkenal reductase [NAD(P)] activity);GO:0016021 (integral to membrane);GO:0005337 (nucleoside transmembrane transporter activity);GO:0055114 (oxidation-red…
m.63723	pentatricopeptide repeat-containing protein at1g02150-like	43	1.5	0.05	0.000258304	GO:0005739 (mitochondrion);GO:0006364 (rRNA processing);GO:0019288 (isopentenyl diphosphate biosynthetic process, methylerythritol 4-phosphate pathway);GO:0009658 (chloroplast organization);GO:0006399 (tRNA metabolic process);GO:0009507 (chloroplast);GO:0045036 (protein targeting to chloroplast);GO:0005515 (protein binding);
m.3062	chorismate chloroplastic-like	43	2.5	0.08	0.000413287	GO:0046417 (chorismate metabolic process);GO:0004106 (chorismate mutase activity);GO:0000162 (tryptophan biosynthetic process);GO:0006571 (tyrosine biosynthetic process);GO:0009094 (L-phenylalanine biosynthetic process);	K01850 (E5.4.99.5)	ko00400; ko01230	Biosynthesis of amino acids; Phenylalanine, tyrosine and tryptophan biosynthesis
m.62715	heat shock 70 kda protein 17-like	42	0.9	0.03	0.000154983	GO:0005886 (plasma membrane);GO:0006950 (response to stress);GO:0005524 (ATP binding);GO:0032440 (2-alkenal reductase [NAD(P)] activity);GO:0009507 (chloroplast);GO:0055114 (oxidation-reduction process);	K09486 (HYOU1)	ko04141	Protein processing in endoplasmic reticulum
uniq_02000	UNCHARACTERIZED_PROTEIN	42	5.9	0.19	0.000981557	-
m.66515	pentatricopeptide repeat-containing protein at5g66631-like	42	1.1	0.05	0.000258304	GO:0009507 (chloroplast);
m.10521	e3 ubiquitin-protein ligase upl3-like	42	0.4	0.02	0.000103322	GO:0016926 (protein desumoylation);GO:0005622 (intracellular);GO:0010228 (vegetative to reproductive phase transition of meristem);GO:0004842 (ubiquitin-protein ligase activity);GO:0016567 (protein ubiquitination);GO:0010091 (trichome branching);GO:0042023 (DNA endoreduplication);GO:0050665 (hydrogen peroxide biosynthetic process);GO:0005886 (plasma membrane);GO:0005515 (protein binding);	K10590 (TRIP12)	ko04120	Ubiquitin mediated proteolysis
m.18823	l-type lectin-domain containing receptor kinase -like	41	2.4	0.1	0.000516609	GO:0005524 (ATP binding);GO:0006468 (protein phosphorylation);GO:0004674 (protein serine/threonine kinase activity);GO:0009069 (serine family amino acid metabolic process);
uniq_03020	UNCHARACTERIZED_PROTEIN	41	9.2	0.23	0.0011882	-	K14291 (PHAX)	ko03013	RNA transport
m.14929	UNCHARACTERIZED_PROTEIN	40	7.8	0.3	0.00154983	-
uniq_02106	vacuolar protein sorting-associated protein 52 homolog	40	0.8	0.04	0.000206644	GO:0000139 (Golgi membrane);GO:0019953 (sexual reproduction);GO:0009860 (pollen tube growth);
uniq_01626	UNCHARACTERIZED_PROTEIN	40	5.8	0.17	0.000878235	-	K17604 (ZSWIM3)
m.11183	uncharacterized loc101222366	40	1.5	0.06	0.000309965	GO:0005739 (mitochondrion);GO:0009507 (chloroplast);	K15032 (MTERFD)
m.18622	UNCHARACTERIZED_PROTEIN	40	1.3	0.05	0.000258304	-
m.28499	UNCHARACTERIZED_PROTEIN	40	4.1	0.15	0.000774913	-
m.69124	UNCHARACTERIZED_PROTEIN	40	5.6	0.24	0.00123986	-
m.67992	pentatricopeptide repeat-containing protein chloroplastic-like	39	2.1	0.07	0.000361626	GO:0005515 (protein binding);
m.2339	c2 domain-containing protein at1g53590-like	39	1.6	0.05	0.000258304	GO:0005886 (plasma membrane);GO:0009507 (chloroplast);GO:0005773 (vacuole);GO:0005515 (protein binding);
m.46957	beta-amylase 8-like	39	1.9	0.05	0.000258304	GO:0043169 (cation binding);GO:0003700 (sequence-specific DNA binding transcription factor activity);GO:0016161 (beta-amylase activity);GO:0000272 (polysaccharide catabolic process);GO:0005634 (nucleus);GO:0048831 (regulation of shoot system development);GO:0006355 (regulation of transcription, DNA-dependent);GO:0005667 (transcription factor complex);GO:0045449 (regulation of transcription, DNA-d…
m.46416	indole-3-acetate o-methyltransferase 1-like	39	3.6	0.11	0.00056827	GO:0010341 (gibberellin carboxyl-O-methyltransferase activity);GO:0008757 (S-adenosylmethionine-dependent methyltransferase activity);GO:0008152 (metabolic process);	K18886 (GAMT2)
m.65883	probable receptor-like serine threonine-protein kinase at5g57670-like	39	1.2	0.05	0.000258304	GO:0006468 (protein phosphorylation);GO:0005524 (ATP binding);GO:0004674 (protein serine/threonine kinase activity);GO:0009069 (serine family amino acid metabolic process);
uniq_04525	UNCHARACTERIZED_PROTEIN	39	3.8	0.14	0.000723253	-
m.52255	binding protein	39	1.6	0.08	0.000413287	GO:0009507 (chloroplast);
m.9353	short-chain dehydrogenase tic chloroplastic-like	39	2.4	0.09	0.000464948	GO:0016491 (oxidoreductase activity);GO:0055114 (oxidation-reduction process);GO:0000166 (nucleotide binding);	K11153 (RDH12)	ko00830	Retinol metabolism
m.27399	probable anion transporter chloroplastic-like	38	1.6	0.05	0.000258304	GO:0055085 (transmembrane transport);GO:0006098 (pentose-phosphate shunt);GO:0016021 (integral to membrane);GO:0005315 (inorganic phosphate transmembrane transporter activity);GO:0015711 (organic anion transport);GO:0008514 (organic anion transmembrane transporter activity);GO:0009706 (chloroplast inner membrane);GO:0006817 (phosphate ion transport);
m.61987	allene oxide synthase	38	2	0.05	0.000258304	GO:0009108 (coenzyme biosynthetic process);GO:0008652 (cellular amino acid biosynthetic process);GO:0009695 (jasmonic acid biosynthetic process);GO:0009697 (salicylic acid biosynthetic process);GO:0016705 (oxidoreductase activity, acting on paired donors, with incorporation or reduction of molecular oxygen);GO:0005506 (iron ion binding);GO:0010363 (regulation of plant-type hypersensitive response…	K01723 (AOS)	ko00592	alpha-Linolenic acid metabolism
uniq_05220	chloroplastic group iia intron splicing facilitator chloroplastic-like	38	0.9	0.03	0.000154983	GO:0000373 (Group II intron splicing);GO:0009507 (chloroplast);GO:0000372 (Group I intron splicing);GO:0003723 (RNA binding);
m.61300	copper chaperone for superoxide dismutase-like	38	5.8	0.1	0.000516609	GO:0015680 (intracellular copper ion transport);GO:0055114 (oxidation-reduction process);GO:0008270 (zinc ion binding);GO:0004784 (superoxide dismutase activity);GO:0009570 (chloroplast stroma);GO:0016532 (superoxide dismutase copper chaperone activity);GO:0019430 (removal of superoxide radicals);GO:0006878 (cellular copper ion homeostasis);	K04569 (CCS)
m.42150	UNCHARACTERIZED_PROTEIN	38	5.2	0.15	0.000774913	-
m.67626	UNCHARACTERIZED_PROTEIN	38	3.7	0.11	0.00056827	-
uniq_01818	dna polymerase alpha catalytic subunit-like	38	0.5	0.02	0.000103322	GO:0009058 (biosynthetic process);GO:0006259 (DNA metabolic process);GO:0016740 (transferase activity);GO:0008150 (biological_process);GO:0000166 (nucleotide binding);GO:0007049 (cell cycle);GO:0016043 (cellular component organization);GO:0006464 (cellular protein modification process);GO:0009908 (flower development);GO:0009987 (cellular process);GO:0006950 (response to stress);GO:0009653 (anatom…	K02320 (POLA1)	ko00230; ko00240; ko03030	DNA replication; Purine metabolism; Pyrimidine metabolism
m.16767	neurochondrin family protein	38	1.4	0.04	0.000206644	GO:0007346 (regulation of mitotic cell cycle);GO:0005737 (cytoplasm);GO:0005488 (binding);
m.15776	serine threonine-protein kinase cbk1-like	38	1.6	0.08	0.000413287	GO:0009524 (phragmoplast);GO:0004697 (protein kinase C activity);GO:0005886 (plasma membrane);GO:0006468 (protein phosphorylation);GO:0005524 (ATP binding);GO:0005634 (nucleus);GO:0005829 (cytosol);GO:0007165 (signal transduction);GO:0009069 (serine family amino acid metabolic process);	K08790 (STK38, NDR)
m.49910	UNCHARACTERIZED_PROTEIN	38	1	0.04	0.000206644	-
uniq_03801	UNCHARACTERIZED_PROTEIN	38	0.5	0.02	0.000103322	-	K19026 (SPG11)
uniq_04258	splicing factor 3b subunit 3-like	37	0.6	0.02	0.000103322	GO:0003676 (nucleic acid binding);GO:0005634 (nucleus);GO:0009507 (chloroplast);GO:0005515 (protein binding);	K12830 (SF3B3, SAP130, RSE1)	ko03040	Spliceosome
m.54230	uncharacterized partial	37	1	0.03	0.000154983	GO:0005524 (ATP binding);
m.42197	vamp-like protein ykt61-like	37	3.4	0.15	0.000774913	GO:0006623 (protein targeting to vacuole);GO:0007030 (Golgi organization);GO:0048193 (Golgi vesicle transport);GO:0005794 (Golgi apparatus);GO:0007067 (mitosis);GO:0061025 (membrane fusion);GO:0016021 (integral to membrane);GO:0005634 (nucleus);GO:0005829 (cytosol);GO:0007033 (vacuole organization);	K08516 (YKT6)
m.30694	alpha-galactosidase 2	37	1.9	0.07	0.000361626	GO:0009965 (leaf morphogenesis);GO:0009911 (positive regulation of flower development);GO:0032940 (secretion by cell);GO:0009505 (plant-type cell wall);GO:0016023 (cytoplasmic membrane-bounded vesicle);GO:0052692 (raffinose alpha-galactosidase activity);GO:0016139 (glycoside catabolic process);GO:0000023 (maltose metabolic process);GO:0046477 (glycosylceramide catabolic process);GO:0019252 (starc…	K07407 (E3.2.1.22B, galA, rafA)	ko00052; ko00561; ko00600; ko00603	Galactose metabolism; Glycerolipid metabolism; Glycosphingolipid biosynthesis - globo series; Sphingolipid metabolism
m.21147	UNCHARACTERIZED_PROTEIN	37	10.7	0.24	0.00123986	-
m.2864	zinc- peroxisomal	37	0.9	0.04	0.000206644	GO:0046872 (metal ion binding);GO:0004222 (metalloendopeptidase activity);GO:0005737 (cytoplasm);GO:0006508 (proteolysis);	K01408 (IDE, ide)
uniq_02808	insulin-degrading enzyme-like	36	1	0.03	0.000154983	GO:0005829 (cytosol);GO:0004222 (metalloendopeptidase activity);GO:0006508 (proteolysis);GO:0008270 (zinc ion binding);	K01411 (NRD1)
m.26118	bromodomain 4	36	1	0.05	0.000258304	GO:0005515 (protein binding);
m.4927	UNCHARACTERIZED_PROTEIN	36	11.1	0.26	0.00134318	-
uniq_04432	metal-dependent phosphohydrolase	36	3.6	0.13	0.000671592	GO:0046872 (metal ion binding);GO:0008152 (metabolic process);GO:0005634 (nucleus);GO:0008081 (phosphoric diester hydrolase activity);	K06950 (K06950)
m.65008	probable receptor protein kinase tmk1-like	36	0.7	0.03	0.000154983	GO:0016020 (membrane);GO:0005524 (ATP binding);GO:0006468 (protein phosphorylation);GO:0004674 (protein serine/threonine kinase activity);GO:0005515 (protein binding);GO:0009069 (serine family amino acid metabolic process);
m.66202	probable tyrosine-protein phosphatase at1g05000-like	36	2.6	0.13	0.000671592	GO:0035335 (peptidyl-tyrosine dephosphorylation);GO:0043407 (negative regulation of MAP kinase activity);GO:0004725 (protein tyrosine phosphatase activity);GO:1900424 (regulation of defense response to bacterium);GO:0006570 (tyrosine metabolic process);	K18045 (SIW14, OCA3)
m.18766	UNCHARACTERIZED_PROTEIN	36	5	0.12	0.000619931	-
m.62570	2-keto-3-deoxy-l-rhamnonate aldolase-like	36	2.7	0.08	0.000413287	GO:0006725 (cellular aromatic compound metabolic process);GO:0008672 (2-dehydro-3-deoxyglucarate aldolase activity);GO:0005739 (mitochondrion);GO:0009507 (chloroplast);GO:0019852 (L-ascorbic acid metabolic process);
m.61330	chloroplast sedoheptulose- -bisphosphatase	36	2	0.08	0.000413287	GO:0009697 (salicylic acid biosynthetic process);GO:0019253 (reductive pentose-phosphate cycle);GO:0009579 (thylakoid);GO:0010363 (regulation of plant-type hypersensitive response);GO:0019761 (glucosinolate biosynthetic process);GO:0010200 (response to chitin);GO:0043085 (positive regulation of catalytic activity);GO:0019344 (cysteine biosynthetic process);GO:0031348 (negative regulation of defen…	K01100 (E3.1.3.37)	ko00710; ko01200	Carbon fixation in photosynthetic organisms; Carbon metabolism
m.3466	protease 2-like	35	1	0.04	0.000206644	GO:0004252 (serine-type endopeptidase activity);GO:0006508 (proteolysis);GO:0005634 (nucleus);GO:0005829 (cytosol);GO:0010048 (vernalization response);GO:0070008 (serine-type exopeptidase activity);	K01354 (ptrB)
m.11310	40s ribosomal protein s8-like	35	7.2	0.14	0.000723253	GO:0003735 (structural constituent of ribosome);GO:0022627 (cytosolic small ribosomal subunit);GO:0006414 (translational elongation);GO:0000462 (maturation of SSU-rRNA from tricistronic rRNA transcript (SSU-rRNA, 5.8S rRNA, LSU-rRNA));	K02995 (RP-S8e, RPS8)	ko03010	Ribosome
uniq_01703	polygalacturonase at1g48100-like	35	3.1	0.1	0.000516609	GO:0016787 (hydrolase activity);GO:0005975 (carbohydrate metabolic process);GO:0009987 (cellular process);
m.418	reticuline oxidase-like	35	4.8	0.12	0.000619931	GO:0016491 (oxidoreductase activity);
m.68979	UNCHARACTERIZED_PROTEIN	35	8.8	0.28	0.00144651	-
m.11663	phosphate transporter pho1 homolog 3-like	35	2.1	0.09	0.000464948	GO:0016021 (integral to membrane);
uniq_03604	UNCHARACTERIZED_PROTEIN	35	2.1	0.08	0.000413287	-
m.54725	low quality protein: midasin-like	34	2.1	0.09	0.000464948	GO:0005524 (ATP binding);GO:0016887 (ATPase activity);	K14572 (MDN1, REA1)	ko03008	Ribosome biogenesis in eukaryotes
m.64234	proline-rich receptor-like protein kinase perk1-like isoform 1	34	1	0.04	0.000206644	GO:0005886 (plasma membrane);GO:0006468 (protein phosphorylation);GO:0005524 (ATP binding);GO:0004674 (protein serine/threonine kinase activity);GO:0009069 (serine family amino acid metabolic process);
m.8646	UNCHARACTERIZED_PROTEIN	34	1.1	0.04	0.000206644	-

## Sheet: SR3
Transcript	Protein identification	Mascot score	Sequence coverage	emPAI	% emPAI	GOs	KEGG KOs	KEGG pathways	KEGG pathway names
m.54853	beta-amylase precursor	298	16.3	0.64	0.0694143	GO:0000272 (polysaccharide catabolic process);GO:0009507 (chloroplast);GO:0016161 (beta-amylase activity);GO:0043169 (cation binding);GO:0005982 (starch metabolic process);GO:0005985 (sucrose metabolic process);
m.60893	polyphenol oxidase	214	6.4	0.21	0.0227766	GO:0004097 (catechol oxidase activity);GO:0055114 (oxidation-reduction process);GO:0006118 (electron transport);GO:0006570 (tyrosine metabolic process);	K00422 (E1.10.3.1)	ko00350; ko00950	Isoquinoline alkaloid biosynthesis; Tyrosine metabolism
m.16756	phosphoglycerate cytosolic-like	202	11.7	0.25	0.027115	GO:0005829 (cytosol);GO:0034976 (response to endoplasmic reticulum stress);GO:0004618 (phosphoglycerate kinase activity);GO:0009506 (plasmodesma);GO:0005774 (vacuolar membrane);GO:0006096 (glycolysis);GO:0016310 (phosphorylation);GO:0009570 (chloroplast stroma);GO:0046685 (response to arsenic-containing substance);GO:0046686 (response to cadmium ion);GO:0005794 (Golgi apparatus);GO:0005634 (nucle…	K00927 (PGK, pgk)	ko00010; ko00710; ko01200; ko01230	Biosynthesis of amino acids; Carbon fixation in photosynthetic organisms; Carbon metabolism; Glycolysis/Gluconeogenesis
m.61143	inositol-3-phosphate synthase-like	175	6.1	0.18	0.0195228	GO:0010264 (myo-inositol hexakisphosphate biosynthetic process);GO:0042742 (defense response to bacterium);GO:0006021 (inositol biosynthetic process);GO:0004512 (inositol-3-phosphate synthase activity);GO:0009408 (response to heat);GO:0009791 (post-embryonic development);GO:0005737 (cytoplasm);GO:0009644 (response to high light intensity);GO:0050832 (defense response to fungus);GO:0042542 (respon…	K01858 (INO1, ISYNA1)	ko00562	Inositol phosphate metabolism
m.37900	mlp-like protein 28	173	8.1	0.19	0.0206074	GO:0009607 (response to biotic stimulus);GO:0006952 (defense response);
m.16752	phosphoglycerate chloroplastic-like	173	9.2	0.2	0.021692	GO:0019684 (photosynthesis, light reaction);GO:0006098 (pentose-phosphate shunt);GO:0009749 (response to glucose stimulus);GO:0009941 (chloroplast envelope);GO:0042744 (hydrogen peroxide catabolic process);GO:0048046 (apoplast);GO:0009744 (response to sucrose stimulus);GO:0010319 (stromule);GO:0009697 (salicylic acid biosynthetic process);GO:0016020 (membrane);GO:0019252 (starch biosynthetic proc…	K00927 (PGK, pgk)	ko00010; ko00710; ko01200; ko01230	Biosynthesis of amino acids; Carbon fixation in photosynthetic organisms; Carbon metabolism; Glycolysis/Gluconeogenesis
m.37899	mlp-like protein 28	170	13.1	0.31	0.0336226	GO:0006952 (defense response);GO:0009607 (response to biotic stimulus);
m.44303	reticuline oxidase-like	130	4.5	0.11	0.0119306	GO:0050660 (flavin adenine dinucleotide binding);GO:0055114 (oxidation-reduction process);GO:0008762 (UDP-N-acetylmuramate dehydrogenase activity);GO:0006040 (amino sugar metabolic process);
m.7838	reticuline oxidase-like	128	7.1	0.16	0.0173536	GO:0008762 (UDP-N-acetylmuramate dehydrogenase activity);GO:0055114 (oxidation-reduction process);GO:0050660 (flavin adenine dinucleotide binding);GO:0006040 (amino sugar metabolic process);
m.61924	aspartate chloroplastic-like	117	11.2	0.29	0.0314534	GO:0006536 (glutamate metabolic process);GO:0030170 (pyridoxal phosphate binding);GO:0005507 (copper ion binding);GO:0005886 (plasma membrane);GO:0004069 (L-aspartate:2-oxoglutarate aminotransferase activity);GO:0006103 (2-oxoglutarate metabolic process);GO:0005618 (cell wall);GO:0006522 (alanine metabolic process);GO:0006531 (aspartate metabolic process);GO:0006099 (tricarboxylic acid cycle);GO:…	K14454 (GOT1)	ko00220; ko00250; ko00270; ko00330; ko00350; ko00360; ko00400; ko00710; ko00950; ko00960; ko01200; ko01210; ko01230	2-Oxocarboxylic acid metabolism; Alanine, aspartate and glutamate metabolism; Arginine and proline metabolism; Arginine biosynthesis; Biosynthesis of amino acids; Carbon fixation in photosynthetic organisms; Carbon metabolism; Cysteine and methionine metabolism; Isoquinoline alkaloid biosynthesis; Phenylalanine metabolism; Phenylalanine, tyrosine and tryptophan biosynthesis; Tropane, piperidine a…
m.62015	pseudouridine-5 -monophosphatase-like	113	8.9	0.2	0.021692	GO:0005829 (cytosol);GO:0008152 (metabolic process);GO:0016787 (hydrolase activity);GO:0007020 (microtubule nucleation);GO:0005739 (mitochondrion);GO:0009507 (chloroplast);	K17623 (HDHD1)
m.61326	UNCHARACTERIZED_PROTEIN	111	14.8	0.35	0.037961	-
m.43933	atp synthase subunit mitochondrial-like	111	10.6	0.24	0.0260304	GO:0046933 (proton-transporting ATP synthase activity, rotational mechanism);GO:0015991 (ATP hydrolysis coupled proton transport);GO:0015986 (ATP synthesis coupled proton transport);GO:0000275 (mitochondrial proton-transporting ATP synthase complex, catalytic core F(1));GO:0006200 (ATP catabolic process);GO:0005524 (ATP binding);	K02133 (ATPeF1B, ATP5B, ATP2)	ko00190	Oxidative phosphorylation
m.60799	lactoylglutathione lyase-like	95	7.6	0.17	0.0184382	GO:0005829 (cytosol);GO:0005777 (peroxisome);GO:0005739 (mitochondrion);GO:0009651 (response to salt stress);GO:0046872 (metal ion binding);GO:0019243 (methylglyoxal catabolic process to D-lactate);GO:0009941 (chloroplast envelope);GO:0006096 (glycolysis);GO:0006094 (gluconeogenesis);GO:0004462 (lactoylglutathione lyase activity);GO:0005773 (vacuole);GO:0046686 (response to cadmium ion);GO:001934…	K01759 (GLO1, gloA)	ko00620	Pyruvate metabolism
m.2906	polyphenol chloroplastic-like	89	4.8	0.1	0.010846	GO:0046148 (pigment biosynthetic process);GO:0055114 (oxidation-reduction process);GO:0004097 (catechol oxidase activity);GO:0006118 (electron transport);GO:0006570 (tyrosine metabolic process);	K00422 (E1.10.3.1)	ko00350; ko00950	Isoquinoline alkaloid biosynthesis; Tyrosine metabolism
m.61381	glutathione cytosolic-like	75	2.4	0.06	0.00650759	GO:0050660 (flavin adenine dinucleotide binding);GO:0000706 (meiotic DNA double-strand break processing);GO:0004362 (glutathione-disulfide reductase activity);GO:0050661 (NADP binding);GO:0009407 (toxin catabolic process);GO:0009055 (electron carrier activity);GO:0005777 (peroxisome);GO:0005829 (cytosol);GO:0019288 (isopentenyl diphosphate biosynthetic process, methylerythritol 4-phosphate pathwa…	K00383 (GSR, gor)	ko00480	Glutathione metabolism
m.62107	malate chloroplastic-like	72	3.9	0.15	0.016269	GO:0009941 (chloroplast envelope);GO:0044262 (cellular carbohydrate metabolic process);GO:0009409 (response to cold);GO:0005886 (plasma membrane);GO:0030060 (L-malate dehydrogenase activity);GO:0006108 (malate metabolic process);GO:0010319 (stromule);GO:0009570 (chloroplast stroma);GO:0048046 (apoplast);GO:0005739 (mitochondrion);GO:0006090 (pyruvate metabolic process);GO:0019643 (reductive trica…	K00026 (MDH2)	ko00020; ko00270; ko00620; ko00630; ko00710; ko01200	Carbon fixation in photosynthetic organisms; Carbon metabolism; Citrate cycle (TCA cycle); Cysteine and methionine metabolism; Glyoxylate and dicarboxylate metabolism; Pyruvate metabolism
m.61272	proteasome subunit alpha type-7-like	67	5.6	0.12	0.0130152	GO:0005737 (cytoplasm);GO:0019773 (proteasome core complex, alpha-subunit complex);GO:0006511 (ubiquitin-dependent protein catabolic process);GO:0005634 (nucleus);GO:0004298 (threonine-type endopeptidase activity);	K02731 (PSMA7)	ko03050	Proteasome
m.14064	protein in2-1 homolog b-like	66	9.6	0.2	0.021692	GO:0009570 (chloroplast stroma);GO:0016740 (transferase activity);GO:0010731 (protein glutathionylation);GO:0005515 (protein binding);	K00799 (GST, gst)	ko00480; ko00980; ko00982	Drug metabolism - cytochrome P450; Glutathione metabolism; Metabolism of xenobiotics by cytochrome P450
m.2541	anthocyanidin -o-glucosyltransferase-like	65	5.4	0.14	0.0151844	GO:0016758 (transferase activity, transferring hexosyl groups);GO:0008152 (metabolic process);
m.2593	monodehydroascorbate reductase-like	64	17	0.28	0.0303688	GO:0045454 (cell redox homeostasis);GO:0055114 (oxidation-reduction process);GO:0050660 (flavin adenine dinucleotide binding);GO:0016491 (oxidoreductase activity);	K08232 (E1.6.5.4)	ko00053	Ascorbate and aldarate metabolism
m.28580	probable caffeoyl- o-methyltransferase at4g26220-like	58	13.5	0.32	0.0347072	GO:0042409 (caffeoyl-CoA O-methyltransferase activity);GO:0005829 (cytosol);GO:0032259 (methylation);GO:0009805 (coumarin biosynthetic process);GO:0009809 (lignin biosynthetic process);GO:0009811 (stilbene biosynthetic process);	K00588 (E2.1.1.104)	ko00360; ko00940; ko00941; ko00945	Flavonoid biosynthesis; Phenylalanine metabolism; Phenylpropanoid biosynthesis; Stilbenoid, diarylheptanoid and gingerol biosynthesis
m.2571	monodehydroascorbate reductase	58	2.8	0.06	0.00650759	GO:0005829 (cytosol);GO:0042744 (hydrogen peroxide catabolic process);GO:0055114 (oxidation-reduction process);GO:0005739 (mitochondrion);GO:0009409 (response to cold);GO:0003906 (DNA-(apurinic or apyrimidinic site) lyase activity);GO:0009055 (electron carrier activity);GO:0016656 (monodehydroascorbate reductase (NADH) activity);GO:0005524 (ATP binding);GO:0050660 (flavin adenine dinucleotide bin…	K08232 (E1.6.5.4)	ko00053	Ascorbate and aldarate metabolism
m.7903	UNCHARACTERIZED_PROTEIN	57	6	0.2	0.021692	-	K03178 (UBE1, UBA1)	ko04120	Ubiquitin mediated proteolysis
m.61212	malate mitochondrial-like	55	5.4	0.09	0.00976139	GO:0005829 (cytosol);GO:0005507 (copper ion binding);GO:0005618 (cell wall);GO:0030060 (L-malate dehydrogenase activity);GO:0005739 (mitochondrion);GO:0009651 (response to salt stress);GO:0042742 (defense response to bacterium);GO:0009409 (response to cold);GO:0006108 (malate metabolic process);GO:0044262 (cellular carbohydrate metabolic process);GO:0006972 (hyperosmotic response);GO:0006833 (wat…	K00026 (MDH2)	ko00020; ko00270; ko00620; ko00630; ko00710; ko01200	Carbon fixation in photosynthetic organisms; Carbon metabolism; Citrate cycle (TCA cycle); Cysteine and methionine metabolism; Glyoxylate and dicarboxylate metabolism; Pyruvate metabolism
m.2548	enolase-like	55	3.8	0.06	0.00650759	GO:0000015 (phosphopyruvate hydratase complex);GO:0004634 (phosphopyruvate hydratase activity);GO:0000287 (magnesium ion binding);GO:0006096 (glycolysis);GO:0003988 (acetyl-CoA C-acyltransferase activity);GO:0000162 (tryptophan biosynthetic process);GO:0006094 (gluconeogenesis);GO:0006571 (tyrosine biosynthetic process);GO:0009094 (L-phenylalanine biosynthetic process);GO:0006550 (isoleucine cata…	K01689 (ENO, eno)	ko00010; ko01200; ko01230; ko03018	Biosynthesis of amino acids; Carbon metabolism; Glycolysis/Gluconeogenesis; RNA degradation
m.62041	phosphoglycolate phosphatase-like	55	4.9	0.08	0.00867679	GO:0005773 (vacuole);GO:0016311 (dephosphorylation);GO:0008967 (phosphoglycolate phosphatase activity);GO:0009570 (chloroplast stroma);GO:0005634 (nucleus);GO:0005829 (cytosol);GO:0048046 (apoplast);GO:0003869 (4-nitrophenylphosphatase activity);GO:0046487 (glyoxylate metabolic process);GO:0019497 (hexachlorocyclohexane metabolic process);	K19269 (PGP, PGLP)	ko00630; ko01200	Carbon metabolism; Glyoxylate and dicarboxylate metabolism
m.60713	lipoxygenase homology domain-containing protein 1-like	53	5.2	0.16	0.0173536	GO:0016020 (membrane);GO:0009579 (thylakoid);GO:0009507 (chloroplast);GO:0005515 (protein binding);
m.61394	glycine dehydrogenase	53	1.3	0.03	0.0032538	GO:0005960 (glycine cleavage complex);GO:0006098 (pentose-phosphate shunt);GO:0009941 (chloroplast envelope);GO:0048046 (apoplast);GO:0005515 (protein binding);GO:0006636 (unsaturated fatty acid biosynthetic process);GO:0043085 (positive regulation of catalytic activity);GO:0019252 (starch biosynthetic process);GO:0004375 (glycine dehydrogenase (decarboxylating) activity);GO:0006766 (vitamin meta…	K00281 (GLDC, gcvP)	ko00260; ko00630; ko01200	Carbon metabolism; Glycine, serine and threonine metabolism; Glyoxylate and dicarboxylate metabolism
uniq_06137	14-3-3 protein	51	7.4	0.11	0.0119306	GO:0005773 (vacuole);GO:0019904 (protein domain specific binding);GO:0046686 (response to cadmium ion);GO:0005886 (plasma membrane);GO:0009507 (chloroplast);GO:0005634 (nucleus);GO:0005829 (cytosol);GO:0048046 (apoplast);GO:0009742 (brassinosteroid mediated signaling pathway);	K06630 (YWHAE)	ko04110	Cell cycle
m.2751	glutathione s-transferase-like	51	8.8	0.26	0.0281996	GO:0010035 (response to inorganic substance);GO:0043231 (intracellular membrane-bounded organelle);GO:0009628 (response to abiotic stimulus);GO:0016740 (transferase activity);GO:0044444 (cytoplasmic part);GO:0043167 (ion binding);GO:0006950 (response to stress);	K00799 (GST, gst)	ko00480; ko00980; ko00982	Drug metabolism - cytochrome P450; Glutathione metabolism; Metabolism of xenobiotics by cytochrome P450
m.8432	chloroplastic-like	49	1.6	0.04	0.00433839	GO:0009750 (response to fructose stimulus);GO:0006094 (gluconeogenesis);GO:0009941 (chloroplast envelope);GO:0042744 (hydrogen peroxide catabolic process);GO:0006833 (water transport);GO:0004802 (transketolase activity);GO:0030243 (cellulose metabolic process);GO:0006816 (calcium ion transport);GO:0010075 (regulation of meristem growth);GO:0009651 (response to salt stress);GO:0006972 (hyperosmoti…	K00615 (E2.2.1.1, tktA, tktB)	ko00030; ko00710; ko01200; ko01230	Biosynthesis of amino acids; Carbon fixation in photosynthetic organisms; Carbon metabolism; Pentose phosphate pathway
m.36568	glucan endo- -beta-glucosidase gvi-like	48	5	0.09	0.00976139	GO:0004553 (hydrolase activity, hydrolyzing O-glycosyl compounds);GO:0005975 (carbohydrate metabolic process);GO:0016023 (cytoplasmic membrane-bounded vesicle);GO:0006950 (response to stress);
m.2330	aspartate chloroplastic-like	48	2.8	0.06	0.00650759	GO:0005829 (cytosol);GO:0009693 (ethylene biosynthetic process);GO:0004069 (L-aspartate:2-oxoglutarate aminotransferase activity);GO:0009409 (response to cold);GO:0009941 (chloroplast envelope);GO:0080130 (L-phenylalanine:2-oxoglutarate aminotransferase activity);GO:0033853 (aspartate-prephenate aminotransferase activity);GO:0033854 (glutamate-prephenate aminotransferase activity);GO:0009570 (chl…	K00811 (ASP5)	ko00220; ko00250; ko00270; ko00330; ko00350; ko00360; ko00400; ko00950; ko00960; ko01210; ko01230	2-Oxocarboxylic acid metabolism; Alanine, aspartate and glutamate metabolism; Arginine and proline metabolism; Arginine biosynthesis; Biosynthesis of amino acids; Cysteine and methionine metabolism; Isoquinoline alkaloid biosynthesis; Phenylalanine metabolism; Phenylalanine, tyrosine and tryptophan biosynthesis; Tropane, piperidine and pyridine alkaloid biosynthesis; Tyrosine metabolism
m.60734	lipoxygenase homology domain-containing protein 1-like	47	5.7	0.15	0.016269	GO:0005515 (protein binding);
m.2578	peroxidase 12-like	47	4.2	0.08	0.00867679	GO:0046872 (metal ion binding);GO:0009505 (plant-type cell wall);GO:0005773 (vacuole);GO:0006979 (response to oxidative stress);GO:0020037 (heme binding);GO:0004601 (peroxidase activity);GO:0016020 (membrane);GO:0055114 (oxidation-reduction process);GO:0006804 (peroxidase reaction);	K00430 (E1.11.1.7)	ko00940	Phenylpropanoid biosynthesis
m.25739	3-hexulose-6-phosphate isomerase-like	47	6.2	0.13	0.0140998	GO:0030246 (carbohydrate binding);GO:0005975 (carbohydrate metabolic process);GO:0016853 (isomerase activity);
m.60989	protein disulfide-isomerase-like	45	2.2	0.06	0.00650759	GO:0006662 (glycerol ether metabolic process);GO:0048316 (seed development);GO:0034976 (response to endoplasmic reticulum stress);GO:0009651 (response to salt stress);GO:0000327 (lytic vacuole within protein storage vacuole);GO:0045454 (cell redox homeostasis);GO:0009055 (electron carrier activity);GO:0009505 (plant-type cell wall);GO:0009579 (thylakoid);GO:0043067 (regulation of programmed cell …	K09580 (PDIA1, P4HB)	ko04141	Protein processing in endoplasmic reticulum
m.9948	2-cys peroxiredoxin bas1- chloroplastic-like	44	5.9	0.11	0.0119306	GO:0042742 (defense response to bacterium);GO:0009941 (chloroplast envelope);GO:0009409 (response to cold);GO:0010319 (stromule);GO:0004601 (peroxidase activity);GO:0051920 (peroxiredoxin activity);GO:0009570 (chloroplast stroma);GO:0009579 (thylakoid);GO:0048046 (apoplast);GO:0055114 (oxidation-reduction process);GO:0006804 (peroxidase reaction);GO:0006979 (response to oxidative stress);	K03386 (PRDX2_4, ahpC)
m.62224	porphobilinogen chloroplastic-like	43	3.3	0.08	0.00867679	GO:0019684 (photosynthesis, light reaction);GO:0006098 (pentose-phosphate shunt);GO:0009941 (chloroplast envelope);GO:0048046 (apoplast);GO:0009697 (salicylic acid biosynthetic process);GO:0006744 (ubiquinone biosynthetic process);GO:0042742 (defense response to bacterium);GO:0015995 (chlorophyll biosynthetic process);GO:0018160 (peptidyl-pyrromethane cofactor linkage);GO:0019288 (isopentenyl dip…	K01749 (hemC, HMBS)	ko00860	Porphyrin and chlorophyll metabolism
m.18198	ubiquitin-40s ribosomal protein s27a-like	42	10.2	0.18	0.0195228	GO:0003735 (structural constituent of ribosome);GO:0022627 (cytosolic small ribosomal subunit);GO:0006412 (translation);GO:0005515 (protein binding);GO:0042254 (ribosome biogenesis);	K02977 (RP-S27Ae, RPS27A)	ko03010	Ribosome
m.62116	UNCHARACTERIZED_PROTEIN	41	10.3	0.17	0.0184382	-
m.11641	stromal 70 kda heat shock-related chloroplastic-like	40	2.2	0.04	0.00433839	GO:0055114 (oxidation-reduction process);GO:0034976 (response to endoplasmic reticulum stress);GO:0005739 (mitochondrion);GO:0006457 (protein folding);GO:0009409 (response to cold);GO:0009941 (chloroplast envelope);GO:0009408 (response to heat);GO:0009658 (chloroplast organization);GO:0048481 (ovule development);GO:0009579 (thylakoid);GO:0005524 (ATP binding);GO:0009570 (chloroplast stroma);GO:00…
m.7868	peroxidase 12-like	39	6.5	0.13	0.0140998	GO:0046872 (metal ion binding);GO:0009505 (plant-type cell wall);GO:0005773 (vacuole);GO:0006979 (response to oxidative stress);GO:0020037 (heme binding);GO:0004601 (peroxidase activity);GO:0016020 (membrane);GO:0055114 (oxidation-reduction process);GO:0006804 (peroxidase reaction);	K00430 (E1.11.1.7)	ko00940	Phenylpropanoid biosynthesis
m.60754	oxygen-evolving enhancer protein 3- chloroplastic-like	39	6.4	0.12	0.0130152	GO:0030095 (chloroplast photosystem II);GO:0019898 (extrinsic to membrane);GO:0005509 (calcium ion binding);GO:0030003 (cellular cation homeostasis);GO:0009570 (chloroplast stroma);GO:0015979 (photosynthesis);GO:0070838 (divalent metal ion transport);GO:0009853 (photorespiration);GO:0009654 (oxygen evolving complex);GO:0009543 (chloroplast thylakoid lumen);GO:0048046 (apoplast);	K08901 (psbQ)	ko00195	Photosynthesis
m.61217	proteasome subunit beta type-4-like	39	6.2	0.12	0.0130152	GO:0043161 (proteasomal ubiquitin-dependent protein catabolic process);GO:0009651 (response to salt stress);GO:0051788 (response to misfolded protein);GO:0080129 (proteasome core complex assembly);GO:0004298 (threonine-type endopeptidase activity);GO:0006635 (fatty acid beta-oxidation);GO:0006096 (glycolysis);GO:0006094 (gluconeogenesis);GO:0046686 (response to cadmium ion);GO:0009407 (toxin cata…	K02736 (PSMB4)	ko03050	Proteasome
m.60778	oxygen-evolving enhancer protein chloroplastic-like	39	5.2	0.11	0.0119306	GO:0010155 (regulation of proton transport);GO:0031348 (negative regulation of defense response);GO:0010218 (response to far red light);GO:0009595 (detection of biotic stimulus);GO:0009941 (chloroplast envelope);GO:0048046 (apoplast);GO:0009744 (response to sucrose stimulus);GO:0009867 (jasmonic acid mediated signaling pathway);GO:0009697 (salicylic acid biosynthetic process);GO:0009862 (systemic…	K02717 (psbP)	ko00195	Photosynthesis
m.63454	quinone oxidoreductase 1-like	38	3.9	0.08	0.00867679	GO:0003960 (NADPH:quinone reductase activity);GO:0030154 (cell differentiation);GO:0009644 (response to high light intensity);GO:0009507 (chloroplast);GO:0008270 (zinc ion binding);GO:0005829 (cytosol);GO:0055114 (oxidation-reduction process);GO:0000166 (nucleotide binding);GO:0016747 (transferase activity, transferring acyl groups other than amino-acyl groups);GO:0006118 (electron transport);	K00344 (qor, CRYZ)
m.2591	monodehydroascorbate reductase-like	38	4.5	0.09	0.00976139	GO:0050660 (flavin adenine dinucleotide binding);GO:0015036 (disulfide oxidoreductase activity);GO:0046686 (response to cadmium ion);GO:0005886 (plasma membrane);GO:0045454 (cell redox homeostasis);GO:0016656 (monodehydroascorbate reductase (NADH) activity);GO:0005782 (peroxisomal matrix);GO:0009507 (chloroplast);GO:0048046 (apoplast);GO:0022900 (electron transport chain);GO:0006118 (electron tra…	K08232 (E1.6.5.4)	ko00053	Ascorbate and aldarate metabolism
m.2644	polyphenol oxidase	37	2.1	0.07	0.00759219	GO:0004097 (catechol oxidase activity);GO:0055114 (oxidation-reduction process);GO:0006118 (electron transport);GO:0006570 (tyrosine metabolic process);	K00422 (E1.10.3.1)	ko00350; ko00950	Isoquinoline alkaloid biosynthesis; Tyrosine metabolism
m.61379	ketoacyl-acp reductase	37	3.5	0.08	0.00867679	GO:0000038 (very long-chain fatty acid metabolic process);GO:0051287 (NAD binding);GO:0005507 (copper ion binding);GO:0006633 (fatty acid biosynthetic process);GO:0042335 (cuticle development);GO:0055114 (oxidation-reduction process);GO:0009409 (response to cold);GO:0009941 (chloroplast envelope);GO:0004316 (3-oxoacyl-[acyl-carrier-protein] reductase (NADPH) activity);GO:0009570 (chloroplast stro…	K00059 (fabG)	ko00061; ko00780; ko01040; ko01212	Biosynthesis of unsaturated fatty acids; Biotin metabolism; Fatty acid biosynthesis; Fatty acid metabolism
m.61218	superoxide dismutase	36	6.4	0.13	0.0140998	GO:0051788 (response to misfolded protein);GO:0009853 (photorespiration);GO:0006094 (gluconeogenesis);GO:0006833 (water transport);GO:0009793 (embryo development ending in seed dormancy);GO:0009651 (response to salt stress);GO:0080129 (proteasome core complex assembly);GO:0042742 (defense response to bacterium);GO:0019430 (removal of superoxide radicals);GO:0006972 (hyperosmotic response);GO:0006…	K04564 (SOD2)	ko04146; ko04213	Longevity regulating pathway - multiple species; Peroxisome
m.42169	UNCHARACTERIZED_PROTEIN	36	5.8	0.16	0.0173536	-
m.61639	hydroxycinnamoyl-coenzyme a shikimate quinate hydroxycinnamoyltransferase	36	2.9	0.06	0.00650759	GO:0016747 (transferase activity, transferring acyl groups other than amino-acyl groups);
m.66006	phospholipase a1-iigamma-like	35	3	0.07	0.00759219	GO:0004806 (triglyceride lipase activity);GO:0016042 (lipid catabolic process);GO:0046486 (glycerolipid metabolic process);
m.62325	fructose- - cytosolic-like	35	4.7	0.09	0.00976139	GO:0005986 (sucrose biosynthetic process);GO:0005829 (cytosol);GO:0009750 (response to fructose stimulus);GO:0042132 (fructose 1,6-bisphosphate 1-phosphatase activity);GO:0005983 (starch catabolic process);GO:0009737 (response to abscisic acid stimulus);GO:0032440 (2-alkenal reductase [NAD(P)] activity);GO:0015979 (photosynthesis);GO:0006000 (fructose metabolic process);GO:0030388 (fructose 1,6-b…	K03841 (FBP, fbp)	ko00010; ko00030; ko00051; ko00710; ko01200; ko04152	AMPK signaling pathway; Carbon fixation in photosynthetic organisms; Carbon metabolism; Fructose and mannose metabolism; Glycolysis/Gluconeogenesis; Pentose phosphate pathway
m.60929	ferredoxin--nadp leaf chloroplastic-like isoform 1	34	3.3	0.08	0.00867679	GO:0010103 (stomatal complex morphogenesis);GO:0031348 (negative regulation of defense response);GO:0009853 (photorespiration);GO:0006098 (pentose-phosphate shunt);GO:0050660 (flavin adenine dinucleotide binding);GO:0009595 (detection of biotic stimulus);GO:0048046 (apoplast);GO:0009867 (jasmonic acid mediated signaling pathway);GO:0009697 (salicylic acid biosynthetic process);GO:0009862 (systemi…	K02641 (petH)	ko00195	Photosynthesis
m.31903	f-box kelch-repeat protein skip11-like	34	1.2	0.04	0.00433839	GO:0005515 (protein binding);
m.62542	ferredoxin-dependent glutamate synthase chloroplastic-like	34	0.9	0.02	0.0021692	GO:0009750 (response to fructose stimulus);GO:0010155 (regulation of proton transport);GO:0010103 (stomatal complex morphogenesis);GO:0019684 (photosynthesis, light reaction);GO:0009853 (photorespiration);GO:0010218 (response to far red light);GO:0009941 (chloroplast envelope);GO:0048046 (apoplast);GO:0009744 (response to sucrose stimulus);GO:0016117 (carotenoid biosynthetic process);GO:0005515 (…	K00284 (E1.4.7.1)	ko00630; ko00910	Glyoxylate and dicarboxylate metabolism; Nitrogen metabolism
m.60859	UNCHARACTERIZED_PROTEIN	33	5.9	0.12	0.0130152	-
m.62256	ribulose- -bisphosphate carboxylase oxygenase large subunit	33	2.3	0.06	0.00650759	GO:0019253 (reductive pentose-phosphate cycle);GO:0016984 (ribulose-bisphosphate carboxylase activity);GO:0004497 (monooxygenase activity);GO:0009853 (photorespiration);GO:0000287 (magnesium ion binding);GO:0055114 (oxidation-reduction process);GO:0009573 (chloroplast ribulose bisphosphate carboxylase complex);GO:0046487 (glyoxylate metabolic process);	K01601 (rbcL)	ko00630; ko00710; ko01200	Carbon fixation in photosynthetic organisms; Carbon metabolism; Glyoxylate and dicarboxylate metabolism
uniq_01188	chloroplast stem-loop binding protein of 41 kda chloroplastic-like	33	2.6	0.08	0.00867679	GO:0007165 (signal transduction);GO:0000003 (reproduction);GO:0009791 (post-embryonic development);GO:0009790 (embryo development);GO:0009058 (biosynthetic process);GO:0009987 (cellular process);GO:0006629 (lipid metabolic process);GO:0009653 (anatomical structure morphogenesis);GO:0007275 (multicellular organismal development);GO:0005777 (peroxisome);GO:0009628 (response to abiotic stimulus);GO:…
m.2643	UNCHARACTERIZED_PROTEIN	32	8.1	0.16	0.0173536	-	K00422 (E1.10.3.1)	ko00350; ko00950	Isoquinoline alkaloid biosynthesis; Tyrosine metabolism
m.63441	udp-glucose flavonoid 3-o-glucosyltransferase 7-like	32	3.5	0.06	0.00650759	GO:0035251 (UDP-glucosyltransferase activity);GO:0008152 (metabolic process);
m.9990	probable phospholipase a2 homolog 1-like	32	6.5	0.18	0.0195228	GO:0005576 (extracellular region);GO:0005509 (calcium ion binding);GO:0004623 (phospholipase A2 activity);GO:0016042 (lipid catabolic process);GO:0009395 (phospholipid catabolic process);

## Sheet: WPR1
Transcript	Protein identification	Mascot score	Sequence coverage	emPAI	% emPAI	GOs	KEGG KOs	KEGG pathways	KEGG pathway names
m.2976	carbonic chloroplastic-like isoform 2	832	33.5	1.09	0.0171762	GO:0031348 (negative regulation of defense response);GO:0019684 (photosynthesis, light reaction);GO:0006098 (pentose-phosphate shunt);GO:0009595 (detection of biotic stimulus);GO:0009941 (chloroplast envelope);GO:0048046 (apoplast);GO:0010119 (regulation of stomatal movement);GO:0008270 (zinc ion binding);GO:0009867 (jasmonic acid mediated signaling pathway);GO:0010319 (stromule);GO:0009697 (sali…	K01673 (cynT, can)	ko00910	Nitrogen metabolism
m.16752	phosphoglycerate chloroplastic-like	790	25.5	0.71	0.0111882	GO:0019684 (photosynthesis, light reaction);GO:0006098 (pentose-phosphate shunt);GO:0009749 (response to glucose stimulus);GO:0009941 (chloroplast envelope);GO:0042744 (hydrogen peroxide catabolic process);GO:0048046 (apoplast);GO:0009744 (response to sucrose stimulus);GO:0010319 (stromule);GO:0009697 (salicylic acid biosynthetic process);GO:0016020 (membrane);GO:0019252 (starch biosynthetic proc…	K00927 (PGK, pgk)	ko00010; ko00710; ko01200; ko01230	Biosynthesis of amino acids; Carbon fixation in photosynthetic organisms; Carbon metabolism; Glycolysis/Gluconeogenesis
m.61250	ru large subunit-binding protein subunit chloroplastic	589	25.2	0.9	0.0141822	GO:0042026 (protein refolding);GO:0008219 (cell death);GO:0005739 (mitochondrion);GO:0005730 (nucleolus);GO:0051085 (chaperone mediated protein folding requiring cofactor);GO:0009409 (response to cold);GO:0009941 (chloroplast envelope);GO:0009627 (systemic acquired resistance);GO:0009658 (chloroplast organization);GO:0048481 (ovule development);GO:0005524 (ATP binding);GO:0009570 (chloroplast str…	K04077 (groEL, HSPD1)	ko03018	RNA degradation
m.16756	phosphoglycerate cytosolic-like	545	25.6	0.69	0.010873	GO:0005829 (cytosol);GO:0034976 (response to endoplasmic reticulum stress);GO:0004618 (phosphoglycerate kinase activity);GO:0009506 (plasmodesma);GO:0005774 (vacuolar membrane);GO:0006096 (glycolysis);GO:0016310 (phosphorylation);GO:0009570 (chloroplast stroma);GO:0046685 (response to arsenic-containing substance);GO:0046686 (response to cadmium ion);GO:0005794 (Golgi apparatus);GO:0005634 (nucle…	K00927 (PGK, pgk)	ko00010; ko00710; ko01200; ko01230	Biosynthesis of amino acids; Carbon fixation in photosynthetic organisms; Carbon metabolism; Glycolysis/Gluconeogenesis
m.62256	ribulose- -bisphosphate carboxylase oxygenase large subunit	510	11.4	0.41	0.00646076	GO:0019253 (reductive pentose-phosphate cycle);GO:0016984 (ribulose-bisphosphate carboxylase activity);GO:0004497 (monooxygenase activity);GO:0009853 (photorespiration);GO:0000287 (magnesium ion binding);GO:0055114 (oxidation-reduction process);GO:0009573 (chloroplast ribulose bisphosphate carboxylase complex);GO:0046487 (glyoxylate metabolic process);	K01601 (rbcL)	ko00630; ko00710; ko01200	Carbon fixation in photosynthetic organisms; Carbon metabolism; Glyoxylate and dicarboxylate metabolism
m.13688	atp synthase cf1 beta subunit	422	21.8	0.71	0.0111882	GO:0046933 (proton-transporting ATP synthase activity, rotational mechanism);GO:0015991 (ATP hydrolysis coupled proton transport);GO:0042777 (plasma membrane ATP synthesis coupled proton transport);GO:0045261 (proton-transporting ATP synthase complex, catalytic core F(1));GO:0009535 (chloroplast thylakoid membrane);GO:0005524 (ATP binding);	K02112 (ATPF1B, atpD)	ko00190; ko00195	Oxidative phosphorylation; Photosynthesis
m.60929	ferredoxin--nadp leaf chloroplastic-like isoform 1	410	22.6	0.7	0.0110306	GO:0010103 (stomatal complex morphogenesis);GO:0031348 (negative regulation of defense response);GO:0009853 (photorespiration);GO:0006098 (pentose-phosphate shunt);GO:0050660 (flavin adenine dinucleotide binding);GO:0009595 (detection of biotic stimulus);GO:0048046 (apoplast);GO:0009867 (jasmonic acid mediated signaling pathway);GO:0009697 (salicylic acid biosynthetic process);GO:0009862 (systemi…	K02641 (petH)	ko00195	Photosynthesis
m.62542	ferredoxin-dependent glutamate synthase chloroplastic-like	378	6.7	0.14	0.00220611	GO:0009750 (response to fructose stimulus);GO:0010155 (regulation of proton transport);GO:0010103 (stomatal complex morphogenesis);GO:0019684 (photosynthesis, light reaction);GO:0009853 (photorespiration);GO:0010218 (response to far red light);GO:0009941 (chloroplast envelope);GO:0048046 (apoplast);GO:0009744 (response to sucrose stimulus);GO:0016117 (carotenoid biosynthetic process);GO:0005515 (…	K00284 (E1.4.7.1)	ko00630; ko00910	Glyoxylate and dicarboxylate metabolism; Nitrogen metabolism
m.61209	peroxisomal -2-hydroxy-acid oxidase glo1	375	19	0.59	0.0092972	GO:0055114 (oxidation-reduction process);GO:0005777 (peroxisome);GO:0042742 (defense response to bacterium);GO:0009506 (plasmodesma);GO:0052853 (long-chain-(S)-2-hydroxy-long-chain-acid oxidase activity);GO:0000041 (transition metal ion transport);GO:0008891 (glycolate oxidase activity);GO:0052854 (medium-chain-(S)-2-hydroxy-acid oxidase activity);GO:0010204 (defense response signaling pathway, r…	K11517 (HAO)	ko00630; ko01200; ko04146	Carbon metabolism; Glyoxylate and dicarboxylate metabolism; Peroxisome
m.60915	thiamine thiazole synthase chloroplastic-like	373	19.9	0.93	0.0146549	GO:0005829 (cytosol);GO:0046777 (protein autophosphorylation);GO:0052837 (thiazole biosynthetic process);GO:0008270 (zinc ion binding);GO:0005739 (mitochondrion);GO:0042742 (defense response to bacterium);GO:0009941 (chloroplast envelope);GO:0009637 (response to blue light);GO:0009579 (thylakoid);GO:0010155 (regulation of proton transport);GO:0000023 (maltose metabolic process);GO:0019252 (starch…	K03146 (THI4, THI1)	ko00730	Thiamine metabolism
m.60905	probable fructose-bisphosphate aldolase chloroplastic-like	372	10.1	0.24	0.00378191	GO:0031977 (thylakoid lumen);GO:0009941 (chloroplast envelope);GO:0009737 (response to abscisic acid stimulus);GO:0006096 (glycolysis);GO:0010287 (plastoglobule);GO:0004332 (fructose-bisphosphate aldolase activity);GO:0046686 (response to cadmium ion);GO:0022626 (cytosolic ribosome);GO:0016020 (membrane);GO:0048046 (apoplast);GO:0006000 (fructose metabolic process);GO:0006013 (mannose metabolic p…	K01623 (ALDO)	ko00010; ko00030; ko00051; ko00710; ko01200; ko01230	Biosynthesis of amino acids; Carbon fixation in photosynthetic organisms; Carbon metabolism; Fructose and mannose metabolism; Glycolysis/Gluconeogenesis; Pentose phosphate pathway
m.61063	glyceraldehyde-3-phosphate dehydrogenase chloroplastic-like	347	17.5	0.47	0.00740624	GO:0010155 (regulation of proton transport);GO:0009522 (photosystem I);GO:0006098 (pentose-phosphate shunt);GO:0009749 (response to glucose stimulus);GO:0010218 (response to far red light);GO:0009941 (chloroplast envelope);GO:0042744 (hydrogen peroxide catabolic process);GO:0048046 (apoplast);GO:0009744 (response to sucrose stimulus);GO:0051287 (NAD binding);GO:0010319 (stromule);GO:0006636 (unsa…	K05298 (GAPA)	ko00710; ko01200	Carbon fixation in photosynthetic organisms; Carbon metabolism
m.2533	glyceraldehyde-3-phosphate dehydrogenase chloroplastic-like	318	13.1	0.43	0.00677592	GO:0010155 (regulation of proton transport);GO:0010103 (stomatal complex morphogenesis);GO:0009749 (response to glucose stimulus);GO:0010218 (response to far red light);GO:0009941 (chloroplast envelope);GO:0048046 (apoplast);GO:0009744 (response to sucrose stimulus);GO:0005515 (protein binding);GO:0051287 (NAD binding);GO:0010319 (stromule);GO:0035304 (regulation of protein dephosphorylation);GO:…	K05298 (GAPA)	ko00710; ko01200	Carbon fixation in photosynthetic organisms; Carbon metabolism
m.61291	ru large subunit-binding protein subunit chloroplastic-like	313	13.4	0.43	0.00677592	GO:0042026 (protein refolding);GO:0005739 (mitochondrion);GO:0016226 (iron-sulfur cluster assembly);GO:0009941 (chloroplast envelope);GO:0009658 (chloroplast organization);GO:0048481 (ovule development);GO:0009579 (thylakoid);GO:0005524 (ATP binding);GO:0009570 (chloroplast stroma);GO:0022626 (cytosolic ribosome);GO:0016020 (membrane);GO:0009793 (embryo development ending in seed dormancy);GO:004…
m.45076	cysteine chloroplastic chromoplastic-like isoform 1	307	20.5	0.54	0.0085093	GO:0009941 (chloroplast envelope);GO:0005802 (trans-Golgi network);GO:0048046 (apoplast);GO:0008270 (zinc ion binding);GO:0006636 (unsaturated fatty acid biosynthetic process);GO:0006766 (vitamin metabolic process);GO:0016740 (transferase activity);GO:0006546 (glycine catabolic process);GO:0009106 (lipoate metabolic process);GO:0048868 (pollen tube development);GO:0004124 (cysteine synthase activ…	K01738 (cysK)	ko00270; ko00920; ko01200; ko01230	Biosynthesis of amino acids; Carbon metabolism; Cysteine and methionine metabolism; Sulfur metabolism
m.16759	phosphoglycerate chloroplastic-like	285	28.2	0.67	0.0105578	GO:0006096 (glycolysis);GO:0016310 (phosphorylation);GO:0004618 (phosphoglycerate kinase activity);GO:0006094 (gluconeogenesis);GO:0015976 (carbon utilization);	K00927 (PGK, pgk)	ko00010; ko00710; ko01200; ko01230	Biosynthesis of amino acids; Carbon fixation in photosynthetic organisms; Carbon metabolism; Glycolysis/Gluconeogenesis
m.61030	glutamine synthetase leaf chloroplastic-like	266	7.1	0.21	0.00330917	GO:0010155 (regulation of proton transport);GO:0009750 (response to fructose stimulus);GO:0006098 (pentose-phosphate shunt);GO:0009749 (response to glucose stimulus);GO:0010218 (response to far red light);GO:0009941 (chloroplast envelope);GO:0048046 (apoplast);GO:0009744 (response to sucrose stimulus);GO:0006833 (water transport);GO:0022626 (cytosolic ribosome);GO:0010114 (response to red light);…	K01915 (glnA, GLUL)	ko00220; ko00250; ko00630; ko00910; ko01230; ko02020	Alanine, aspartate and glutamate metabolism; Arginine biosynthesis; Biosynthesis of amino acids; Glyoxylate and dicarboxylate metabolism; Nitrogen metabolism; Two-component system
m.61054	cysteine synthase	246	17.2	0.58	0.00913962	GO:0005777 (peroxisome);GO:0016740 (transferase activity);GO:0007568 (aging);GO:0010043 (response to zinc ion);GO:0006535 (cysteine biosynthetic process from serine);GO:0009507 (chloroplast);GO:0046686 (response to cadmium ion);GO:0004124 (cysteine synthase activity);GO:0005634 (nucleus);GO:0005886 (plasma membrane);GO:0048046 (apoplast);GO:0009333 (cysteine synthase complex);	K01738 (cysK)	ko00270; ko00920; ko01200; ko01230	Biosynthesis of amino acids; Carbon metabolism; Cysteine and methionine metabolism; Sulfur metabolism
m.61442	elongation factor chloroplastic-like	243	4.6	0.12	0.00189095	GO:0009941 (chloroplast envelope);GO:0048046 (apoplast);GO:0005515 (protein binding);GO:0000038 (very long-chain fatty acid metabolic process);GO:0009295 (nucleoid);GO:0003746 (translation elongation factor activity);GO:0005525 (GTP binding);GO:0006184 (GTP catabolic process);GO:0005730 (nucleolus);GO:0005829 (cytosol);GO:0009570 (chloroplast stroma);GO:0042335 (cuticle development);GO:0003924 (G…	K02358 (tuf, TUFM)
m.8432	chloroplastic-like	239	8.3	0.21	0.00330917	GO:0009750 (response to fructose stimulus);GO:0006094 (gluconeogenesis);GO:0009941 (chloroplast envelope);GO:0042744 (hydrogen peroxide catabolic process);GO:0006833 (water transport);GO:0004802 (transketolase activity);GO:0030243 (cellulose metabolic process);GO:0006816 (calcium ion transport);GO:0010075 (regulation of meristem growth);GO:0009651 (response to salt stress);GO:0006972 (hyperosmoti…	K00615 (E2.2.1.1, tktA, tktB)	ko00030; ko00710; ko01200; ko01230	Biosynthesis of amino acids; Carbon fixation in photosynthetic organisms; Carbon metabolism; Pentose phosphate pathway
m.61594	glycerate dehydrogenase	236	20.4	0.68	0.0107154	GO:0010218 (response to far red light);GO:0048046 (apoplast);GO:0051287 (NAD binding);GO:0035304 (regulation of protein dephosphorylation);GO:0008465 (glycerate dehydrogenase activity);GO:0010114 (response to red light);GO:0010207 (photosystem II assembly);GO:0042631 (cellular response to water deprivation);GO:0009507 (chloroplast);GO:0009854 (oxidative photosynthetic carbon pathway);GO:0009773 (…	K15893 (HPR1)	ko00260; ko00630; ko01200	Carbon metabolism; Glycine, serine and threonine metabolism; Glyoxylate and dicarboxylate metabolism
uniq_04607	ribulose bisphosphate carboxylase oxygenase activase chloroplastic-like	234	20	0.47	0.00740624	GO:0010155 (regulation of proton transport);GO:0019684 (photosynthesis, light reaction);GO:0031348 (negative regulation of defense response);GO:0010218 (response to far red light);GO:0009595 (detection of biotic stimulus);GO:0009941 (chloroplast envelope);GO:0048046 (apoplast);GO:0009744 (response to sucrose stimulus);GO:0009867 (jasmonic acid mediated signaling pathway);GO:0010319 (stromule);GO:…
m.62325	fructose- - cytosolic-like	228	19.9	0.5	0.00787898	GO:0005986 (sucrose biosynthetic process);GO:0005829 (cytosol);GO:0009750 (response to fructose stimulus);GO:0042132 (fructose 1,6-bisphosphate 1-phosphatase activity);GO:0005983 (starch catabolic process);GO:0009737 (response to abscisic acid stimulus);GO:0032440 (2-alkenal reductase [NAD(P)] activity);GO:0015979 (photosynthesis);GO:0006000 (fructose metabolic process);GO:0030388 (fructose 1,6-b…	K03841 (FBP, fbp)	ko00010; ko00030; ko00051; ko00710; ko01200; ko04152	AMPK signaling pathway; Carbon fixation in photosynthetic organisms; Carbon metabolism; Fructose and mannose metabolism; Glycolysis/Gluconeogenesis; Pentose phosphate pathway
uniq_04262	atp synthase cf1 alpha subunit	228	13.6	0.33	0.00520013	GO:0046961 (proton-transporting ATPase activity, rotational mechanism);GO:0046933 (proton-transporting ATP synthase activity, rotational mechanism);GO:0015991 (ATP hydrolysis coupled proton transport);GO:0042777 (plasma membrane ATP synthesis coupled proton transport);GO:0045261 (proton-transporting ATP synthase complex, catalytic core F(1));GO:0009535 (chloroplast thylakoid membrane);GO:0005886 …	K02111 (ATPF1A, atpA)	ko00190; ko00195	Oxidative phosphorylation; Photosynthesis
m.43524	chloroplastic-like	227	12.2	0.4	0.00630318	GO:0009697 (salicylic acid biosynthetic process);GO:0010114 (response to red light);GO:0010363 (regulation of plant-type hypersensitive response);GO:0010200 (response to chitin);GO:0010319 (stromule);GO:0019344 (cysteine biosynthetic process);GO:0031348 (negative regulation of defense response);GO:0009570 (chloroplast stroma);GO:0050832 (defense response to fungus);GO:0006098 (pentose-phosphate s…	K00855 (PRK, prkB)	ko00710; ko01200	Carbon fixation in photosynthetic organisms; Carbon metabolism
uniq_01188	chloroplast stem-loop binding protein of 41 kda chloroplastic-like	222	9.1	0.55	0.00866688	GO:0007165 (signal transduction);GO:0000003 (reproduction);GO:0009791 (post-embryonic development);GO:0009790 (embryo development);GO:0009058 (biosynthetic process);GO:0009987 (cellular process);GO:0006629 (lipid metabolic process);GO:0009653 (anatomical structure morphogenesis);GO:0007275 (multicellular organismal development);GO:0005777 (peroxisome);GO:0009628 (response to abiotic stimulus);GO:…
m.61281	serine mitochondrial-like	221	14.1	0.32	0.00504255	GO:0009750 (response to fructose stimulus);GO:0019684 (photosynthesis, light reaction);GO:0006563 (L-serine metabolic process);GO:0009853 (photorespiration);GO:0009749 (response to glucose stimulus);GO:0048046 (apoplast);GO:0009744 (response to sucrose stimulus);GO:0005515 (protein binding);GO:0008270 (zinc ion binding);GO:0010319 (stromule);GO:0009697 (salicylic acid biosynthetic process);GO:000…	K00600 (glyA, SHMT)	ko00260; ko00630; ko00670; ko01200; ko01230	Biosynthesis of amino acids; Carbon metabolism; Glycine, serine and threonine metabolism; Glyoxylate and dicarboxylate metabolism; One carbon pool by folate
m.3012	elongation factor ts family protein	216	4.8	0.12	0.00189095	GO:0009941 (chloroplast envelope);GO:0042744 (hydrogen peroxide catabolic process);GO:0016117 (carotenoid biosynthetic process);GO:0009793 (embryo development ending in seed dormancy);GO:0003746 (translation elongation factor activity);GO:0009902 (chloroplast relocation);GO:0019288 (isopentenyl diphosphate biosynthetic process, methylerythritol 4-phosphate pathway);GO:0009570 (chloroplast stroma)…	K02357 (tsf, TSFM)
m.43933	atp synthase subunit mitochondrial-like	209	11.5	0.38	0.00598802	GO:0046933 (proton-transporting ATP synthase activity, rotational mechanism);GO:0015991 (ATP hydrolysis coupled proton transport);GO:0015986 (ATP synthesis coupled proton transport);GO:0000275 (mitochondrial proton-transporting ATP synthase complex, catalytic core F(1));GO:0006200 (ATP catabolic process);GO:0005524 (ATP binding);	K02133 (ATPeF1B, ATP5B, ATP2)	ko00190	Oxidative phosphorylation
m.60754	oxygen-evolving enhancer protein 3- chloroplastic-like	209	16.2	0.45	0.00709108	GO:0030095 (chloroplast photosystem II);GO:0019898 (extrinsic to membrane);GO:0005509 (calcium ion binding);GO:0030003 (cellular cation homeostasis);GO:0009570 (chloroplast stroma);GO:0015979 (photosynthesis);GO:0070838 (divalent metal ion transport);GO:0009853 (photorespiration);GO:0009654 (oxygen evolving complex);GO:0009543 (chloroplast thylakoid lumen);GO:0048046 (apoplast);	K08901 (psbQ)	ko00195	Photosynthesis
m.4035	elongation factor chloroplastic-like	209	10.1	0.24	0.00378191	GO:0005525 (GTP binding);GO:0009793 (embryo development ending in seed dormancy);GO:0048481 (ovule development);GO:0043085 (positive regulation of catalytic activity);GO:0009570 (chloroplast stroma);GO:0006098 (pentose-phosphate shunt);GO:0006364 (rRNA processing);GO:0009845 (seed germination);GO:0009941 (chloroplast envelope);GO:0010027 (thylakoid membrane organization);GO:0019252 (starch biosyn…	K02355 (fusA, GFM, EFG)
m.62224	porphobilinogen chloroplastic-like	198	14	0.46	0.00724866	GO:0019684 (photosynthesis, light reaction);GO:0006098 (pentose-phosphate shunt);GO:0009941 (chloroplast envelope);GO:0048046 (apoplast);GO:0009697 (salicylic acid biosynthetic process);GO:0006744 (ubiquinone biosynthetic process);GO:0042742 (defense response to bacterium);GO:0015995 (chlorophyll biosynthetic process);GO:0018160 (peptidyl-pyrromethane cofactor linkage);GO:0019288 (isopentenyl dip…	K01749 (hemC, HMBS)	ko00860	Porphyrin and chlorophyll metabolism
m.60833	serine hydroxymethyltransferase 1-like	184	13.8	0.27	0.00425465	GO:0005829 (cytosol);GO:0006544 (glycine metabolic process);GO:0009506 (plasmodesma);GO:0010197 (polar nucleus fusion);GO:0032259 (methylation);GO:0007623 (circadian rhythm);GO:0035999 (tetrahydrofolate interconversion);GO:0009555 (pollen development);GO:0005515 (protein binding);GO:0004372 (glycine hydroxymethyltransferase activity);GO:0006563 (L-serine metabolic process);GO:0046686 (response to…	K00600 (glyA, SHMT)	ko00260; ko00630; ko00670; ko01200; ko01230	Biosynthesis of amino acids; Carbon metabolism; Glycine, serine and threonine metabolism; Glyoxylate and dicarboxylate metabolism; One carbon pool by folate
m.9586	glutamate-1-semialdehyde - chloroplastic-like	177	10	0.2	0.00315159	GO:0006098 (pentose-phosphate shunt);GO:0042286 (glutamate-1-semialdehyde 2,1-aminomutase activity);GO:0009941 (chloroplast envelope);GO:0048046 (apoplast);GO:0045036 (protein targeting to chloroplast);GO:0006782 (protoporphyrinogen IX biosynthetic process);GO:0015995 (chlorophyll biosynthetic process);GO:0009965 (leaf morphogenesis);GO:0009570 (chloroplast stroma);GO:0030170 (pyridoxal phosphate…	K01845 (hemL)	ko00860	Porphyrin and chlorophyll metabolism
m.62041	phosphoglycolate phosphatase-like	169	12.2	0.26	0.00409707	GO:0005773 (vacuole);GO:0016311 (dephosphorylation);GO:0008967 (phosphoglycolate phosphatase activity);GO:0009570 (chloroplast stroma);GO:0005634 (nucleus);GO:0005829 (cytosol);GO:0048046 (apoplast);GO:0003869 (4-nitrophenylphosphatase activity);GO:0046487 (glyoxylate metabolic process);GO:0019497 (hexachlorocyclohexane metabolic process);	K19269 (PGP, PGLP)	ko00630; ko01200	Carbon metabolism; Glyoxylate and dicarboxylate metabolism
m.60761	vitamin-b12 independent methionine 5-methyltetrahydropteroyltriglutamate-homocysteine	166	3.9	0.08	0.00126064	GO:0005829 (cytosol);GO:0005507 (copper ion binding);GO:0009086 (methionine biosynthetic process);GO:0008705 (methionine synthase activity);GO:0008270 (zinc ion binding);GO:0005777 (peroxisome);GO:0009651 (response to salt stress);GO:0009941 (chloroplast envelope);GO:0003871 (5-methyltetrahydropteroyltriglutamate-homocysteine S-methyltransferase activity);GO:0032259 (methylation);GO:0009570 (chlo…	K00549 (metE)	ko00270; ko00450; ko01230	Biosynthesis of amino acids; Cysteine and methionine metabolism; Selenocompound metabolism
m.61187	20 kda chloroplastic-like	163	17.3	0.43	0.00677592	GO:0005507 (copper ion binding);GO:0005739 (mitochondrion);GO:0006457 (protein folding);GO:0009409 (response to cold);GO:0009941 (chloroplast envelope);GO:0005524 (ATP binding);GO:0009535 (chloroplast thylakoid membrane);GO:0009570 (chloroplast stroma);GO:0046686 (response to cadmium ion);GO:0048046 (apoplast);	K04078 (groES, HSPE1)
uniq_06661	atp-dependent clp protease atp-binding subunit clpa homolog chloroplastic-like	159	7.6	0.17	0.00267885	GO:0017111 (nucleoside-triphosphatase activity);GO:0019538 (protein metabolic process);GO:0005524 (ATP binding);GO:0005515 (protein binding);	K03696 (clpC)
m.61212	malate mitochondrial-like	151	12.5	0.28	0.00441223	GO:0005829 (cytosol);GO:0005507 (copper ion binding);GO:0005618 (cell wall);GO:0030060 (L-malate dehydrogenase activity);GO:0005739 (mitochondrion);GO:0009651 (response to salt stress);GO:0042742 (defense response to bacterium);GO:0009409 (response to cold);GO:0006108 (malate metabolic process);GO:0044262 (cellular carbohydrate metabolic process);GO:0006972 (hyperosmotic response);GO:0006833 (wat…	K00026 (MDH2)	ko00020; ko00270; ko00620; ko00630; ko00710; ko01200	Carbon fixation in photosynthetic organisms; Carbon metabolism; Citrate cycle (TCA cycle); Cysteine and methionine metabolism; Glyoxylate and dicarboxylate metabolism; Pyruvate metabolism
m.2548	enolase-like	150	11.7	0.22	0.00346675	GO:0000015 (phosphopyruvate hydratase complex);GO:0004634 (phosphopyruvate hydratase activity);GO:0000287 (magnesium ion binding);GO:0006096 (glycolysis);GO:0003988 (acetyl-CoA C-acyltransferase activity);GO:0000162 (tryptophan biosynthetic process);GO:0006094 (gluconeogenesis);GO:0006571 (tyrosine biosynthetic process);GO:0009094 (L-phenylalanine biosynthetic process);GO:0006550 (isoleucine cata…	K01689 (ENO, eno)	ko00010; ko01200; ko01230; ko03018	Biosynthesis of amino acids; Carbon metabolism; Glycolysis/Gluconeogenesis; RNA degradation
m.46399	heat shock	148	12.5	0.31	0.00488497	GO:0032440 (2-alkenal reductase [NAD(P)] activity);GO:0005524 (ATP binding);GO:0006950 (response to stress);GO:0055114 (oxidation-reduction process);	K03283 (HSPA1_8)	ko03040; ko04010; ko04141; ko04144; ko04213	Endocytosis; Longevity regulating pathway - multiple species; MAPK signaling pathway; Protein processing in endoplasmic reticulum; Spliceosome
m.15340	heat shock cognate protein 80-like	147	7.3	0.17	0.00267885	GO:0006952 (defense response);GO:0005829 (cytosol);GO:0005618 (cell wall);GO:0009414 (response to water deprivation);GO:0005739 (mitochondrion);GO:0006457 (protein folding);GO:0005730 (nucleolus);GO:0009651 (response to salt stress);GO:0010286 (heat acclimation);GO:0009908 (flower development);GO:0050821 (protein stabilization);GO:0005524 (ATP binding);GO:0071277 (cellular response to calcium ion…	K04079 (htpG, HSP90A)	ko04141; ko04626	Plant-pathogen interaction; Protein processing in endoplasmic reticulum
m.60807	60s ribosomal protein l12-like	142	25.9	0.68	0.0107154	GO:0005840 (ribosome);GO:0003735 (structural constituent of ribosome);GO:0006412 (translation);GO:0042254 (ribosome biogenesis);	K02870 (RP-L12e, RPL12)	ko03010	Ribosome
m.61404	succinyl- ligase	141	9.9	0.31	0.00488497	GO:0005507 (copper ion binding);GO:0006511 (ubiquitin-dependent protein catabolic process);GO:0006105 (succinate metabolic process);GO:0005739 (mitochondrion);GO:0009651 (response to salt stress);GO:0051788 (response to misfolded protein);GO:0006104 (succinyl-CoA metabolic process);GO:0019243 (methylglyoxal catabolic process to D-lactate);GO:0080129 (proteasome core complex assembly);GO:0004775 (…	K01900 (LSC2)	ko00020; ko01200	Carbon metabolism; Citrate cycle (TCA cycle)
m.3158	60s ribosomal protein l18-2-like	141	4.9	0.13	0.00204853	GO:0005773 (vacuole);GO:0003735 (structural constituent of ribosome);GO:0005886 (plasma membrane);GO:0022625 (cytosolic large ribosomal subunit);GO:0009507 (chloroplast);GO:0006412 (translation);GO:0042254 (ribosome biogenesis);	K02883 (RP-L18e, RPL18)	ko03010	Ribosome
m.14717	26s proteasome non-atpase regulatory subunit 2 1a-like	140	5.7	0.14	0.00220611	GO:0043161 (proteasomal ubiquitin-dependent protein catabolic process);GO:0005829 (cytosol);GO:0043248 (proteasome assembly);GO:0008540 (proteasome regulatory particle, base subcomplex);GO:0051726 (regulation of cell cycle);GO:0051788 (response to misfolded protein);GO:0009506 (plasmodesma);GO:0007010 (cytoskeleton organization);GO:0043130 (ubiquitin binding);GO:0030234 (enzyme regulator activity…	K03028 (PSMD2, RPN1)	ko03050	Proteasome
m.61010	utp--glucose-1-phosphate uridylyltransferase-like	137	9.4	0.2	0.00315159	GO:0009555 (pollen development);GO:0046686 (response to cadmium ion);GO:0052543 (callose deposition in cell wall);GO:0005886 (plasma membrane);GO:0016036 (cellular response to phosphate starvation);GO:0003983 (UTP:glucose-1-phosphate uridylyltransferase activity);GO:0009651 (response to salt stress);GO:0005982 (starch metabolic process);GO:0005985 (sucrose metabolic process);GO:0006012 (galactose…	K00963 (UGP2, galU, galF)	ko00040; ko00052; ko00500; ko00520	Amino sugar and nucleotide sugar metabolism; Galactose metabolism; Pentose and glucuronate interconversions; Starch and sucrose metabolism
m.14533	6-phosphogluconate decarboxylating-like isoform 2	133	5.1	0.12	0.00189095	GO:0005829 (cytosol);GO:0009749 (response to glucose stimulus);GO:0009744 (response to sucrose stimulus);GO:0009750 (response to fructose stimulus);GO:0005777 (peroxisome);GO:0006098 (pentose-phosphate shunt);GO:0009651 (response to salt stress);GO:0043090 (amino acid import);GO:0010359 (regulation of anion channel activity);GO:0006888 (ER to Golgi vesicle-mediated transport);GO:0009570 (chloropl…	K00033 (PGD, gnd, gntZ)	ko00030; ko00480; ko01200	Carbon metabolism; Glutathione metabolism; Pentose phosphate pathway
m.62257	glutathione s-transferase parb	133	10.3	0.44	0.0069335	GO:0004364 (glutathione transferase activity);GO:0005515 (protein binding);GO:0006749 (glutathione metabolic process);GO:0006803 (glutathione conjugation reaction);	K00799 (GST, gst)	ko00480; ko00980; ko00982	Drug metabolism - cytochrome P450; Glutathione metabolism; Metabolism of xenobiotics by cytochrome P450
m.2571	monodehydroascorbate reductase	130	6.1	0.12	0.00189095	GO:0005829 (cytosol);GO:0042744 (hydrogen peroxide catabolic process);GO:0055114 (oxidation-reduction process);GO:0005739 (mitochondrion);GO:0009409 (response to cold);GO:0003906 (DNA-(apurinic or apyrimidinic site) lyase activity);GO:0009055 (electron carrier activity);GO:0016656 (monodehydroascorbate reductase (NADH) activity);GO:0005524 (ATP binding);GO:0050660 (flavin adenine dinucleotide bin…	K08232 (E1.6.5.4)	ko00053	Ascorbate and aldarate metabolism
m.46403	heat shock cognate 70 kda isoform 1	129	11.1	0.22	0.00346675	GO:0032440 (2-alkenal reductase [NAD(P)] activity);GO:0005524 (ATP binding);GO:0006950 (response to stress);GO:0055114 (oxidation-reduction process);	K03283 (HSPA1_8)	ko03040; ko04010; ko04141; ko04144; ko04213	Endocytosis; Longevity regulating pathway - multiple species; MAPK signaling pathway; Protein processing in endoplasmic reticulum; Spliceosome
m.2654	14-3-3-like protein gf14 psi	128	17.2	0.59	0.0092972	GO:0048364 (root development);GO:0010218 (response to far red light);GO:0009740 (gibberellic acid mediated signaling pathway);GO:0005773 (vacuole);GO:0010114 (response to red light);GO:0009407 (toxin catabolic process);GO:0080167 (response to karrikin);GO:0004623 (phospholipase A2 activity);GO:0009624 (response to nematode);GO:0005618 (cell wall);GO:0005794 (Golgi apparatus);GO:0005829 (cytosol);…	K06630 (YWHAE)	ko04110	Cell cycle
m.60774	uncharacterized loc101222618	128	17.9	0.43	0.00677592	GO:0010090 (trichome morphogenesis);GO:0048046 (apoplast);
m.18511	phosphoenolpyruvate housekeeping isozyme-like	128	6.5	0.15	0.00236369	GO:0005829 (cytosol);GO:0032440 (2-alkenal reductase [NAD(P)] activity);GO:0048046 (apoplast);GO:0008964 (phosphoenolpyruvate carboxylase activity);GO:0006094 (gluconeogenesis);GO:0019643 (reductive tricarboxylic acid cycle);	K01595 (ppc)	ko00620; ko00710; ko01200	Carbon fixation in photosynthetic organisms; Carbon metabolism; Pyruvate metabolism
m.9501	aminopeptidase n-like	127	10	0.25	0.00393949	GO:0005829 (cytosol);GO:0008270 (zinc ion binding);GO:0019243 (methylglyoxal catabolic process to D-lactate);GO:0009941 (chloroplast envelope);GO:0006508 (proteolysis);GO:0008237 (metallopeptidase activity);GO:0009570 (chloroplast stroma);GO:0005773 (vacuole);GO:0046686 (response to cadmium ion);GO:0005886 (plasma membrane);GO:0048046 (apoplast);	K01256 (pepN)	ko00480	Glutathione metabolism
m.60758	malate cytoplasmic-like	126	7.3	0.25	0.00393949	GO:0044262 (cellular carbohydrate metabolic process);GO:0005773 (vacuole);GO:0046686 (response to cadmium ion);GO:0005886 (plasma membrane);GO:0016746 (transferase activity, transferring acyl groups);GO:0010043 (response to zinc ion);GO:0030060 (L-malate dehydrogenase activity);GO:0006108 (malate metabolic process);GO:0009570 (chloroplast stroma);GO:0005634 (nucleus);GO:0048046 (apoplast);GO:0009…	K00025 (MDH1)	ko00020; ko00270; ko00620; ko00630; ko00710; ko01200	Carbon fixation in photosynthetic organisms; Carbon metabolism; Citrate cycle (TCA cycle); Cysteine and methionine metabolism; Glyoxylate and dicarboxylate metabolism; Pyruvate metabolism
m.61513	50s ribosomal protein l3- chloroplastic-like	125	8.6	0.2	0.00315159	GO:0006412 (translation);GO:0005840 (ribosome);GO:0006364 (rRNA processing);GO:0003735 (structural constituent of ribosome);GO:0019288 (isopentenyl diphosphate biosynthetic process, methylerythritol 4-phosphate pathway);GO:0015995 (chlorophyll biosynthetic process);GO:0009941 (chloroplast envelope);GO:0009570 (chloroplast stroma);GO:0010207 (photosystem II assembly);GO:0045036 (protein targeting …	K02906 (RP-L3, MRPL3, rplC)	ko03010	Ribosome
m.45507	60s ribosomal protein l6-like	124	12.4	0.28	0.00441223	GO:0005730 (nucleolus);GO:0003735 (structural constituent of ribosome);GO:0005886 (plasma membrane);GO:0022625 (cytosolic large ribosomal subunit);GO:0009507 (chloroplast);GO:0006412 (translation);GO:0005783 (endoplasmic reticulum);GO:0042254 (ribosome biogenesis);	K02934 (RP-L6e, RPL6)	ko03010	Ribosome
m.63319	signal recognition particle 54 kda chloroplastic-like	124	7.6	0.16	0.00252127	GO:0005515 (protein binding);GO:0005786 (signal recognition particle, endoplasmic reticulum targeting);GO:0008312 (7S RNA binding);GO:0051607 (defense response to virus);GO:0005525 (GTP binding);GO:0006184 (GTP catabolic process);GO:0019288 (isopentenyl diphosphate biosynthetic process, methylerythritol 4-phosphate pathway);GO:0009570 (chloroplast stroma);GO:0080085 (signal recognition particle, …	K03106 (SRP54, ffh)	ko03060	Protein export
m.60778	oxygen-evolving enhancer protein chloroplastic-like	122	12.6	0.38	0.00598802	GO:0010155 (regulation of proton transport);GO:0031348 (negative regulation of defense response);GO:0010218 (response to far red light);GO:0009595 (detection of biotic stimulus);GO:0009941 (chloroplast envelope);GO:0048046 (apoplast);GO:0009744 (response to sucrose stimulus);GO:0009867 (jasmonic acid mediated signaling pathway);GO:0009697 (salicylic acid biosynthetic process);GO:0009862 (systemic…	K02717 (psbP)	ko00195	Photosynthesis
m.55963	malate dehydrogenase	121	10.4	0.21	0.00330917	GO:0005739 (mitochondrion);GO:0006364 (rRNA processing);GO:0009941 (chloroplast envelope);GO:0006108 (malate metabolic process);GO:0046554 (malate dehydrogenase (NADP) activity);GO:0009579 (thylakoid);GO:0000023 (maltose metabolic process);GO:0019252 (starch biosynthetic process);GO:0009657 (plastid organization);GO:0000166 (nucleotide binding);GO:0009570 (chloroplast stroma);GO:0010207 (photosys…	K00051 (E1.1.1.82)	ko00620; ko00710; ko01200	Carbon fixation in photosynthetic organisms; Carbon metabolism; Pyruvate metabolism
m.60828	triosephosphate cytosolic-like	121	11.8	0.33	0.00520013	GO:0005774 (vacuolar membrane);GO:0051788 (response to misfolded protein);GO:0006098 (pentose-phosphate shunt);GO:0009853 (photorespiration);GO:0006094 (gluconeogenesis);GO:0048046 (apoplast);GO:0043161 (proteasomal ubiquitin-dependent protein catabolic process);GO:0006833 (water transport);GO:0004807 (triose-phosphate isomerase activity);GO:0009651 (response to salt stress);GO:0080129 (proteasom…	K01803 (TPI, tpiA)	ko00010; ko00051; ko00562; ko00710; ko01200; ko01230	Biosynthesis of amino acids; Carbon fixation in photosynthetic organisms; Carbon metabolism; Fructose and mannose metabolism; Glycolysis/Gluconeogenesis; Inositol phosphate metabolism
m.61143	inositol-3-phosphate synthase-like	119	6.5	0.25	0.00393949	GO:0010264 (myo-inositol hexakisphosphate biosynthetic process);GO:0042742 (defense response to bacterium);GO:0006021 (inositol biosynthetic process);GO:0004512 (inositol-3-phosphate synthase activity);GO:0009408 (response to heat);GO:0009791 (post-embryonic development);GO:0005737 (cytoplasm);GO:0009644 (response to high light intensity);GO:0050832 (defense response to fungus);GO:0042542 (respon…	K01858 (INO1, ISYNA1)	ko00562	Inositol phosphate metabolism
m.2605	alanine aminotransferase mitochondrial-like	117	2.4	0.05	0.000787898	GO:0001666 (response to hypoxia);GO:0005507 (copper ion binding);GO:0042218 (1-aminocyclopropane-1-carboxylate biosynthetic process);GO:0005739 (mitochondrion);GO:0016847 (1-aminocyclopropane-1-carboxylate synthase activity);GO:0004021 (L-alanine:2-oxoglutarate aminotransferase activity);GO:0005524 (ATP binding);GO:0019481 (L-alanine catabolic process, by transamination);GO:0009507 (chloroplast);…	K00814 (GPT, ALT)	ko00220; ko00250; ko00710; ko01200; ko01210; ko01230	2-Oxocarboxylic acid metabolism; Alanine, aspartate and glutamate metabolism; Arginine biosynthesis; Biosynthesis of amino acids; Carbon fixation in photosynthetic organisms; Carbon metabolism
m.61228	cytoplasmic 2	117	6.2	0.11	0.00173338	GO:0046686 (response to cadmium ion);GO:0005886 (plasma membrane);GO:0000287 (magnesium ion binding);GO:0004614 (phosphoglucomutase activity);GO:0009507 (chloroplast);GO:0005634 (nucleus);GO:0005829 (cytosol);GO:0048229 (gametophyte development);GO:0005982 (starch metabolic process);GO:0005985 (sucrose metabolic process);GO:0006012 (galactose metabolic process);GO:0006094 (gluconeogenesis);GO:000…	K01835 (pgm)	ko00010; ko00030; ko00052; ko00230; ko00500; ko00520	Amino sugar and nucleotide sugar metabolism; Galactose metabolism; Glycolysis/Gluconeogenesis; Pentose phosphate pathway; Purine metabolism; Starch and sucrose metabolism
m.62107	malate chloroplastic-like	116	10.7	0.24	0.00378191	GO:0009941 (chloroplast envelope);GO:0044262 (cellular carbohydrate metabolic process);GO:0009409 (response to cold);GO:0005886 (plasma membrane);GO:0030060 (L-malate dehydrogenase activity);GO:0006108 (malate metabolic process);GO:0010319 (stromule);GO:0009570 (chloroplast stroma);GO:0048046 (apoplast);GO:0005739 (mitochondrion);GO:0006090 (pyruvate metabolic process);GO:0019643 (reductive trica…	K00026 (MDH2)	ko00020; ko00270; ko00620; ko00630; ko00710; ko01200	Carbon fixation in photosynthetic organisms; Carbon metabolism; Citrate cycle (TCA cycle); Cysteine and methionine metabolism; Glyoxylate and dicarboxylate metabolism; Pyruvate metabolism
m.62124	malate glyoxysomal-like	113	13.9	0.39	0.0061456	GO:0006097 (glyoxylate cycle);GO:0030060 (L-malate dehydrogenase activity);GO:0007031 (peroxisome organization);GO:0009941 (chloroplast envelope);GO:0006108 (malate metabolic process);GO:0031998 (regulation of fatty acid beta-oxidation);GO:0080093 (regulation of photorespiration);GO:0000166 (nucleotide binding);GO:0005773 (vacuole);GO:0009514 (glyoxysome);GO:0048046 (apoplast);GO:0006090 (pyruvat…	K00026 (MDH2)	ko00020; ko00270; ko00620; ko00630; ko00710; ko01200	Carbon fixation in photosynthetic organisms; Carbon metabolism; Citrate cycle (TCA cycle); Cysteine and methionine metabolism; Glyoxylate and dicarboxylate metabolism; Pyruvate metabolism
uniq_06162	glutamate--glyoxylate aminotransferase 2	112	11.6	0.26	0.00409707	GO:0005829 (cytosol);GO:0042218 (1-aminocyclopropane-1-carboxylate biosynthetic process);GO:0005777 (peroxisome);GO:0010264 (myo-inositol hexakisphosphate biosynthetic process);GO:0008453 (alanine-glyoxylate transaminase activity);GO:0016847 (1-aminocyclopropane-1-carboxylate synthase activity);GO:0004021 (L-alanine:2-oxoglutarate aminotransferase activity);GO:0009570 (chloroplast stroma);GO:0009…	K14272 (GGAT)	ko00220; ko00250; ko00260; ko00630; ko00710; ko01200; ko01210; ko01230	2-Oxocarboxylic acid metabolism; Alanine, aspartate and glutamate metabolism; Arginine biosynthesis; Biosynthesis of amino acids; Carbon fixation in photosynthetic organisms; Carbon metabolism; Glycine, serine and threonine metabolism; Glyoxylate and dicarboxylate metabolism
m.61688	50s ribosomal protein chloroplastic-like	112	13.3	0.26	0.00409707	GO:0006098 (pentose-phosphate shunt);GO:0009941 (chloroplast envelope);GO:0045036 (protein targeting to chloroplast);GO:0006412 (translation);GO:0009902 (chloroplast relocation);GO:0015979 (photosynthesis);GO:0015934 (large ribosomal subunit);GO:0016226 (iron-sulfur cluster assembly);GO:0019288 (isopentenyl diphosphate biosynthetic process, methylerythritol 4-phosphate pathway);GO:0009570 (chloro…	K02863 (RP-L1, MRPL1, rplA)	ko03010	Ribosome
uniq_06137	14-3-3 protein	111	9.7	0.38	0.00598802	GO:0005773 (vacuole);GO:0019904 (protein domain specific binding);GO:0046686 (response to cadmium ion);GO:0005886 (plasma membrane);GO:0009507 (chloroplast);GO:0005634 (nucleus);GO:0005829 (cytosol);GO:0048046 (apoplast);GO:0009742 (brassinosteroid mediated signaling pathway);	K06630 (YWHAE)	ko04110	Cell cycle
m.63080	protein grpe-like	111	9.3	0.19	0.00299401	GO:0005507 (copper ion binding);GO:0000774 (adenyl-nucleotide exchange factor activity);GO:0006457 (protein folding);GO:0051087 (chaperone binding);GO:0009579 (thylakoid);GO:0009570 (chloroplast stroma);GO:0005759 (mitochondrial matrix);GO:0042803 (protein homodimerization activity);GO:0004750 (ribulose-phosphate 3-epimerase activity);GO:0009793 (embryo development ending in seed dormancy);GO:000…	K03687 (GRPE)
m.60938	phospholipase d alpha 1-like	111	6.9	0.15	0.00236369	GO:0009789 (positive regulation of abscisic acid mediated signaling pathway);GO:0009845 (seed germination);GO:0005509 (calcium ion binding);GO:0005739 (mitochondrion);GO:0006643 (membrane lipid metabolic process);GO:0046470 (phosphatidylcholine metabolic process);GO:0009941 (chloroplast envelope);GO:0030136 (clathrin-coated vesicle);GO:0010119 (regulation of stomatal movement);GO:0005546 (phospha…	K01115 (PLD1_2)	ko00564; ko00565; ko04024; ko04071; ko04072; ko04144	cAMP signaling pathway; Endocytosis; Ether lipid metabolism; Glycerophospholipid metabolism; Phospholipase D signaling pathway; Sphingolipid signaling pathway
m.2705	50s ribosomal protein chloroplastic-like	110	8.1	0.21	0.00330917	GO:0006412 (translation);GO:0008266 (poly(U) RNA binding);GO:0000311 (plastid large ribosomal subunit);GO:0003735 (structural constituent of ribosome);GO:0019288 (isopentenyl diphosphate biosynthetic process, methylerythritol 4-phosphate pathway);GO:0009535 (chloroplast thylakoid membrane);GO:0009570 (chloroplast stroma);GO:0019344 (cysteine biosynthetic process);GO:0022626 (cytosolic ribosome);G…	K02926 (RP-L4, MRPL4, rplD)	ko03010	Ribosome
m.61106	glutathione s-transferase u17	108	13.2	0.43	0.00677592	GO:0009651 (response to salt stress);GO:0009407 (toxin catabolic process);GO:0080167 (response to karrikin);GO:0009507 (chloroplast);GO:0060416 (response to growth hormone stimulus);GO:0015824 (proline transport);GO:0080148 (negative regulation of response to water deprivation);GO:0048527 (lateral root development);GO:0046686 (response to cadmium ion);GO:0006749 (glutathione metabolic process);GO…	K00799 (GST, gst)	ko00480; ko00980; ko00982	Drug metabolism - cytochrome P450; Glutathione metabolism; Metabolism of xenobiotics by cytochrome P450
m.40383	presequence protease chloroplastic mitochondrial-like	108	4.5	0.11	0.00173338	GO:0042744 (hydrogen peroxide catabolic process);GO:0008270 (zinc ion binding);GO:0005739 (mitochondrion);GO:0009941 (chloroplast envelope);GO:0004222 (metalloendopeptidase activity);GO:0006508 (proteolysis);GO:0009658 (chloroplast organization);GO:0048481 (ovule development);GO:0009570 (chloroplast stroma);GO:0016485 (protein processing);GO:0046686 (response to cadmium ion);GO:0048046 (apoplast);	K06972 (PITRM1, PreP, CYM1)
m.1975	superoxide dismutase	104	13	0.31	0.00488497	GO:0009411 (response to UV);GO:0042644 (chloroplast nucleoid);GO:0055114 (oxidation-reduction process);GO:0046872 (metal ion binding);GO:0006364 (rRNA processing);GO:0006801 (superoxide metabolic process);GO:0004784 (superoxide dismutase activity);GO:0009658 (chloroplast organization);GO:0009579 (thylakoid);GO:0006399 (tRNA metabolic process);GO:0005515 (protein binding);GO:0042793 (transcription…	K04564 (SOD2)	ko04146; ko04213	Longevity regulating pathway - multiple species; Peroxisome
m.61234	peptidyl-prolyl cis-trans isomerase cyp20- chloroplastic-like	104	10.7	0.21	0.00330917	GO:0000413 (protein peptidyl-prolyl isomerization);GO:0006457 (protein folding);GO:0003755 (peptidyl-prolyl cis-trans isomerase activity);GO:0043424 (protein histidine kinase binding);GO:0009533 (chloroplast stromal thylakoid);GO:0009535 (chloroplast thylakoid membrane);GO:0019344 (cysteine biosynthetic process);GO:0010275 (NAD(P)H dehydrogenase complex assembly);GO:0009543 (chloroplast thylakoid…	K03768 (PPIB, ppiB)
m.61961	2-oxoglutarate mitochondrial-like	104	1.5	0.03	0.000472739	GO:0004591 (oxoglutarate dehydrogenase (succinyl-transferring) activity);GO:0019243 (methylglyoxal catabolic process to D-lactate);GO:0050897 (cobalt ion binding);GO:0046686 (response to cadmium ion);GO:0030976 (thiamine pyrophosphate binding);GO:0006099 (tricarboxylic acid cycle);GO:0008270 (zinc ion binding);GO:0005739 (mitochondrion);GO:0006554 (lysine catabolic process);GO:0006568 (tryptophan…	K00164 (OGDH, sucA)	ko00020; ko00310; ko00380; ko01200	Carbon metabolism; Citrate cycle (TCA cycle); Lysine degradation; Tryptophan metabolism
m.61574	probable lactoylglutathione chloroplast-like	99	6.4	0.16	0.00252127	GO:0046872 (metal ion binding);GO:0005975 (carbohydrate metabolic process);GO:0019243 (methylglyoxal catabolic process to D-lactate);GO:0009409 (response to cold);GO:0031977 (thylakoid lumen);GO:0010319 (stromule);GO:0009570 (chloroplast stroma);GO:0005739 (mitochondrion);GO:0004462 (lactoylglutathione lyase activity);GO:0006090 (pyruvate metabolic process);	K01759 (GLO1, gloA)	ko00620	Pyruvate metabolism
uniq_04336	glutathione chloroplastic-like	99	4.5	0.1	0.0015758	GO:0050660 (flavin adenine dinucleotide binding);GO:0004362 (glutathione-disulfide reductase activity);GO:0050661 (NADP binding);GO:0009407 (toxin catabolic process);GO:0009055 (electron carrier activity);GO:0045454 (cell redox homeostasis);GO:0009570 (chloroplast stroma);GO:0009658 (chloroplast organization);GO:0006749 (glutathione metabolic process);GO:0055114 (oxidation-reduction process);GO:0…	K00383 (GSR, gor)	ko00480	Glutathione metabolism
m.47328	psbp domain-containing protein chloroplastic-like	99	10.3	0.22	0.00346675	GO:0006098 (pentose-phosphate shunt);GO:0010218 (response to far red light);GO:0019252 (starch biosynthetic process);GO:0010114 (response to red light);GO:0009902 (chloroplast relocation);GO:0015979 (photosynthesis);GO:0000023 (maltose metabolic process);GO:0005509 (calcium ion binding);GO:0015995 (chlorophyll biosynthetic process);GO:0009654 (oxygen evolving complex);GO:0009637 (response to blue…
m.62004	delta-aminolevulinic acid chloroplastic-like	98	6.9	0.14	0.00220611	GO:0004655 (porphobilinogen synthase activity);GO:0006098 (pentose-phosphate shunt);GO:0046872 (metal ion binding);GO:0006364 (rRNA processing);GO:0015995 (chlorophyll biosynthetic process);GO:0009570 (chloroplast stroma);	K01698 (hemB, ALAD)	ko00860	Porphyrin and chlorophyll metabolism
m.61997	biotin carboxylase chloroplastic-like	96	4.7	0.11	0.00173338	GO:0009941 (chloroplast envelope);GO:0009611 (response to wounding);GO:0016126 (sterol biosynthetic process);GO:0009805 (coumarin biosynthetic process);GO:0003989 (acetyl-CoA carboxylase activity);GO:0004075 (biotin carboxylase activity);GO:0009825 (multidimensional cell growth);GO:0043481 (anthocyanin accumulation in tissues in response to UV light);GO:0048767 (root hair elongation);GO:2001295 (…	K01961 (accC)	ko00061; ko00620; ko01200; ko01212	Carbon metabolism; Fatty acid biosynthesis; Fatty acid metabolism; Pyruvate metabolism
m.9121	aryl-alcohol dehydrogenase -like	96	7	0.16	0.00252127	GO:0009072 (aromatic amino acid family metabolic process);GO:0006098 (pentose-phosphate shunt);GO:0000096 (sulfur amino acid metabolic process);GO:0009941 (chloroplast envelope);GO:0016117 (carotenoid biosynthetic process);GO:0006636 (unsaturated fatty acid biosynthetic process);GO:0009505 (plant-type cell wall);GO:0006766 (vitamin metabolic process);GO:0009902 (chloroplast relocation);GO:0006546…
m.61444	cysteine proteinase rd21a-like	94	3.4	0.06	0.000945477	GO:0005773 (vacuole);GO:0032440 (2-alkenal reductase [NAD(P)] activity);GO:0009507 (chloroplast);GO:0006508 (proteolysis);GO:0048046 (apoplast);GO:0009651 (response to salt stress);GO:0008234 (cysteine-type peptidase activity);GO:0055114 (oxidation-reduction process);
m.36754	monodehydroascorbate reductase-like	93	6.2	0.14	0.00220611	GO:0050660 (flavin adenine dinucleotide binding);GO:0046686 (response to cadmium ion);GO:0005886 (plasma membrane);GO:0045454 (cell redox homeostasis);GO:0016656 (monodehydroascorbate reductase (NADH) activity);GO:0005782 (peroxisomal matrix);GO:0009507 (chloroplast);GO:0048046 (apoplast);GO:0055114 (oxidation-reduction process);GO:0006118 (electron transport);GO:0019852 (L-ascorbic acid metaboli…	K08232 (E1.6.5.4)	ko00053	Ascorbate and aldarate metabolism
m.60799	lactoylglutathione lyase-like	92	4.4	0.08	0.00126064	GO:0005829 (cytosol);GO:0005777 (peroxisome);GO:0005739 (mitochondrion);GO:0009651 (response to salt stress);GO:0046872 (metal ion binding);GO:0019243 (methylglyoxal catabolic process to D-lactate);GO:0009941 (chloroplast envelope);GO:0006096 (glycolysis);GO:0006094 (gluconeogenesis);GO:0004462 (lactoylglutathione lyase activity);GO:0005773 (vacuole);GO:0046686 (response to cadmium ion);GO:001934…	K01759 (GLO1, gloA)	ko00620	Pyruvate metabolism
m.2896	triosephosphate chloroplastic-like	92	9.8	0.3	0.00472739	GO:0009941 (chloroplast envelope);GO:0048046 (apoplast);GO:0004807 (triose-phosphate isomerase activity);GO:0032504 (multicellular organism reproduction);GO:0006816 (calcium ion transport);GO:0009651 (response to salt stress);GO:0006546 (glycine catabolic process);GO:0005829 (cytosol);GO:0019288 (isopentenyl diphosphate biosynthetic process, methylerythritol 4-phosphate pathway);GO:0007030 (Golgi…	K01803 (TPI, tpiA)	ko00010; ko00051; ko00562; ko00710; ko01200; ko01230	Biosynthesis of amino acids; Carbon fixation in photosynthetic organisms; Carbon metabolism; Fructose and mannose metabolism; Glycolysis/Gluconeogenesis; Inositol phosphate metabolism
m.8619	1-deoxy-d-xylulose 5-phosphate chloroplastic-like	92	5.7	0.2	0.00315159	GO:0009072 (aromatic amino acid family metabolic process);GO:0006098 (pentose-phosphate shunt);GO:0000096 (sulfur amino acid metabolic process);GO:0042744 (hydrogen peroxide catabolic process);GO:0016117 (carotenoid biosynthetic process);GO:0006655 (phosphatidylglycerol biosynthetic process);GO:0006636 (unsaturated fatty acid biosynthetic process);GO:0043085 (positive regulation of catalytic acti…	K00099 (dxr)	ko00900	Terpenoid backbone biosynthesis
m.61330	chloroplast sedoheptulose- -bisphosphatase	89	10.9	0.24	0.00378191	GO:0009697 (salicylic acid biosynthetic process);GO:0019253 (reductive pentose-phosphate cycle);GO:0009579 (thylakoid);GO:0010363 (regulation of plant-type hypersensitive response);GO:0019761 (glucosinolate biosynthetic process);GO:0010200 (response to chitin);GO:0043085 (positive regulation of catalytic activity);GO:0019344 (cysteine biosynthetic process);GO:0031348 (negative regulation of defen…	K01100 (E3.1.3.37)	ko00710; ko01200	Carbon fixation in photosynthetic organisms; Carbon metabolism
m.61217	proteasome subunit beta type-4-like	88	12.4	0.26	0.00409707	GO:0043161 (proteasomal ubiquitin-dependent protein catabolic process);GO:0009651 (response to salt stress);GO:0051788 (response to misfolded protein);GO:0080129 (proteasome core complex assembly);GO:0004298 (threonine-type endopeptidase activity);GO:0006635 (fatty acid beta-oxidation);GO:0006096 (glycolysis);GO:0006094 (gluconeogenesis);GO:0046686 (response to cadmium ion);GO:0009407 (toxin cata…	K02736 (PSMB4)	ko03050	Proteasome
m.61922	probable glycerophosphoryl diester phosphodiesterase 3-like	88	4.1	0.08	0.00126064	GO:0010053 (root epidermal cell differentiation);GO:0006071 (glycerol metabolic process);GO:0000902 (cell morphogenesis);GO:0008889 (glycerophosphodiester phosphodiesterase activity);GO:0048468 (cell development);GO:0005886 (plasma membrane);GO:0009395 (phospholipid catabolic process);GO:0046486 (glycerolipid metabolic process);
m.2606	enolase 2-like	88	9.4	0.18	0.00283643	GO:0000015 (phosphopyruvate hydratase complex);GO:0004634 (phosphopyruvate hydratase activity);GO:0000287 (magnesium ion binding);GO:0006096 (glycolysis);GO:0000162 (tryptophan biosynthetic process);GO:0006094 (gluconeogenesis);GO:0006571 (tyrosine biosynthetic process);GO:0009094 (L-phenylalanine biosynthetic process);	K01689 (ENO, eno)	ko00010; ko01200; ko01230; ko03018	Biosynthesis of amino acids; Carbon metabolism; Glycolysis/Gluconeogenesis; RNA degradation
m.61124	transaldolase isoform 1	88	5.5	0.13	0.00204853	GO:0005829 (cytosol);GO:0005739 (mitochondrion);GO:0006098 (pentose-phosphate shunt);GO:0004801 (sedoheptulose-7-phosphate:D-glyceraldehyde-3-phosphate glyceronetransferase activity);GO:0009060 (aerobic respiration);GO:0006096 (glycolysis);GO:0009570 (chloroplast stroma);GO:0009809 (lignin biosynthetic process);GO:0033587 (shikimate biosynthetic process);GO:0046686 (response to cadmium ion);	K00616 (E2.2.1.2, talA, talB)	ko00030; ko01200; ko01230	Biosynthesis of amino acids; Carbon metabolism; Pentose phosphate pathway
m.60834	glutamine synthetase	87	3.8	0.08	0.00126064	GO:0005507 (copper ion binding);GO:0005618 (cell wall);GO:0009749 (response to glucose stimulus);GO:0009744 (response to sucrose stimulus);GO:0009750 (response to fructose stimulus);GO:0009506 (plasmodesma);GO:0006542 (glutamine biosynthetic process);GO:0042128 (nitrate assimilation);GO:0005515 (protein binding);GO:0004356 (glutamate-ammonia ligase activity);GO:0010150 (leaf senescence);GO:002262…	K01915 (glnA, GLUL)	ko00220; ko00250; ko00630; ko00910; ko01230; ko02020	Alanine, aspartate and glutamate metabolism; Arginine biosynthesis; Biosynthesis of amino acids; Glyoxylate and dicarboxylate metabolism; Nitrogen metabolism; Two-component system
m.62267	ribosome-recycling chloroplastic-like	86	11.4	0.22	0.00346675	GO:0006098 (pentose-phosphate shunt);GO:0042742 (defense response to bacterium);GO:0016226 (iron-sulfur cluster assembly);GO:0019288 (isopentenyl diphosphate biosynthetic process, methylerythritol 4-phosphate pathway);GO:0009570 (chloroplast stroma);GO:0009790 (embryo development);GO:0009658 (chloroplast organization);GO:0009817 (defense response to fungus, incompatible interaction);GO:0009579 (t…	K02838 (frr, MRRF, RRF)
m.5859	PREDICTED: uncharacterized protein LOC100263834	86	7.1	0.16	0.00252127	GO:0006098 (pentose-phosphate shunt);GO:0016616 (oxidoreductase activity, acting on the CH-OH group of donors, NAD or NADP as acceptor);GO:0009941 (chloroplast envelope);GO:0009965 (leaf morphogenesis);GO:0016117 (carotenoid biosynthetic process);GO:0010027 (thylakoid membrane organization);GO:0030154 (cell differentiation);GO:0009570 (chloroplast stroma);GO:0050662 (coenzyme binding);GO:0048046 …
m.2517	amino acid selective channel protein	86	20.4	0.48	0.00756382	GO:0009749 (response to glucose stimulus);GO:0009753 (response to jasmonic acid stimulus);GO:0009744 (response to sucrose stimulus);GO:0015450 (P-P-bond-hydrolysis-driven protein transmembrane transporter activity);GO:0016021 (integral to membrane);GO:0042742 (defense response to bacterium);GO:0009409 (response to cold);GO:0009611 (response to wounding);GO:0015171 (amino acid transmembrane transp…
m.61407	ribulose-phosphate 3- chloroplastic-like	85	6.6	0.11	0.00173338	GO:0006098 (pentose-phosphate shunt);GO:0042742 (defense response to bacterium);GO:0046872 (metal ion binding);GO:0009409 (response to cold);GO:0009941 (chloroplast envelope);GO:0009579 (thylakoid);GO:0009570 (chloroplast stroma);GO:0004750 (ribulose-phosphate 3-epimerase activity);GO:0009624 (response to nematode);GO:0009793 (embryo development ending in seed dormancy);GO:0010319 (stromule);GO:0…	K01783 (rpe, RPE)	ko00030; ko00040; ko00710; ko01200; ko01230	Biosynthesis of amino acids; Carbon fixation in photosynthetic organisms; Carbon metabolism; Pentose and glucuronate interconversions; Pentose phosphate pathway
m.29259	3-isopropylmalate chloroplastic	84	9.5	0.24	0.00378191	GO:0005829 (cytosol);GO:0051287 (NAD binding);GO:0055114 (oxidation-reduction process);GO:0005739 (mitochondrion);GO:0009651 (response to salt stress);GO:0003862 (3-isopropylmalate dehydrogenase activity);GO:0006744 (ubiquinone biosynthetic process);GO:0009941 (chloroplast envelope);GO:0009579 (thylakoid);GO:0000287 (magnesium ion binding);GO:0009570 (chloroplast stroma);GO:0019761 (glucosinolate…	K00052 (leuB)	ko00290; ko00660; ko01210; ko01230	2-Oxocarboxylic acid metabolism; Biosynthesis of amino acids; C5-Branched dibasic acid metabolism; Valine, leucine and isoleucine biosynthesis
m.61419	atp synthase gamma chloroplastic-like	83	3.5	0.08	0.00126064	GO:0009108 (coenzyme biosynthetic process);GO:0030234 (enzyme regulator activity);GO:0009695 (jasmonic acid biosynthetic process);GO:0009965 (leaf morphogenesis);GO:0043085 (positive regulation of catalytic activity);GO:0019344 (cysteine biosynthetic process);GO:0009544 (chloroplast ATP synthase complex);GO:0009072 (aromatic amino acid family metabolic process);GO:0045261 (proton-transporting ATP…	K02115 (ATPF1G, atpG)	ko00190; ko00195	Oxidative phosphorylation; Photosynthesis
m.62015	pseudouridine-5 -monophosphatase-like	82	4.8	0.09	0.00141822	GO:0005829 (cytosol);GO:0008152 (metabolic process);GO:0016787 (hydrolase activity);GO:0007020 (microtubule nucleation);GO:0005739 (mitochondrion);GO:0009507 (chloroplast);	K17623 (HDHD1)
m.61022	udp-d-apiose udp-d-xylose synthase 1	82	11	0.24	0.00378191	GO:0048040 (UDP-glucuronate decarboxylase activity);GO:0051287 (NAD binding);GO:0009226 (nucleotide-sugar biosynthetic process);GO:0005634 (nucleus);GO:0005829 (cytosol);GO:0048046 (apoplast);GO:0005982 (starch metabolic process);GO:0005985 (sucrose metabolic process);	K12449 (AXS)	ko00520	Amino sugar and nucleotide sugar metabolism
m.41845	UNCHARACTERIZED_PROTEIN	81	9.6	0.23	0.00362433	-
m.8430	Phosphoglucomutase	80	4.2	0.1	0.0015758	GO:0005992 (trehalose biosynthetic process);GO:0006098 (pentose-phosphate shunt);GO:0009941 (chloroplast envelope);GO:0048046 (apoplast);GO:0010319 (stromule);GO:0043085 (positive regulation of catalytic activity);GO:0006874 (cellular calcium ion homeostasis);GO:0019252 (starch biosynthetic process);GO:0009664 (plant-type cell wall organization);GO:0000023 (maltose metabolic process);GO:0042742 (…	K01835 (pgm)	ko00010; ko00030; ko00052; ko00230; ko00500; ko00520	Amino sugar and nucleotide sugar metabolism; Galactose metabolism; Glycolysis/Gluconeogenesis; Pentose phosphate pathway; Purine metabolism; Starch and sucrose metabolism
m.61876	aconitate hydratase 1-like	80	2.8	0.1	0.0015758	GO:0047780 (citrate dehydratase activity);GO:0048027 (mRNA 5'-UTR binding);GO:0006101 (citrate metabolic process);GO:0048046 (apoplast);GO:0071732 (cellular response to nitric oxide);GO:0006833 (water transport);GO:0044036 (cell wall macromolecule metabolic process);GO:0005773 (vacuole);GO:0051539 (4 iron, 4 sulfur cluster binding);GO:0009693 (ethylene biosynthetic process);GO:0006102 (isocitrate…	K01681 (ACO, acnA)	ko00020; ko00630; ko01200; ko01210; ko01230	2-Oxocarboxylic acid metabolism; Biosynthesis of amino acids; Carbon metabolism; Citrate cycle (TCA cycle); Glyoxylate and dicarboxylate metabolism
m.13515	glucose-6-phosphate cytosolic 2-like	80	9.1	0.22	0.00346675	GO:0006094 (gluconeogenesis);GO:0009813 (flavonoid biosynthetic process);GO:0009941 (chloroplast envelope);GO:0009744 (response to sucrose stimulus);GO:0004347 (glucose-6-phosphate isomerase activity);GO:0043085 (positive regulation of catalytic activity);GO:0019252 (starch biosynthetic process);GO:0009664 (plant-type cell wall organization);GO:0009911 (positive regulation of flower development);…	K01810 (GPI, pgi)	ko00010; ko00030; ko00500; ko00520; ko01200	Amino sugar and nucleotide sugar metabolism; Carbon metabolism; Glycolysis/Gluconeogenesis; Pentose phosphate pathway; Starch and sucrose metabolism
m.18015	peptidyl-prolyl cis-trans isomerase 1-like	80	16.9	0.38	0.00598802	GO:0046686 (response to cadmium ion);GO:0006457 (protein folding);GO:0000413 (protein peptidyl-prolyl isomerization);GO:0048046 (apoplast);GO:0003755 (peptidyl-prolyl cis-trans isomerase activity);GO:0005886 (plasma membrane);	K01802 (E5.2.1.8)
m.2283	acid beta-fructofuranosidase-like	79	3.1	0.06	0.000945477	GO:0016132 (brassinosteroid biosynthetic process);GO:0006598 (polyamine catabolic process);GO:0009805 (coumarin biosynthetic process);GO:0015706 (nitrate transport);GO:0009651 (response to salt stress);GO:0000325 (plant-type vacuole);GO:0051669 (fructan beta-fructosidase activity);GO:0009611 (response to wounding);GO:0010106 (cellular response to iron ion starvation);GO:0009505 (plant-type cell w…	K01193 (E3.2.1.26, sacA)	ko00052; ko00500	Galactose metabolism; Starch and sucrose metabolism
m.36511	protein chromosomal-like	79	9.1	0.23	0.00362433	GO:0009941 (chloroplast envelope);GO:0019761 (glucosinolate biosynthetic process);GO:0016787 (hydrolase activity);GO:0009570 (chloroplast stroma);
m.61460	proteasome subunit alpha type-6-like	79	14.6	0.4	0.00630318	GO:0022626 (cytosolic ribosome);GO:0019773 (proteasome core complex, alpha-subunit complex);GO:0005886 (plasma membrane);GO:0006511 (ubiquitin-dependent protein catabolic process);GO:0010043 (response to zinc ion);GO:0005774 (vacuolar membrane);GO:0005634 (nucleus);GO:0004298 (threonine-type endopeptidase activity);	K02730 (PSMA6)	ko03050	Proteasome
m.3019	ferredoxin-thioredoxin variable chloroplastic	79	20.5	0.41	0.00646076	GO:0019684 (photosynthesis, light reaction);GO:0009107 (lipoate biosynthetic process);GO:0009965 (leaf morphogenesis);GO:0051539 (4 iron, 4 sulfur cluster binding);GO:0030154 (cell differentiation);GO:0030385 (ferredoxin:thioredoxin reductase activity);GO:0045893 (positive regulation of transcription, DNA-dependent);GO:0016992 (lipoate synthase activity);GO:0030386 (ferredoxin:thioredoxin reducta…
uniq_04385	precursor of carboxylase t-protein glycine decarboxylase complex	78	5.9	0.15	0.00236369	GO:0009941 (chloroplast envelope);GO:0042744 (hydrogen peroxide catabolic process);GO:0048046 (apoplast);GO:0016117 (carotenoid biosynthetic process);GO:0016020 (membrane);GO:0022626 (cytosolic ribosome);GO:0010075 (regulation of meristem growth);GO:0007389 (pattern specification process);GO:0006546 (glycine catabolic process);GO:0010015 (root morphogenesis);GO:0008361 (regulation of cell size);G…	K00605 (gcvT, AMT)	ko00260; ko00630; ko00670; ko01200	Carbon metabolism; Glycine, serine and threonine metabolism; Glyoxylate and dicarboxylate metabolism; One carbon pool by folate
m.36798	14-3-3 protein 1-like	78	23.4	0.81	0.0127639	GO:0006094 (gluconeogenesis);GO:0009941 (chloroplast envelope);GO:0009505 (plant-type cell wall);GO:0009740 (gibberellic acid mediated signaling pathway);GO:0009651 (response to salt stress);GO:0009407 (toxin catabolic process);GO:0016310 (phosphorylation);GO:0042742 (defense response to bacterium);GO:0005829 (cytosol);GO:0019904 (protein domain specific binding);GO:0006096 (glycolysis);GO:003288…	K06630 (YWHAE)	ko04110	Cell cycle
m.33249	ribulose-phosphate 3- cytoplasmic isoform-like	78	8.4	0.14	0.00220611	GO:0005737 (cytoplasm);GO:0004750 (ribulose-phosphate 3-epimerase activity);GO:0046872 (metal ion binding);GO:0005886 (plasma membrane);GO:0006098 (pentose-phosphate shunt);GO:0015976 (carbon utilization);	K01783 (rpe, RPE)	ko00030; ko00040; ko00710; ko01200; ko01230	Biosynthesis of amino acids; Carbon fixation in photosynthetic organisms; Carbon metabolism; Pentose and glucuronate interconversions; Pentose phosphate pathway
m.2604	60s ribosomal protein l35-like	78	12.5	0.29	0.00456981	GO:0003735 (structural constituent of ribosome);GO:0022625 (cytosolic large ribosomal subunit);GO:0006412 (translation);GO:0042254 (ribosome biogenesis);	K02918 (RP-L35e, RPL35)	ko03010	Ribosome
m.37955	sal1 phosphatase-like	77	4.3	0.09	0.00141822	GO:0050826 (response to freezing);GO:0004441 (inositol-1,4-bisphosphate 1-phosphatase activity);GO:0009414 (response to water deprivation);GO:0051512 (positive regulation of unidimensional cell growth);GO:0080141 (regulation of jasmonic acid biosynthetic process);GO:0009793 (embryo development ending in seed dormancy);GO:0009968 (negative regulation of signal transduction);GO:0010587 (miRNA catab…	K15422 (SAL)	ko00562; ko00920; ko04070	Inositol phosphate metabolism; Phosphatidylinositol signaling system; Sulfur metabolism
m.64920	fructose- - chloroplastic-like	77	3.7	0.06	0.000945477	GO:0006098 (pentose-phosphate shunt);GO:0010218 (response to far red light);GO:0048046 (apoplast);GO:0016117 (carotenoid biosynthetic process);GO:0010319 (stromule);GO:0035304 (regulation of protein dephosphorylation);GO:0043085 (positive regulation of catalytic activity);GO:0019252 (starch biosynthetic process);GO:0010114 (response to red light);GO:0030003 (cellular cation homeostasis);GO:001020…	K03841 (FBP, fbp)	ko00010; ko00030; ko00051; ko00710; ko01200; ko04152	AMPK signaling pathway; Carbon fixation in photosynthetic organisms; Carbon metabolism; Fructose and mannose metabolism; Glycolysis/Gluconeogenesis; Pentose phosphate pathway
m.2642	nascent polypeptide-associated complex subunit alpha-like protein 2-like	77	9.5	0.21	0.00330917	GO:0005634 (nucleus);GO:0005829 (cytosol);GO:0005388 (calcium-transporting ATPase activity);GO:0005515 (protein binding);GO:0006816 (calcium ion transport);GO:0016529 (sarcoplasmic reticulum);	K03626 (EGD2, NACA)
m.2624	leucine aminopeptidase chloroplastic-like	76	5.7	0.17	0.00267885	GO:0010150 (leaf senescence);GO:0005773 (vacuole);GO:0030145 (manganese ion binding);GO:0008235 (metalloexopeptidase activity);GO:0046686 (response to cadmium ion);GO:0004177 (aminopeptidase activity);GO:0009570 (chloroplast stroma);GO:0006508 (proteolysis);GO:0005829 (cytosol);	K01255 (CARP, pepA)	ko00480	Glutathione metabolism
m.17789	elongation factor 2-like	76	3.6	0.07	0.00110306	GO:0003746 (translation elongation factor activity);GO:0005525 (GTP binding);GO:0009507 (chloroplast);GO:0006184 (GTP catabolic process);GO:0005730 (nucleolus);GO:0005829 (cytosol);GO:0009409 (response to cold);GO:0003924 (GTPase activity);GO:0005886 (plasma membrane);GO:0005507 (copper ion binding);GO:0005840 (ribosome);GO:0006448 (regulation of translational elongation);	K03234 (EEF2)	ko04152	AMPK signaling pathway
m.61659	udp-sulfoquinovose chloroplastic-like	76	2.7	0.06	0.000945477	GO:0008270 (zinc ion binding);GO:0046507 (UDPsulfoquinovose synthase activity);GO:0046506 (sulfolipid biosynthetic process);GO:0008146 (sulfotransferase activity);GO:0019375 (galactolipid biosynthetic process);GO:0000166 (nucleotide binding);GO:0050662 (coenzyme binding);GO:0009507 (chloroplast);GO:0016036 (cellular response to phosphate starvation);GO:0009117 (nucleotide metabolic process);	K06118 (SQD1, sqdB)	ko00520; ko00561	Amino sugar and nucleotide sugar metabolism; Glycerolipid metabolism
m.61924	aspartate chloroplastic-like	75	6.1	0.14	0.00220611	GO:0006536 (glutamate metabolic process);GO:0030170 (pyridoxal phosphate binding);GO:0005507 (copper ion binding);GO:0005886 (plasma membrane);GO:0004069 (L-aspartate:2-oxoglutarate aminotransferase activity);GO:0006103 (2-oxoglutarate metabolic process);GO:0005618 (cell wall);GO:0006522 (alanine metabolic process);GO:0006531 (aspartate metabolic process);GO:0006099 (tricarboxylic acid cycle);GO:…	K14454 (GOT1)	ko00220; ko00250; ko00270; ko00330; ko00350; ko00360; ko00400; ko00710; ko00950; ko00960; ko01200; ko01210; ko01230	2-Oxocarboxylic acid metabolism; Alanine, aspartate and glutamate metabolism; Arginine and proline metabolism; Arginine biosynthesis; Biosynthesis of amino acids; Carbon fixation in photosynthetic organisms; Carbon metabolism; Cysteine and methionine metabolism; Isoquinoline alkaloid biosynthesis; Phenylalanine metabolism; Phenylalanine, tyrosine and tryptophan biosynthesis; Tropane, piperidine a…
m.61717	coproporphyrinogen-iii chloroplastic-like	75	3.2	0.07	0.00110306	GO:0048046 (apoplast);GO:0004109 (coproporphyrinogen oxidase activity);GO:0015995 (chlorophyll biosynthetic process);GO:0009965 (leaf morphogenesis);GO:0009570 (chloroplast stroma);GO:0030154 (cell differentiation);GO:0019344 (cysteine biosynthetic process);GO:0019243 (methylglyoxal catabolic process to D-lactate);GO:0055114 (oxidation-reduction process);GO:0045893 (positive regulation of transcr…	K00228 (CPOX, hemF)	ko00860	Porphyrin and chlorophyll metabolism
m.32616	ornithine chloroplastic-like	75	6	0.15	0.00236369	GO:0006164 (purine nucleotide biosynthetic process);GO:0004585 (ornithine carbamoyltransferase activity);GO:0048481 (ovule development);GO:0006591 (ornithine metabolic process);GO:0009570 (chloroplast stroma);GO:0016597 (amino acid binding);GO:0006525 (arginine metabolic process);GO:0006560 (proline metabolic process);GO:0009348 (ornithine carbamoyltransferase complex);	K00611 (OTC, argF, argI)	ko00220; ko01230	Arginine biosynthesis; Biosynthesis of amino acids
m.60989	protein disulfide-isomerase-like	73	5.3	0.12	0.00189095	GO:0006662 (glycerol ether metabolic process);GO:0048316 (seed development);GO:0034976 (response to endoplasmic reticulum stress);GO:0009651 (response to salt stress);GO:0000327 (lytic vacuole within protein storage vacuole);GO:0045454 (cell redox homeostasis);GO:0009055 (electron carrier activity);GO:0009505 (plant-type cell wall);GO:0009579 (thylakoid);GO:0043067 (regulation of programmed cell …	K09580 (PDIA1, P4HB)	ko04141	Protein processing in endoplasmic reticulum
m.61552	serine--glyoxylate aminotransferase-like	73	7	0.15	0.00236369	GO:0009750 (response to fructose stimulus);GO:0005777 (peroxisome);GO:0009651 (response to salt stress);GO:0008453 (alanine-glyoxylate transaminase activity);GO:0050281 (serine-glyoxylate transaminase activity);GO:0006833 (water transport);GO:0030003 (cellular cation homeostasis);GO:0009570 (chloroplast stroma);GO:0004760 (serine-pyruvate transaminase activity);GO:0070838 (divalent metal ion tran…	K00830 (AGXT)	ko00250; ko00260; ko00630; ko01200; ko04146	Alanine, aspartate and glutamate metabolism; Carbon metabolism; Glycine, serine and threonine metabolism; Glyoxylate and dicarboxylate metabolism; Peroxisome
m.23083	phosphoglucosamine mutase	73	4.2	0.12	0.00189095	GO:0004615 (phosphomannomutase activity);GO:0009570 (chloroplast stroma);GO:0006000 (fructose metabolic process);GO:0006013 (mannose metabolic process);
m.61062	60s ribosomal protein l28-2	73	10.3	0.21	0.00330917	GO:0005840 (ribosome);GO:0003735 (structural constituent of ribosome);GO:0006412 (translation);GO:0042254 (ribosome biogenesis);	K02903 (RP-L28e, RPL28)	ko03010	Ribosome
m.2411	peptidyl-prolyl cis-trans isomerase chloroplastic-like	72	5.3	0.13	0.00204853	GO:0009697 (salicylic acid biosynthetic process);GO:0016117 (carotenoid biosynthetic process);GO:0010363 (regulation of plant-type hypersensitive response);GO:0010200 (response to chitin);GO:0031348 (negative regulation of defense response);GO:0009570 (chloroplast stroma);GO:0050832 (defense response to fungus);GO:0006098 (pentose-phosphate shunt);GO:0000413 (protein peptidyl-prolyl isomerization…
m.63160	clp protease-related protein chloroplastic-like	72	4.2	0.27	0.00425465	GO:0008233 (peptidase activity);GO:0006508 (proteolysis);
m.15360	v-type proton atpase subunit b2	72	12.5	0.27	0.00425465	GO:0015992 (proton transport);GO:0046034 (ATP metabolic process);	K02147 (ATPeV1B, ATP6B)	ko00190; ko04145	Oxidative phosphorylation; Phagosome
m.29191	protein tas-like	71	3.4	0.07	0.00110306	GO:0009941 (chloroplast envelope);GO:0004032 (alditol:NADP 1-oxidoreductase activity);GO:0009570 (chloroplast stroma);GO:0019288 (isopentenyl diphosphate biosynthetic process, methylerythritol 4-phosphate pathway);GO:0055114 (oxidation-reduction process);GO:0006000 (fructose metabolic process);GO:0006012 (galactose metabolic process);GO:0006013 (mannose metabolic process);GO:0046486 (glycerolipid…
uniq_05929	31 kda chloroplastic-like	71	18.9	0.36	0.00567286	GO:0044434 (chloroplast part);GO:0003676 (nucleic acid binding);GO:0044238 (primary metabolic process);GO:0006725 (cellular aromatic compound metabolic process);GO:1901360 (organic cyclic compound metabolic process);GO:0006952 (defense response);GO:0000166 (nucleotide binding);	K11294 (NCL, NSR1)
uniq_05152	-bisphosphoglycerate-independent phosphoglycerate mutase-like	70	4.3	0.11	0.00173338	GO:0030145 (manganese ion binding);GO:0009409 (response to cold);GO:0046686 (response to cadmium ion);GO:0005886 (plasma membrane);GO:0005740 (mitochondrial envelope);GO:0004619 (phosphoglycerate mutase activity);GO:0006096 (glycolysis);GO:0009507 (chloroplast);GO:0005829 (cytosol);GO:0048046 (apoplast);GO:0006094 (gluconeogenesis);	K15633 (gpmI)	ko00010; ko00260; ko01200; ko01230	Biosynthesis of amino acids; Carbon metabolism; Glycine, serine and threonine metabolism; Glycolysis/Gluconeogenesis
m.62750	probable plastid-lipid-associated protein chloroplastic-like	70	4.2	0.11	0.00173338	GO:0010287 (plastoglobule);GO:0042742 (defense response to bacterium);GO:0009941 (chloroplast envelope);GO:0031977 (thylakoid lumen);GO:0005886 (plasma membrane);GO:0009658 (chloroplast organization);GO:0010193 (response to ozone);GO:0005634 (nucleus);GO:0009535 (chloroplast thylakoid membrane);GO:0005198 (structural molecule activity);
m.2330	aspartate chloroplastic-like	69	5.4	0.13	0.00204853	GO:0005829 (cytosol);GO:0009693 (ethylene biosynthetic process);GO:0004069 (L-aspartate:2-oxoglutarate aminotransferase activity);GO:0009409 (response to cold);GO:0009941 (chloroplast envelope);GO:0080130 (L-phenylalanine:2-oxoglutarate aminotransferase activity);GO:0033853 (aspartate-prephenate aminotransferase activity);GO:0033854 (glutamate-prephenate aminotransferase activity);GO:0009570 (chl…	K00811 (ASP5)	ko00220; ko00250; ko00270; ko00330; ko00350; ko00360; ko00400; ko00950; ko00960; ko01210; ko01230	2-Oxocarboxylic acid metabolism; Alanine, aspartate and glutamate metabolism; Arginine and proline metabolism; Arginine biosynthesis; Biosynthesis of amino acids; Cysteine and methionine metabolism; Isoquinoline alkaloid biosynthesis; Phenylalanine metabolism; Phenylalanine, tyrosine and tryptophan biosynthesis; Tropane, piperidine and pyridine alkaloid biosynthesis; Tyrosine metabolism
m.25684	60s ribosomal protein l13-2-like	69	5.3	0.14	0.00220611	GO:0005730 (nucleolus);GO:0003735 (structural constituent of ribosome);GO:0005886 (plasma membrane);GO:0005618 (cell wall);GO:0022625 (cytosolic large ribosomal subunit);GO:0006412 (translation);GO:0042254 (ribosome biogenesis);	K02873 (RP-L13e, RPL13)	ko03010	Ribosome
m.65251	uncharacterized hydrolase yor131c-like	69	8.7	0.21	0.00330917	GO:0006949 (syncytium formation);GO:0008967 (phosphoglycolate phosphatase activity);GO:0009507 (chloroplast);GO:0046487 (glyoxylate metabolic process);
m.61394	glycine dehydrogenase	68	3.9	0.09	0.00141822	GO:0005960 (glycine cleavage complex);GO:0006098 (pentose-phosphate shunt);GO:0009941 (chloroplast envelope);GO:0048046 (apoplast);GO:0005515 (protein binding);GO:0006636 (unsaturated fatty acid biosynthetic process);GO:0043085 (positive regulation of catalytic activity);GO:0019252 (starch biosynthetic process);GO:0004375 (glycine dehydrogenase (decarboxylating) activity);GO:0006766 (vitamin meta…	K00281 (GLDC, gcvP)	ko00260; ko00630; ko01200	Carbon metabolism; Glycine, serine and threonine metabolism; Glyoxylate and dicarboxylate metabolism
m.60714	glyceraldehyde-3-phosphate cytosolic-like	68	4.1	0.09	0.00141822	GO:0051287 (NAD binding);GO:0005507 (copper ion binding);GO:0005618 (cell wall);GO:0048316 (seed development);GO:0055114 (oxidation-reduction process);GO:0009744 (response to sucrose stimulus);GO:0008270 (zinc ion binding);GO:0005730 (nucleolus);GO:0009651 (response to salt stress);GO:0042742 (defense response to bacterium);GO:0009408 (response to heat);GO:0004365 (glyceraldehyde-3-phosphate dehy…	K00134 (GAPDH, gapA)	ko00010; ko00710; ko01200; ko01230	Biosynthesis of amino acids; Carbon fixation in photosynthetic organisms; Carbon metabolism; Glycolysis/Gluconeogenesis
m.61037	fasciclin-like arabinogalactan protein 1-like	68	8.1	0.16	0.00252127	GO:0016132 (brassinosteroid biosynthetic process);GO:0005618 (cell wall);GO:0048767 (root hair elongation);GO:0009651 (response to salt stress);GO:0006084 (acetyl-CoA metabolic process);GO:0005774 (vacuolar membrane);GO:0006816 (calcium ion transport);GO:0007030 (Golgi organization);GO:0046658 (anchored to plasma membrane);GO:0016126 (sterol biosynthetic process);
m.60953	60s ribosomal protein l7-4-like	68	5.4	0.1	0.0015758	GO:0005840 (ribosome);	K02937 (RP-L7e, RPL7)	ko03010	Ribosome
m.42767	probable mannitol dehydrogenase-like	68	3.9	0.08	0.00126064	GO:0008270 (zinc ion binding);GO:0016491 (oxidoreductase activity);GO:0055114 (oxidation-reduction process);GO:0016747 (transferase activity, transferring acyl groups other than amino-acyl groups);	K00083 (E1.1.1.195)	ko00940	Phenylpropanoid biosynthesis
m.60850	nucleoside diphosphate kinase 1	67	10.7	0.2	0.00315159	GO:0005774 (vacuolar membrane);GO:0048046 (apoplast);GO:0004550 (nucleoside diphosphate kinase activity);GO:0006241 (CTP biosynthetic process);GO:0009651 (response to salt stress);GO:0009507 (chloroplast);GO:0005794 (Golgi apparatus);GO:0005777 (peroxisome);GO:0005829 (cytosol);GO:0046872 (metal ion binding);GO:0006165 (nucleoside diphosphate phosphorylation);GO:0006183 (GTP biosynthetic process)…	K00940 (ndk, NME)	ko00230; ko00240	Purine metabolism; Pyrimidine metabolism
m.9948	2-cys peroxiredoxin bas1- chloroplastic-like	66	13.6	0.36	0.00567286	GO:0042742 (defense response to bacterium);GO:0009941 (chloroplast envelope);GO:0009409 (response to cold);GO:0010319 (stromule);GO:0004601 (peroxidase activity);GO:0051920 (peroxiredoxin activity);GO:0009570 (chloroplast stroma);GO:0009579 (thylakoid);GO:0048046 (apoplast);GO:0055114 (oxidation-reduction process);GO:0006804 (peroxidase reaction);GO:0006979 (response to oxidative stress);	K03386 (PRDX2_4, ahpC)
m.60719	adenosylhomocysteinase isoform 1	66	2	0.06	0.000945477	GO:0005774 (vacuolar membrane);GO:0051788 (response to misfolded protein);GO:0009853 (photorespiration);GO:0006094 (gluconeogenesis);GO:0006346 (methylation-dependent chromatin silencing);GO:0048046 (apoplast);GO:0006833 (water transport);GO:0009793 (embryo development ending in seed dormancy);GO:0000166 (nucleotide binding);GO:0004013 (adenosylhomocysteinase activity);GO:0051049 (regulation of t…	K01251 (E3.3.1.1, ahcY)	ko00270	Cysteine and methionine metabolism
m.61015	alcohol dehydrogenase class-3-like	66	7.1	0.16	0.00252127	GO:0010286 (heat acclimation);GO:0080007 (S-nitrosoglutathione reductase activity);GO:0051903 (S-(hydroxymethyl)glutathione dehydrogenase activity);GO:0008270 (zinc ion binding);GO:0004022 (alcohol dehydrogenase (NAD) activity);GO:0000166 (nucleotide binding);GO:0051049 (regulation of transport);GO:0005777 (peroxisome);GO:0005829 (cytosol);GO:0019288 (isopentenyl diphosphate biosynthetic process,…	K00121 (frmA, ADH5, adhC)	ko00010; ko00071; ko00350; ko00830; ko00980; ko00982; ko01200	Carbon metabolism; Drug metabolism - cytochrome P450; Fatty acid degradation; Glycolysis/Gluconeogenesis; Metabolism of xenobiotics by cytochrome P450; Retinol metabolism; Tyrosine metabolism
m.14267	oxygen-evolving enhancer protein chloroplastic	65	10.2	0.19	0.00299401	GO:0019898 (extrinsic to membrane);GO:0008266 (poly(U) RNA binding);GO:0010242 (oxygen evolving activity);GO:0005509 (calcium ion binding);GO:0042742 (defense response to bacterium);GO:0009535 (chloroplast thylakoid membrane);GO:0010205 (photoinhibition);GO:0010287 (plastoglobule);GO:0010207 (photosystem II assembly);GO:0035304 (regulation of protein dephosphorylation);GO:0042549 (photosystem II …	K02716 (psbO)	ko00195	Photosynthesis
m.63126	psbp-like protein chloroplastic-like	65	5.9	0.13	0.00204853	GO:0030095 (chloroplast photosystem II);GO:0019898 (extrinsic to membrane);GO:0010103 (stomatal complex morphogenesis);GO:0005509 (calcium ion binding);GO:0006098 (pentose-phosphate shunt);GO:0006364 (rRNA processing);GO:0009657 (plastid organization);GO:0010207 (photosystem II assembly);GO:0043085 (positive regulation of catalytic activity);GO:0009654 (oxygen evolving complex);GO:0009543 (chloro…	K02717 (psbP)	ko00195	Photosynthesis
m.50556	glucose-1-phosphate adenylyltransferase small chloroplastic-like	65	5.7	0.12	0.00189095	GO:0010155 (regulation of proton transport);GO:0006098 (pentose-phosphate shunt);GO:0009853 (photorespiration);GO:0010218 (response to far red light);GO:0048046 (apoplast);GO:0009744 (response to sucrose stimulus);GO:0030931 (heterotetrameric ADPG pyrophosphorylase complex);GO:0043085 (positive regulation of catalytic activity);GO:0009793 (embryo development ending in seed dormancy);GO:0019252 (s…	K00975 (glgC)	ko00500; ko00520	Amino sugar and nucleotide sugar metabolism; Starch and sucrose metabolism
uniq_04937	probable pyridoxal biosynthesis protein pdx1-like	65	5.7	0.12	0.00189095	GO:0006098 (pentose-phosphate shunt);GO:0043085 (positive regulation of catalytic activity);GO:0019252 (starch biosynthetic process);GO:0010335 (response to non-ionic osmotic stress);GO:0000023 (maltose metabolic process);GO:0006982 (response to lipid hydroperoxide);GO:0042823 (pyridoxal phosphate biosynthetic process);GO:0009507 (chloroplast);GO:0005829 (cytosol);GO:0046982 (protein heterodimeri…	K06215 (pdxS, pdx1)	ko00750	Vitamin B6 metabolism
m.61539	50s ribosomal protein chloroplastic-like isoform 1	65	6.3	0.15	0.00236369	GO:0005840 (ribosome);GO:0009941 (chloroplast envelope);GO:0003735 (structural constituent of ribosome);GO:0009570 (chloroplast stroma);GO:0009579 (thylakoid);GO:0006412 (translation);GO:0042254 (ribosome biogenesis);	K02899 (RP-L27, MRPL27, rpmA)	ko03010	Ribosome
m.52027	3-dehydroquinate synthase-like	64	4.1	0.06	0.000945477	GO:0005768 (endosome);GO:0005794 (Golgi apparatus);GO:0006744 (ubiquinone biosynthetic process);GO:0003856 (3-dehydroquinate synthase activity);GO:0009570 (chloroplast stroma);GO:0005802 (trans-Golgi network);GO:0000162 (tryptophan biosynthetic process);GO:0006571 (tyrosine biosynthetic process);GO:0009094 (L-phenylalanine biosynthetic process);	K01735 (aroB)	ko00400; ko01230	Biosynthesis of amino acids; Phenylalanine, tyrosine and tryptophan biosynthesis
m.63064	glucose-1-phosphate adenylyltransferase large subunit chloroplastic-like	64	2.4	0.05	0.000787898	GO:0009902 (chloroplast relocation);GO:0019684 (photosynthesis, light reaction);GO:0010114 (response to red light);GO:0006098 (pentose-phosphate shunt);GO:0006364 (rRNA processing);GO:0009941 (chloroplast envelope);GO:0010027 (thylakoid membrane organization);GO:0009637 (response to blue light);GO:0019252 (starch biosynthetic process);GO:0009570 (chloroplast stroma);GO:0010218 (response to far re…	K00975 (glgC)	ko00500; ko00520	Amino sugar and nucleotide sugar metabolism; Starch and sucrose metabolism
m.60779	elongation factor 1-delta-like	64	7	0.13	0.00204853	GO:0009407 (toxin catabolic process);GO:0010583 (response to cyclopentenone);GO:0003746 (translation elongation factor activity);GO:0005853 (eukaryotic translation elongation factor 1 complex);GO:0005794 (Golgi apparatus);GO:0005886 (plasma membrane);GO:0005840 (ribosome);GO:0006448 (regulation of translational elongation);	K03232 (EEF1B)
m.61636	thylakoid lumenal 29 kda chloroplastic-like	63	6.8	0.18	0.00283643	GO:0010103 (stomatal complex morphogenesis);GO:0019684 (photosynthesis, light reaction);GO:0006098 (pentose-phosphate shunt);GO:0010218 (response to far red light);GO:0019760 (glucosinolate metabolic process);GO:0005515 (protein binding);GO:0019252 (starch biosynthetic process);GO:0010114 (response to red light);GO:0020037 (heme binding);GO:0015995 (chlorophyll biosynthetic process);GO:0019288 (i…	K00434 (E1.11.1.11)	ko00053; ko00480	Ascorbate and aldarate metabolism; Glutathione metabolism
uniq_01450	adenylosuccinate chloroplastic-like	63	2.2	0.06	0.000945477	GO:0005829 (cytosol);GO:0003824 (catalytic activity);GO:0006139 (nucleobase-containing compound metabolic process);GO:0009058 (biosynthetic process);GO:0005488 (binding);GO:0009536 (plastid);GO:0008150 (biological_process);GO:0000166 (nucleotide binding);GO:0005576 (extracellular region);GO:0008152 (metabolic process);GO:0009987 (cellular process);	K01939 (purA, ADSS)	ko00230; ko00250	Alanine, aspartate and glutamate metabolism; Purine metabolism
m.5920	UNCHARACTERIZED_PROTEIN	63	4.7	0.09	0.00141822	-
m.16067	40s ribosomal protein s5-1-like	62	6.6	0.15	0.00236369	GO:0003735 (structural constituent of ribosome);GO:0009506 (plasmodesma);GO:0005886 (plasma membrane);GO:0003723 (RNA binding);GO:0005618 (cell wall);GO:0005774 (vacuolar membrane);GO:0022627 (cytosolic small ribosomal subunit);GO:0009507 (chloroplast);GO:0006412 (translation);GO:0042254 (ribosome biogenesis);	K02989 (RP-S5e, RPS5)	ko03010	Ribosome
uniq_02245	photosystem ii stability assembly factor chloroplastic-like	62	6.8	0.15	0.00236369	GO:0006098 (pentose-phosphate shunt);GO:0010218 (response to far red light);GO:0009941 (chloroplast envelope);GO:0042744 (hydrogen peroxide catabolic process);GO:0016117 (carotenoid biosynthetic process);GO:0035304 (regulation of protein dephosphorylation);GO:0030095 (chloroplast photosystem II);GO:0010114 (response to red light);GO:0010207 (photosystem II assembly);GO:0009902 (chloroplast reloca…
m.2920	31 kda chloroplastic-like	61	8.9	0.19	0.00299401	GO:0044434 (chloroplast part);GO:0030529 (ribonucleoprotein complex);GO:0000166 (nucleotide binding);GO:0003723 (RNA binding);	K11294 (NCL, NSR1)
m.9762	monocopper oxidase-like protein sku5-like	61	4.4	0.1	0.0015758	GO:0009825 (multidimensional cell growth);GO:0005829 (cytosol);GO:0005507 (copper ion binding);GO:0055114 (oxidation-reduction process);GO:0048767 (root hair elongation);GO:0030243 (cellulose metabolic process);GO:0000271 (polysaccharide biosynthetic process);GO:0009932 (cell tip growth);GO:0071555 (cell wall organization);GO:0009506 (plasmodesma);GO:0008447 (L-ascorbate oxidase activity);GO:0009…
m.11641	stromal 70 kda heat shock-related chloroplastic-like	60	3.4	0.09	0.00141822	GO:0055114 (oxidation-reduction process);GO:0034976 (response to endoplasmic reticulum stress);GO:0005739 (mitochondrion);GO:0006457 (protein folding);GO:0009409 (response to cold);GO:0009941 (chloroplast envelope);GO:0009408 (response to heat);GO:0009658 (chloroplast organization);GO:0048481 (ovule development);GO:0009579 (thylakoid);GO:0005524 (ATP binding);GO:0009570 (chloroplast stroma);GO:00…
m.62594	peptidyl-prolyl cis-trans isomerase cyp19-3-like	60	6.3	0.14	0.00220611	GO:0001510 (RNA methylation);GO:0005829 (cytosol);GO:0000413 (protein peptidyl-prolyl isomerization);GO:0005739 (mitochondrion);GO:0006457 (protein folding);GO:0006364 (rRNA processing);GO:0003755 (peptidyl-prolyl cis-trans isomerase activity);GO:0007165 (signal transduction);GO:0016018 (cyclosporin A binding);GO:0046686 (response to cadmium ion);GO:0005794 (Golgi apparatus);	K01802 (E5.2.1.8)
m.60757	aspartic proteinase nepenthesin-1-like	59	5.1	0.14	0.00220611	GO:0009505 (plant-type cell wall);GO:0048046 (apoplast);GO:0006508 (proteolysis);GO:0004190 (aspartic-type endopeptidase activity);GO:0009507 (chloroplast);
m.40374	nad -binding rossmann-fold-containing protein	59	4.2	0.1	0.0015758	GO:0019684 (photosynthesis, light reaction);GO:0048046 (apoplast);GO:0009697 (salicylic acid biosynthetic process);GO:0000166 (nucleotide binding);GO:0009664 (plant-type cell wall organization);GO:0003854 (3-beta-hydroxy-delta5-steroid dehydrogenase activity);GO:0006694 (steroid biosynthetic process);GO:0042742 (defense response to bacterium);GO:0015995 (chlorophyll biosynthetic process);GO:00192…
uniq_04311	ribulose bisphosphate carboxylase small chain	58	14.4	0.34	0.00535771	GO:0005507 (copper ion binding);GO:0016984 (ribulose-bisphosphate carboxylase activity);GO:0005618 (cell wall);GO:0031977 (thylakoid lumen);GO:0055114 (oxidation-reduction process);GO:0010114 (response to red light);GO:0009409 (response to cold);GO:0009941 (chloroplast envelope);GO:0015977 (carbon fixation);GO:0004497 (monooxygenase activity);GO:0009637 (response to blue light);GO:0009535 (chloro…	K01602 (rbcS)	ko00630; ko00710; ko01200	Carbon fixation in photosynthetic organisms; Carbon metabolism; Glyoxylate and dicarboxylate metabolism
m.63092	imidazole glycerol phosphate synthase chloroplastic-like	58	2.7	0.05	0.000787898	GO:0000107 (imidazoleglycerol-phosphate synthase activity);GO:0000105 (histidine biosynthetic process);GO:0009220 (pyrimidine ribonucleotide biosynthetic process);GO:0016833 (oxo-acid-lyase activity);GO:0009570 (chloroplast stroma);GO:0016853 (isomerase activity);GO:0009382 (imidazoleglycerol-phosphate synthase complex);	K01663 (HIS7)	ko00340; ko01230	Biosynthesis of amino acids; Histidine metabolism
m.36113	guanine nucleotide-binding protein subunit beta-like protein	58	4.1	0.09	0.00141822	GO:0005730 (nucleolus);GO:0022626 (cytosolic ribosome);GO:0016905 (myosin heavy chain kinase activity);GO:0046686 (response to cadmium ion);GO:0016310 (phosphorylation);GO:0048367 (shoot system development);GO:0048364 (root development);GO:0009507 (chloroplast);GO:0005515 (protein binding);GO:0009069 (serine family amino acid metabolic process);GO:0016459 (myosin complex);	K14753 (RACK1)
m.60776	adenosylhomocysteinase-like	57	3.4	0.08	0.00126064	GO:0004013 (adenosylhomocysteinase activity);GO:0006730 (one-carbon metabolic process);GO:0006555 (methionine metabolic process);	K01251 (E3.3.1.1, ahcY)	ko00270	Cysteine and methionine metabolism
m.62222	quinone oxidoreductase-like protein chloroplastic-like	57	6.4	0.17	0.00267885	GO:0035671 (enone reductase activity);GO:0009072 (aromatic amino acid family metabolic process);GO:0000096 (sulfur amino acid metabolic process);GO:0009941 (chloroplast envelope);GO:0048046 (apoplast);GO:0016117 (carotenoid biosynthetic process);GO:0008270 (zinc ion binding);GO:0010319 (stromule);GO:0006636 (unsaturated fatty acid biosynthetic process);GO:0010264 (myo-inositol hexakisphosphate bi…	K18980 (EO)
m.61527	pyrophosphate--fructose 6-phosphate 1-phosphotransferase subunit alpha-like	57	3.1	0.04	0.000630318	GO:0009749 (response to glucose stimulus);GO:0009744 (response to sucrose stimulus);GO:0009750 (response to fructose stimulus);GO:0005945 (6-phosphofructokinase complex);GO:0003872 (6-phosphofructokinase activity);GO:0047334 (diphosphate-fructose-6-phosphate 1-phosphotransferase activity);GO:0005524 (ATP binding);GO:0006096 (glycolysis);GO:0016310 (phosphorylation);GO:0015979 (photosynthesis);GO:…	K00895 (pfp, pfk)	ko00051	Fructose and mannose metabolism
m.18529	60s ribosomal protein l11	57	13.1	0.16	0.00252127	GO:0001510 (RNA methylation);GO:0006412 (translation);GO:0005730 (nucleolus);GO:0009506 (plasmodesma);GO:0003735 (structural constituent of ribosome);GO:0009507 (chloroplast);GO:0005773 (vacuole);GO:0016020 (membrane);GO:0022625 (cytosolic large ribosomal subunit);GO:0005794 (Golgi apparatus);GO:0042254 (ribosome biogenesis);	K02868 (RP-L11e, RPL11)	ko03010	Ribosome
uniq_05333	fructose-1-phosphate phosphatase -like	57	13	0.32	0.00504255	GO:0016787 (hydrolase activity);GO:0008152 (metabolic process);GO:0005886 (plasma membrane);
m.2601	subtilisin-like protease-like	56	1.9	0.04	0.000630318	GO:0005829 (cytosol);GO:0042802 (identical protein binding);GO:0015996 (chlorophyll catabolic process);GO:0009505 (plant-type cell wall);GO:0006508 (proteolysis);GO:0005774 (vacuolar membrane);GO:0016023 (cytoplasmic membrane-bounded vesicle);GO:0043086 (negative regulation of catalytic activity);GO:0004252 (serine-type endopeptidase activity);GO:0005886 (plasma membrane);GO:0048046 (apoplast);
m.33671	aldehyde dehydrogenase family 2 member c4-like	56	2.5	0.06	0.000945477	GO:0004028 (3-chloroallyl aldehyde dehydrogenase activity);GO:0009627 (systemic acquired resistance);GO:0009699 (phenylpropanoid biosynthetic process);GO:0004029 (aldehyde dehydrogenase (NAD) activity);GO:0034976 (response to endoplasmic reticulum stress);GO:0015706 (nitrate transport);GO:0010167 (response to nitrate);GO:0055114 (oxidation-reduction process);GO:0050269 (coniferyl-aldehyde dehydro…	K12355 (REF1)	ko00940	Phenylpropanoid biosynthesis
m.11275	14-3-3-like protein	56	11.6	0.23	0.00362433	GO:0010162 (seed dormancy process);GO:0005829 (cytosol);GO:0045309 (protein phosphorylated amino acid binding);GO:0009845 (seed germination);GO:0009965 (leaf morphogenesis);GO:0005774 (vacuolar membrane);GO:0009737 (response to abscisic acid stimulus);GO:0019904 (protein domain specific binding);GO:0009742 (brassinosteroid mediated signaling pathway);GO:0005794 (Golgi apparatus);GO:0005634 (nucle…	K06630 (YWHAE)	ko04110	Cell cycle
m.60971	pyrophosphate-energized vacuolar membrane proton pump-like	56	2.1	0.04	0.000630318	GO:0010248 (establishment or maintenance of transmembrane electrochemical gradient);GO:0009414 (response to water deprivation);GO:0005739 (mitochondrion);GO:0009651 (response to salt stress);GO:0009926 (auxin polar transport);GO:0009941 (chloroplast envelope);GO:0009705 (plant-type vacuole membrane);GO:0004427 (inorganic diphosphatase activity);GO:0048366 (leaf development);GO:0010008 (endosome m…	K01507 (ppa)	ko00190	Oxidative phosphorylation
m.2325	ubiquitin-conjugating enzyme e2 35-like	56	18.8	0.68	0.0107154	GO:0006301 (postreplication repair);GO:0006511 (ubiquitin-dependent protein catabolic process);GO:0010053 (root epidermal cell differentiation);GO:0010039 (response to iron ion);GO:0004842 (ubiquitin-protein ligase activity);GO:0016567 (protein ubiquitination);GO:0005515 (protein binding);GO:0031372 (UBC13-MMS2 complex);GO:0009507 (chloroplast);GO:0046686 (response to cadmium ion);GO:0005634 (nuc…	K10580 (UBE2N, BLU, UBC13)	ko04120	Ubiquitin mediated proteolysis
m.24347	glutathione s-transferase dhar2-like isoform 1	55	7	0.14	0.00220611	GO:0005829 (cytosol);GO:0005507 (copper ion binding);GO:0009753 (response to jasmonic acid stimulus);GO:0010193 (response to ozone);GO:0055114 (oxidation-reduction process);GO:0005777 (peroxisome);GO:0005739 (mitochondrion);GO:0009610 (response to symbiotic fungus);GO:0045174 (glutathione dehydrogenase (ascorbate) activity);GO:0009570 (chloroplast stroma);GO:0043903 (regulation of symbiosis, enco…
m.41004	60s ribosomal protein l3-like	55	2.3	0.08	0.00126064	GO:0005840 (ribosome);GO:0003735 (structural constituent of ribosome);GO:0006412 (translation);GO:0042254 (ribosome biogenesis);	K02925 (RP-L3e, RPL3)	ko03010	Ribosome
m.61272	proteasome subunit alpha type-7-like	54	5.6	0.12	0.00189095	GO:0005737 (cytoplasm);GO:0019773 (proteasome core complex, alpha-subunit complex);GO:0006511 (ubiquitin-dependent protein catabolic process);GO:0005634 (nucleus);GO:0004298 (threonine-type endopeptidase activity);	K02731 (PSMA7)	ko03050	Proteasome
m.15028	dehydrogenase reductase sdr family member 4-like	54	5.1	0.12	0.00189095	GO:0004090 (carbonyl reductase (NADPH) activity);GO:0055114 (oxidation-reduction process);GO:0048767 (root hair elongation);GO:0005777 (peroxisome);GO:0000166 (nucleotide binding);GO:0080026 (response to indolebutyric acid stimulus);GO:0009507 (chloroplast);GO:0080024 (indolebutyric acid metabolic process);GO:0006691 (leukotriene metabolic process);GO:0006693 (prostaglandin metabolic process);	K11147 (DHRS4)	ko00830; ko04146	Peroxisome; Retinol metabolism
m.13968	catalase isozyme 1-like	54	4.9	0.11	0.00173338	GO:0009705 (plant-type vacuole membrane);GO:0016036 (cellular response to phosphate starvation);GO:0009941 (chloroplast envelope);GO:0042744 (hydrogen peroxide catabolic process);GO:0006635 (fatty acid beta-oxidation);GO:0048046 (apoplast);GO:0006995 (cellular response to nitrogen starvation);GO:0005515 (protein binding);GO:0010319 (stromule);GO:0022626 (cytosolic ribosome);GO:0016558 (protein im…	K03781 (katE, CAT, catB, srpA)	ko00380; ko00630; ko01200; ko04146; ko04213	Carbon metabolism; Glyoxylate and dicarboxylate metabolism; Longevity regulating pathway - multiple species; Peroxisome; Tryptophan metabolism
m.17874	40s ribosomal protein s3-3-like	54	11.2	0.28	0.00441223	GO:0003735 (structural constituent of ribosome);GO:0003723 (RNA binding);GO:0015935 (small ribosomal subunit);GO:0006412 (translation);GO:0042254 (ribosome biogenesis);	K02985 (RP-S3e, RPS3)	ko03010	Ribosome
m.63843	prolyl-trna synthetase-like	54	4.3	0.1	0.0015758	GO:0005739 (mitochondrion);GO:0004827 (proline-tRNA ligase activity);GO:0016226 (iron-sulfur cluster assembly);GO:0010109 (regulation of photosynthesis);GO:0009553 (embryo sac development);GO:0010027 (thylakoid membrane organization);GO:0010228 (vegetative to reproductive phase transition of meristem);GO:0009658 (chloroplast organization);GO:0048481 (ovule development);GO:0005524 (ATP binding);GO…	K01881 (PARS, proS)	ko00970	Aminoacyl-tRNA biosynthesis
m.61326	UNCHARACTERIZED_PROTEIN	53	7.4	0.16	0.00252127	-
m.59541	protein disulfide isomerase-like 1-4-like isoform 1	53	2.6	0.05	0.000787898	GO:0006979 (response to oxidative stress);GO:0006662 (glycerol ether metabolic process);GO:0003756 (protein disulfide isomerase activity);GO:0005739 (mitochondrion);GO:0006457 (protein folding);GO:0030244 (cellulose biosynthetic process);GO:0045454 (cell redox homeostasis);GO:0009055 (electron carrier activity);GO:0005774 (vacuolar membrane);GO:0006499 (N-terminal protein myristoylation);GO:00481…	K09580 (PDIA1, P4HB)	ko04141	Protein processing in endoplasmic reticulum
m.62294	peroxiredoxin- mitochondrial-like	53	6.8	0.13	0.00204853	GO:0009060 (aerobic respiration);GO:0006979 (response to oxidative stress);GO:0046686 (response to cadmium ion);GO:0005759 (mitochondrial matrix);GO:0004601 (peroxidase activity);GO:0051920 (peroxiredoxin activity);GO:0006096 (glycolysis);GO:0006804 (peroxidase reaction);
m.38941	carrier protein mitochondrial-like	53	3.3	0.08	0.00126064	GO:0005730 (nucleolus);GO:0009941 (chloroplast envelope);GO:0005773 (vacuole);GO:0015865 (purine nucleotide transport);GO:0005743 (mitochondrial inner membrane);GO:0005507 (copper ion binding);GO:0005886 (plasma membrane);GO:0005618 (cell wall);GO:0055085 (transmembrane transport);GO:0016021 (integral to membrane);GO:0005215 (transporter activity);	K05863 (SLC25A4S, ANT)	ko04020; ko04022	Calcium signaling pathway; cGMP - PKG signaling pathway
m.60970	proteasome subunit beta type-5-like	52	4.8	0.11	0.00173338	GO:0005737 (cytoplasm);GO:0005839 (proteasome core complex);GO:0005634 (nucleus);GO:0004298 (threonine-type endopeptidase activity);GO:0051603 (proteolysis involved in cellular protein catabolic process);	K02737 (PSMB5)	ko03050	Proteasome
m.61004	gdsl esterase lipase apg-like	52	3.5	0.08	0.00126064	GO:0006629 (lipid metabolic process);GO:0016788 (hydrolase activity, acting on ester bonds);
m.63189	heme oxygenase chloroplastic-like	52	4.1	0.1	0.0015758	GO:0009813 (flavonoid biosynthetic process);GO:0016117 (carotenoid biosynthetic process);GO:0009585 (red, far-red light phototransduction);GO:0006355 (regulation of transcription, DNA-dependent);GO:0010075 (regulation of meristem growth);GO:0020037 (heme binding);GO:0009507 (chloroplast);GO:0010019 (chloroplast-nucleus signaling pathway);GO:0006788 (heme oxidation);GO:0009648 (photoperiodism);GO:…	K00510 (HMOX, hmuO, ho)	ko00860	Porphyrin and chlorophyll metabolism
uniq_06474	peptidyl-prolyl cis-trans isomerase chloroplastic-like	52	5	0.11	0.00173338	GO:0016556 (mRNA modification);GO:0010103 (stomatal complex morphogenesis);GO:0019288 (isopentenyl diphosphate biosynthetic process, methylerythritol 4-phosphate pathway);GO:0003755 (peptidyl-prolyl cis-trans isomerase activity);GO:0009535 (chloroplast thylakoid membrane);GO:0009543 (chloroplast thylakoid lumen);
m.3327	trafficking protein particle complex subunit 10-like	52	0.5	0.02	0.000315159	GO:0005886 (plasma membrane);GO:0000919 (cell plate assembly);GO:0005515 (protein binding);
m.34580	ll-diaminopimelate chloroplastic-like	51	3.9	0.06	0.000945477	GO:0004069 (L-aspartate:2-oxoglutarate aminotransferase activity);GO:0009089 (lysine biosynthetic process via diaminopimelate);GO:0031048 (chromatin silencing by small RNA);GO:0006346 (methylation-dependent chromatin silencing);GO:0007267 (cell-cell signaling);GO:0009862 (systemic acquired resistance, salicylic acid mediated signaling pathway);GO:0051567 (histone H3-K9 methylation);GO:0010285 (L,…	K10206 (E2.6.1.83)	ko00300; ko01230	Biosynthesis of amino acids; Lysine biosynthesis
m.61489	dihydrolipoyl dehydrogenase mitochondrial-like	51	2.9	0.06	0.000945477	GO:0009750 (response to fructose stimulus);GO:0050660 (flavin adenine dinucleotide binding);GO:0009749 (response to glucose stimulus);GO:0042744 (hydrogen peroxide catabolic process);GO:0004148 (dihydrolipoyl dehydrogenase activity);GO:0048046 (apoplast);GO:0009744 (response to sucrose stimulus);GO:0008270 (zinc ion binding);GO:0005759 (mitochondrial matrix);GO:0009055 (electron carrier activity)…	K00382 (DLD, lpd, pdhD)	ko00010; ko00020; ko00260; ko00280; ko00620; ko00630; ko01200	Carbon metabolism; Citrate cycle (TCA cycle); Glycine, serine and threonine metabolism; Glycolysis/Gluconeogenesis; Glyoxylate and dicarboxylate metabolism; Pyruvate metabolism; Valine, leucine and isoleucine degradation
m.44285	clathrin heavy chain 1-like	51	1.1	0.02	0.000315159	GO:0016192 (vesicle-mediated transport);GO:0030132 (clathrin coat of coated pit);GO:0030130 (clathrin coat of trans-Golgi network vesicle);GO:0006886 (intracellular protein transport);GO:0005198 (structural molecule activity);GO:0009507 (chloroplast);GO:0005773 (vacuole);GO:0005515 (protein binding);	K04646 (CLTC)	ko04142; ko04144	Endocytosis; Lysosome
m.46396	UNCHARACTERIZED_PROTEIN	51	4.7	0.27	0.00425465	-	K03283 (HSPA1_8)	ko03040; ko04010; ko04141; ko04144; ko04213	Endocytosis; Longevity regulating pathway - multiple species; MAPK signaling pathway; Protein processing in endoplasmic reticulum; Spliceosome
m.62284	acid phosphatase 1-like	50	6.9	0.11	0.00173338	GO:0003993 (acid phosphatase activity);GO:0006771 (riboflavin metabolic process);GO:0019497 (hexachlorocyclohexane metabolic process);
m.61400	glucose-6-phosphate 1-epimerase-like	50	4.6	0.08	0.00126064	GO:0005975 (carbohydrate metabolic process);GO:0009737 (response to abscisic acid stimulus);GO:0009505 (plant-type cell wall);GO:0030246 (carbohydrate binding);GO:0016853 (isomerase activity);GO:0005886 (plasma membrane);	K01792 (E5.1.3.15)	ko00010	Glycolysis/Gluconeogenesis
m.25296	probable aldo-keto reductase 2-like	50	4	0.08	0.00126064	GO:0009941 (chloroplast envelope);GO:0016491 (oxidoreductase activity);GO:0046686 (response to cadmium ion);GO:0005886 (plasma membrane);GO:0055114 (oxidation-reduction process);
m.60772	chlorophyll a-b binding protein chloroplastic-like	50	5.6	0.11	0.00173338	GO:0009744 (response to sucrose stimulus);GO:0009517 (PSII associated light-harvesting complex II);GO:0010114 (response to red light);GO:0016168 (chlorophyll binding);GO:0046872 (metal ion binding);GO:0010196 (nonphotochemical quenching);GO:0006364 (rRNA processing);GO:0009783 (photosystem II antenna complex);GO:0009637 (response to blue light);GO:0009533 (chloroplast stromal thylakoid);GO:001015…	K08916 (LHCB5)	ko00196	Photosynthesis - antenna proteins
m.61863	probable plastid-lipid-associated protein chloroplastic-like	50	4.5	0.08	0.00126064	GO:0010287 (plastoglobule);GO:0016491 (oxidoreductase activity);GO:0009535 (chloroplast thylakoid membrane);GO:0005198 (structural molecule activity);
m.60738	adenosine kinase 2	50	5.3	0.08	0.00126064	GO:0004001 (adenosine kinase activity);GO:0006166 (purine ribonucleoside salvage);GO:0005507 (copper ion binding);GO:0016773 (phosphotransferase activity, alcohol group as acceptor);GO:0080094 (response to trehalose-6-phosphate stimulus);GO:0006167 (AMP biosynthetic process);GO:0016310 (phosphorylation);GO:0009507 (chloroplast);GO:0046686 (response to cadmium ion);GO:0005886 (plasma membrane);GO:…	K00856 (E2.7.1.20, ADK)	ko00230	Purine metabolism
m.58996	photosystem i p700 apoprotein a1	50	2.6	0.09	0.00141822	GO:0016021 (integral to membrane);GO:0015979 (photosynthesis);GO:0009522 (photosystem I);	K02689 (psaA)	ko00195	Photosynthesis
m.45879	u2 small nuclear ribonucleoprotein	49	5.3	0.1	0.0015758	GO:0005730 (nucleolus);GO:0015030 (Cajal body);GO:0009409 (response to cold);GO:0003676 (nucleic acid binding);GO:0000398 (mRNA splicing, via spliceosome);GO:0001510 (RNA methylation);GO:0009507 (chloroplast);GO:0030529 (ribonucleoprotein complex);GO:0005829 (cytosol);GO:0005515 (protein binding);	K11092 (SNRPA1)	ko03040	Spliceosome
m.5062	axial regulator yabby 1-like	49	3.3	0.17	0.00267885	GO:0010162 (seed dormancy process);GO:0009944 (polarity specification of adaxial/abaxial axis);GO:0010159 (specification of organ position);GO:0009845 (seed germination);GO:0010103 (stomatal complex morphogenesis);GO:0016226 (iron-sulfur cluster assembly);GO:0009933 (meristem structural organization);GO:0006355 (regulation of transcription, DNA-dependent);GO:0006333 (chromatin assembly or disasse…
m.4418	isoleucine--trna ligase-like	49	1.3	0.03	0.000472739	GO:0004822 (isoleucine-tRNA ligase activity);GO:0016117 (carotenoid biosynthetic process);GO:0009793 (embryo development ending in seed dormancy);GO:0006450 (regulation of translational fidelity);GO:0016226 (iron-sulfur cluster assembly);GO:0009570 (chloroplast stroma);GO:0006428 (isoleucyl-tRNA aminoacylation);GO:0010228 (vegetative to reproductive phase transition of meristem);GO:0002161 (amino…	K01870 (IARS, ileS)	ko00970	Aminoacyl-tRNA biosynthesis
m.62814	probable cinnamyl alcohol dehydrogenase 1-like	49	4.1	0.08	0.00126064	GO:0046685 (response to arsenic-containing substance);GO:0042344 (indole glucosinolate catabolic process);GO:0015700 (arsenite transport);GO:0009697 (salicylic acid biosynthetic process);GO:0048037 (cofactor binding);GO:0005507 (copper ion binding);GO:0010363 (regulation of plant-type hypersensitive response);GO:0010200 (response to chitin);GO:0034976 (response to endoplasmic reticulum stress);GO…	K00083 (E1.1.1.195)	ko00940	Phenylpropanoid biosynthesis
m.2593	monodehydroascorbate reductase-like	48	12.5	0.28	0.00441223	GO:0045454 (cell redox homeostasis);GO:0055114 (oxidation-reduction process);GO:0050660 (flavin adenine dinucleotide binding);GO:0016491 (oxidoreductase activity);	K08232 (E1.6.5.4)	ko00053	Ascorbate and aldarate metabolism
m.2591	monodehydroascorbate reductase-like	48	3.9	0.09	0.00141822	GO:0050660 (flavin adenine dinucleotide binding);GO:0015036 (disulfide oxidoreductase activity);GO:0046686 (response to cadmium ion);GO:0005886 (plasma membrane);GO:0045454 (cell redox homeostasis);GO:0016656 (monodehydroascorbate reductase (NADH) activity);GO:0005782 (peroxisomal matrix);GO:0009507 (chloroplast);GO:0048046 (apoplast);GO:0022900 (electron transport chain);GO:0006118 (electron tra…	K08232 (E1.6.5.4)	ko00053	Ascorbate and aldarate metabolism
m.66006	phospholipase a1-iigamma-like	48	5	0.15	0.00236369	GO:0004806 (triglyceride lipase activity);GO:0016042 (lipid catabolic process);GO:0046486 (glycerolipid metabolic process);
uniq_05997	protein thylakoid chloroplastic-like	48	4.4	0.1	0.0015758	GO:0009527 (plastid outer membrane);GO:0007186 (G-protein coupled receptor signaling pathway);GO:0009941 (chloroplast envelope);GO:0006655 (phosphatidylglycerol biosynthetic process);GO:0010319 (stromule);GO:0035304 (regulation of protein dephosphorylation);GO:0010207 (photosystem II assembly);GO:0009902 (chloroplast relocation);GO:0042742 (defense response to bacterium);GO:0009773 (photosyntheti…
m.2546	l-ascorbate cytosolic-like	48	4	0.12	0.00189095	GO:0006457 (protein folding);GO:0009644 (response to high light intensity);GO:0020037 (heme binding);GO:0042542 (response to hydrogen peroxide);GO:0016688 (L-ascorbate peroxidase activity);GO:0005829 (cytosol);GO:0009408 (response to heat);GO:0055114 (oxidation-reduction process);GO:0006804 (peroxidase reaction);GO:0019852 (L-ascorbic acid metabolic process);	K00434 (E1.11.1.11)	ko00053; ko00480	Ascorbate and aldarate metabolism; Glutathione metabolism
m.14811	40s ribosomal protein s9-2-like	48	3.9	0.12	0.00189095	GO:0003735 (structural constituent of ribosome);GO:0015935 (small ribosomal subunit);GO:0006412 (translation);GO:0019843 (rRNA binding);GO:0042254 (ribosome biogenesis);	K02997 (RP-S9e, RPS9)	ko03010	Ribosome
m.61021	sucrose synthase-like	47	1.1	0.04	0.000630318	GO:0005773 (vacuole);GO:0009409 (response to cold);GO:0005985 (sucrose metabolic process);GO:0046686 (response to cadmium ion);GO:0005886 (plasma membrane);GO:0016157 (sucrose synthase activity);GO:0006970 (response to osmotic stress);GO:0009058 (biosynthetic process);GO:0009877 (nodulation);GO:0009413 (response to flooding);GO:0005982 (starch metabolic process);	K00695 (E2.4.1.13)	ko00500	Starch and sucrose metabolism
m.24036	40s ribosomal protein sa-like	47	4.3	0.1	0.0015758	GO:0001510 (RNA methylation);GO:0006412 (translation);GO:0009651 (response to salt stress);GO:0009506 (plasmodesma);GO:0003735 (structural constituent of ribosome);GO:0009266 (response to temperature stimulus);GO:0022627 (cytosolic small ribosomal subunit);GO:0042545 (cell wall modification);GO:0006972 (hyperosmotic response);GO:0006833 (water transport);GO:0007030 (Golgi organization);GO:0006096…	K02998 (RP-SAe, RPSA)	ko03010	Ribosome
uniq_03138	ketol-acid reductoisomerase	47	2	0.05	0.000787898	GO:0005829 (cytosol);GO:0005507 (copper ion binding);GO:0005618 (cell wall);GO:0055114 (oxidation-reduction process);GO:0006164 (purine nucleotide biosynthetic process);GO:0005739 (mitochondrion);GO:0009651 (response to salt stress);GO:0009941 (chloroplast envelope);GO:0004455 (ketol-acid reductoisomerase activity);GO:0000166 (nucleotide binding);GO:0006096 (glycolysis);GO:0009570 (chloroplast st…	K00053 (ilvC)	ko00290; ko00770; ko01210; ko01230	2-Oxocarboxylic acid metabolism; Biosynthesis of amino acids; Pantothenate and CoA biosynthesis; Valine, leucine and isoleucine biosynthesis
m.64339	shikimate chloroplastic-like	47	6.3	0.1	0.0015758	GO:0006636 (unsaturated fatty acid biosynthetic process);GO:0006766 (vitamin metabolic process);GO:0006546 (glycine catabolic process);GO:0019748 (secondary metabolic process);GO:0016310 (phosphorylation);GO:0009106 (lipoate metabolic process);GO:0009108 (coenzyme biosynthetic process);GO:0015995 (chlorophyll biosynthetic process);GO:0016226 (iron-sulfur cluster assembly);GO:0019288 (isopentenyl …	K00891 (E2.7.1.71, aroK, aroL)	ko00400; ko01230	Biosynthesis of amino acids; Phenylalanine, tyrosine and tryptophan biosynthesis
m.32512	protein chloroplastic	47	5.1	0.12	0.00189095	GO:0005507 (copper ion binding);GO:0048038 (quinone binding);GO:0009507 (chloroplast);GO:0009308 (amine metabolic process);
m.3430	proline iminopeptidase	46	4.5	0.09	0.00141822	GO:0005829 (cytosol);GO:0006508 (proteolysis);GO:0009507 (chloroplast);GO:0004177 (aminopeptidase activity);	K01259 (pip)	ko00330	Arginine and proline metabolism
m.63055	probable plastid-lipid-associated protein chloroplastic-like	46	5.6	0.09	0.00141822	GO:0009535 (chloroplast thylakoid membrane);GO:0010287 (plastoglobule);GO:0005198 (structural molecule activity);GO:0031977 (thylakoid lumen);
m.3809	aldehyde dehydrogenase family 2 member mitochondrial-like	46	3.4	0.05	0.000787898	GO:0016926 (protein desumoylation);GO:0055114 (oxidation-reduction process);GO:0005739 (mitochondrion);GO:0004028 (3-chloroallyl aldehyde dehydrogenase activity);GO:0010228 (vegetative to reproductive phase transition of meristem);GO:0001758 (retinal dehydrogenase activity);GO:0005524 (ATP binding);GO:0009507 (chloroplast);GO:0046686 (response to cadmium ion);GO:0050665 (hydrogen peroxide biosynt…	K00128 (E1.2.1.3)	ko00010; ko00040; ko00053; ko00071; ko00280; ko00310; ko00330; ko00340; ko00380; ko00410; ko00561; ko00620; ko00903	Arginine and proline metabolism; Ascorbate and aldarate metabolism; beta-Alanine metabolism; Fatty acid degradation; Glycerolipid metabolism; Glycolysis/Gluconeogenesis; Histidine metabolism; Limonene and pinene degradation; Lysine degradation; Pentose and glucuronate interconversions; Pyruvate metabolism; Tryptophan metabolism; Valine, leucine and isoleucine degradation
uniq_02771	omega-amidase nit2-like	46	4.1	0.07	0.00110306	GO:0006807 (nitrogen compound metabolic process);GO:0005829 (cytosol);GO:0016810 (hydrolase activity, acting on carbon-nitrogen (but not peptide) bonds);GO:0008270 (zinc ion binding);GO:0009570 (chloroplast stroma);	K13566 (NIT2)	ko00250	Alanine, aspartate and glutamate metabolism
m.62475	protein chloroplastic-like	46	1.6	0.03	0.000472739	GO:0009658 (chloroplast organization);GO:0031897 (Tic complex);GO:0019031 (viral envelope);GO:0045037 (protein import into chloroplast stroma);
m.61587	aconitate cytoplasmic-like	46	1.5	0.03	0.000472739	GO:0005774 (vacuolar membrane);GO:0007010 (cytoskeleton organization);GO:0047780 (citrate dehydratase activity);GO:0051788 (response to misfolded protein);GO:0009853 (photorespiration);GO:0006094 (gluconeogenesis);GO:0006101 (citrate metabolic process);GO:0006833 (water transport);GO:0051539 (4 iron, 4 sulfur cluster binding);GO:0009873 (ethylene mediated signaling pathway);GO:0006102 (isocitrate…	K01681 (ACO, acnA)	ko00020; ko00630; ko01200; ko01210; ko01230	2-Oxocarboxylic acid metabolism; Biosynthesis of amino acids; Carbon metabolism; Citrate cycle (TCA cycle); Glyoxylate and dicarboxylate metabolism
m.62437	uncharacterized loc101214026	46	6.2	0.12	0.00189095	GO:0009902 (chloroplast relocation);GO:0006098 (pentose-phosphate shunt);GO:0019288 (isopentenyl diphosphate biosynthetic process, methylerythritol 4-phosphate pathway);GO:0010027 (thylakoid membrane organization);GO:0000023 (maltose metabolic process);GO:0019252 (starch biosynthetic process);GO:0034660 (ncRNA metabolic process);GO:0009570 (chloroplast stroma);
m.3207	nudix hydrolase 2-like	46	3.8	0.08	0.00126064	GO:0051287 (NAD binding);GO:0000210 (NAD diphosphatase activity);GO:0005829 (cytosol);GO:0047631 (ADP-ribose diphosphatase activity);GO:0006769 (nicotinamide metabolic process);GO:0046497 (nicotinate nucleotide metabolic process);GO:0006144 (purine nucleobase metabolic process);
m.24014	calmodulin-like isoform 1	45	11.3	0.2	0.00315159	GO:0005829 (cytosol);GO:0055114 (oxidation-reduction process);GO:0005509 (calcium ion binding);GO:0006084 (acetyl-CoA metabolic process);GO:0010099 (regulation of photomorphogenesis);GO:0005513 (detection of calcium ion);GO:0005774 (vacuolar membrane);GO:0061025 (membrane fusion);GO:0005515 (protein binding);GO:0048193 (Golgi vesicle transport);GO:0032440 (2-alkenal reductase [NAD(P)] activity);G…	K02183 (CALM)	ko04020; ko04022; ko04024; ko04070; ko04626; ko04713	Calcium signaling pathway; cAMP signaling pathway; cGMP - PKG signaling pathway; Circadian entrainment; Phosphatidylinositol signaling system; Plant-pathogen interaction
m.61881	glyoxylate succinic semialdehyde reductase 1-like	45	5.5	0.11	0.00173338	GO:0006979 (response to oxidative stress);GO:0008442 (3-hydroxyisobutyrate dehydrogenase activity);GO:0005829 (cytosol);GO:0005739 (mitochondrion);GO:0006098 (pentose-phosphate shunt);GO:0019288 (isopentenyl diphosphate biosynthetic process, methylerythritol 4-phosphate pathway);GO:0004616 (phosphogluconate dehydrogenase (decarboxylating) activity);GO:0003858 (3-hydroxybutyrate dehydrogenase acti…	K18121 (GLYR)	ko00630; ko01200	Carbon metabolism; Glyoxylate and dicarboxylate metabolism
m.61663	proteasome subunit beta type-1-like	45	4.4	0.13	0.00204853	GO:0043161 (proteasomal ubiquitin-dependent protein catabolic process);GO:0005829 (cytosol);GO:0009651 (response to salt stress);GO:0051788 (response to misfolded protein);GO:0080129 (proteasome core complex assembly);GO:0004298 (threonine-type endopeptidase activity);GO:0006635 (fatty acid beta-oxidation);GO:0006096 (glycolysis);GO:0009817 (defense response to fungus, incompatible interaction);G…	K02732 (PSMB1)	ko03050	Proteasome
m.2483	calreticulin 1b	45	4.6	0.09	0.00141822	GO:0005829 (cytosol);GO:0034976 (response to endoplasmic reticulum stress);GO:0005509 (calcium ion binding);GO:0005739 (mitochondrion);GO:0006457 (protein folding);GO:0009651 (response to salt stress);GO:0009506 (plasmodesma);GO:0009408 (response to heat);GO:0009627 (systemic acquired resistance);GO:0005774 (vacuolar membrane);GO:0005788 (endoplasmic reticulum lumen);GO:0055074 (calcium ion homeo…	K08057 (CALR)	ko04141; ko04145	Phagosome; Protein processing in endoplasmic reticulum
m.18019	60s ribosomal protein l27a-3	45	12.2	0.2	0.00315159	GO:0005730 (nucleolus);GO:0003735 (structural constituent of ribosome);GO:0022625 (cytosolic large ribosomal subunit);GO:0016020 (membrane);GO:0006412 (translation);GO:0042254 (ribosome biogenesis);	K02900 (RP-L27Ae, RPL27A)	ko03010	Ribosome
m.61347	gdp-mannose dehydratase 2-like	45	3.5	0.08	0.00126064	GO:0005829 (cytosol);GO:0008446 (GDP-mannose 4,6-dehydratase activity);GO:0050662 (coenzyme binding);GO:0009826 (unidimensional cell growth);GO:0042351 ('de novo' GDP-L-fucose biosynthetic process);GO:0006000 (fructose metabolic process);GO:0006012 (galactose metabolic process);GO:0009298 (GDP-mannose biosynthetic process);	K01711 (gmd, GMDS)	ko00051; ko00520	Amino sugar and nucleotide sugar metabolism; Fructose and mannose metabolism
m.60713	lipoxygenase homology domain-containing protein 1-like	44	5.2	0.16	0.00252127	GO:0016020 (membrane);GO:0009579 (thylakoid);GO:0009507 (chloroplast);GO:0005515 (protein binding);
m.2897	proteasome subunit alpha type-2-b-like	44	4.7	0.13	0.00204853	GO:0042742 (defense response to bacterium);GO:0022626 (cytosolic ribosome);GO:0019773 (proteasome core complex, alpha-subunit complex);GO:0006511 (ubiquitin-dependent protein catabolic process);GO:0010043 (response to zinc ion);GO:0005634 (nucleus);GO:0004298 (threonine-type endopeptidase activity);	K02726 (PSMA2)	ko03050	Proteasome
m.61279	auxin-binding protein abp19a-like	44	4.8	0.15	0.00236369	GO:0045735 (nutrient reservoir activity);GO:0055114 (oxidation-reduction process);GO:0019684 (photosynthesis, light reaction);GO:0010103 (stomatal complex morphogenesis);GO:0030145 (manganese ion binding);GO:0042742 (defense response to bacterium);GO:0050162 (oxalate oxidase activity);GO:0009409 (response to cold);GO:0004784 (superoxide dismutase activity);GO:0009505 (plant-type cell wall);GO:003…
m.62408	tropinone reductase homolog at1g07440	44	4.1	0.11	0.00173338	GO:0055114 (oxidation-reduction process);GO:0016491 (oxidoreductase activity);	K08081 (TR1)	ko00960	Tropane, piperidine and pyridine alkaloid biosynthesis
m.3749	glucose-6-phosphate 1-epimerase-like	44	4.2	0.09	0.00141822	GO:0030246 (carbohydrate binding);GO:0009570 (chloroplast stroma);GO:0006012 (galactose metabolic process);GO:0004034 (aldose 1-epimerase activity);GO:0048046 (apoplast);GO:0006094 (gluconeogenesis);GO:0006096 (glycolysis);	K01792 (E5.1.3.15)	ko00010	Glycolysis/Gluconeogenesis
m.61549	UNCHARACTERIZED_PROTEIN	44	3	0.07	0.00110306	-	K19882 (NOTUM)
m.44992	acetylornithine mitochondrial-like	44	3.4	0.06	0.000945477	GO:0009414 (response to water deprivation);GO:0009873 (ethylene mediated signaling pathway);GO:0006355 (regulation of transcription, DNA-dependent);GO:0042742 (defense response to bacterium);GO:0010143 (cutin biosynthetic process);GO:0006526 (arginine biosynthetic process);GO:0003992 (N2-acetyl-L-ornithine:2-oxoglutarate 5-aminotransferase activity);GO:0009570 (chloroplast stroma);GO:0043565 (seq…	K00818 (E2.6.1.11, argD)	ko00220; ko01210; ko01230	2-Oxocarboxylic acid metabolism; Arginine biosynthesis; Biosynthesis of amino acids
uniq_04418	14-3-3-like protein d-like	43	4.5	0.13	0.00204853	GO:0019904 (protein domain specific binding);	K06630 (YWHAE)	ko04110	Cell cycle
m.8460	actin 3	43	4.1	0.11	0.00173338	GO:0005618 (cell wall);GO:0048767 (root hair elongation);GO:0005856 (cytoskeleton);GO:0005524 (ATP binding);GO:0005737 (cytoplasm);GO:0005634 (nucleus);GO:0005886 (plasma membrane);	K10355 (ACTF)
m.64355	PREDICTED: uncharacterized protein LOC100268021	43	4.3	0.09	0.00141822	GO:0032259 (methylation);GO:0009507 (chloroplast);GO:0008168 (methyltransferase activity);
m.41818	thioredoxin reductase 2-like	42	4.3	0.08	0.00126064	GO:0005829 (cytosol);GO:0048316 (seed development);GO:0055114 (oxidation-reduction process);GO:0016049 (cell growth);GO:0045454 (cell redox homeostasis);GO:0009941 (chloroplast envelope);GO:0042964 (thioredoxin biosynthetic process);GO:0050660 (flavin adenine dinucleotide binding);GO:0005759 (mitochondrial matrix);GO:0009846 (pollen germination);GO:0046686 (response to cadmium ion);GO:0019430 (re…	K00384 (trxB)	ko00240; ko00450	Pyrimidine metabolism; Selenocompound metabolism
m.9857	probable disease resistance protein at5g63020-like	42	1.5	0.05	0.000787898	GO:0006952 (defense response);GO:0043531 (ADP binding);GO:0005515 (protein binding);	K13459 (RPS2)	ko04626	Plant-pathogen interaction
m.60968	elongation factor 1-gamma-like	42	3.3	0.07	0.00110306	GO:0005773 (vacuole);GO:0003746 (translation elongation factor activity);GO:0005853 (eukaryotic translation elongation factor 1 complex);GO:0005507 (copper ion binding);GO:0046686 (response to cadmium ion);GO:0005886 (plasma membrane);GO:0010043 (response to zinc ion);GO:0005618 (cell wall);GO:0016740 (transferase activity);GO:0005515 (protein binding);GO:0005840 (ribosome);GO:0006448 (regulation…	K03233 (EEF1G)
m.62740	nucleoside diphosphate kinase chloroplastic-like	42	6.6	0.12	0.00189095	GO:0009941 (chloroplast envelope);GO:0005515 (protein binding);GO:0042542 (response to hydrogen peroxide);GO:0004550 (nucleoside diphosphate kinase activity);GO:0006241 (CTP biosynthetic process);GO:0009585 (red, far-red light phototransduction);GO:0009734 (auxin mediated signaling pathway);GO:0009411 (response to UV);GO:0019288 (isopentenyl diphosphate biosynthetic process, methylerythritol 4-ph…	K00940 (ndk, NME)	ko00230; ko00240	Purine metabolism; Pyrimidine metabolism
m.60800	60s ribosomal protein l10a-1-like	42	6.5	0.13	0.00204853	GO:0006412 (translation);GO:0009955 (adaxial/abaxial pattern specification);GO:0003723 (RNA binding);GO:0048569 (post-embryonic organ development);GO:0005730 (nucleolus);GO:0003735 (structural constituent of ribosome);GO:0022625 (cytosolic large ribosomal subunit);GO:0005886 (plasma membrane);GO:0042254 (ribosome biogenesis);	K02865 (RP-L10Ae, RPL10A)	ko03010	Ribosome
m.11143	l-ascorbate peroxidase chloroplastic-like isoform 1	42	4.8	0.07	0.00110306	GO:0020037 (heme binding);GO:0055114 (oxidation-reduction process);GO:0009507 (chloroplast);GO:0016688 (L-ascorbate peroxidase activity);GO:0006979 (response to oxidative stress);GO:0006804 (peroxidase reaction);GO:0019852 (L-ascorbic acid metabolic process);	K00434 (E1.11.1.11)	ko00053; ko00480	Ascorbate and aldarate metabolism; Glutathione metabolism
m.64400	haloacid dehalogenase-like hydrolase domain-containing protein at3g48420-like	42	3	0.09	0.00141822	GO:0019684 (photosynthesis, light reaction);GO:0010103 (stomatal complex morphogenesis);GO:0006098 (pentose-phosphate shunt);GO:0009941 (chloroplast envelope);GO:0016117 (carotenoid biosynthetic process);GO:0010027 (thylakoid membrane organization);GO:0019252 (starch biosynthetic process);GO:0009570 (chloroplast stroma);GO:0016787 (hydrolase activity);
m.64017	fruit protein pkiwi502-like	42	2.9	0.08	0.00126064	GO:0009941 (chloroplast envelope);GO:0016491 (oxidoreductase activity);GO:0005507 (copper ion binding);GO:0009570 (chloroplast stroma);GO:0009579 (thylakoid);GO:0055114 (oxidation-reduction process);
uniq_02310	cleavage and polyadenylation specificity factor subunit 3-ii-like	42	1.5	0.07	0.00110306	GO:0016787 (hydrolase activity);	K13148 (CPSF3L, INTS11)
uniq_05457	hydroxyacyl-acp dehydrase	42	5.1	0.13	0.00204853	GO:0005737 (cytoplasm);GO:0006633 (fatty acid biosynthetic process);GO:0016836 (hydro-lyase activity);	K02372 (fabZ)	ko00061; ko00780; ko01212	Biotin metabolism; Fatty acid biosynthesis; Fatty acid metabolism
m.61448	probable 26s proteasome non-atpase regulatory subunit 6-like	42	3.1	0.06	0.000945477	GO:0000085 (G2 phase of mitotic cell cycle);GO:0051788 (response to misfolded protein);GO:0006635 (fatty acid beta-oxidation);GO:0043161 (proteasomal ubiquitin-dependent protein catabolic process);GO:0051604 (protein maturation);GO:0009407 (toxin catabolic process);GO:0080129 (proteasome core complex assembly);GO:0051510 (regulation of unidimensional cell growth);GO:0048767 (root hair elongation)…	K03037 (PSMD6, RPN7)	ko03050	Proteasome
uniq_01994	UNCHARACTERIZED_PROTEIN	42	11.5	0.25	0.00393949	-	K09013 (sufC)
m.62462	atp-dependent clp protease proteolytic subunit-related protein chloroplastic-like	42	3.5	0.09	0.00141822	GO:0000302 (response to reactive oxygen species);GO:0010468 (regulation of gene expression);GO:0032880 (regulation of protein localization);GO:0019288 (isopentenyl diphosphate biosynthetic process, methylerythritol 4-phosphate pathway);GO:0009941 (chloroplast envelope);GO:0009627 (systemic acquired resistance);GO:0006508 (proteolysis);GO:0009570 (chloroplast stroma);GO:0031347 (regulation of defe…	K01358 (clpP, CLPP)
m.62123	26s proteasome non-atpase regulatory subunit 13-like	42	3.4	0.07	0.00110306	GO:0000502 (proteasome complex);GO:0005515 (protein binding);	K03039 (PSMD13, RPN9)	ko03050	Proteasome
m.18198	ubiquitin-40s ribosomal protein s27a-like	41	5.7	0.18	0.00283643	GO:0003735 (structural constituent of ribosome);GO:0022627 (cytosolic small ribosomal subunit);GO:0006412 (translation);GO:0005515 (protein binding);GO:0042254 (ribosome biogenesis);	K02977 (RP-S27Ae, RPS27A)	ko03010	Ribosome
m.61943	eukaryotic translation initiation factor 3 subunit b-like	41	1.9	0.04	0.000630318	GO:0003743 (translation initiation factor activity);GO:0001731 (formation of translation preinitiation complex);GO:0005829 (cytosol);GO:0016282 (eukaryotic 43S preinitiation complex);GO:0005852 (eukaryotic translation initiation factor 3 complex);GO:0033290 (eukaryotic 48S preinitiation complex);GO:0000166 (nucleotide binding);GO:0006446 (regulation of translational initiation);GO:0005634 (nucleu…	K03253 (EIF3B)	ko03013	RNA transport
m.61371	heme-binding protein 2-like	41	5	0.11	0.00173338	GO:0019761 (glucosinolate biosynthetic process);GO:0005886 (plasma membrane);GO:0005774 (vacuolar membrane);GO:0009507 (chloroplast);
m.64995	d-glycerate 3- chloroplastic-like	41	2.9	0.06	0.000945477	GO:0009941 (chloroplast envelope);GO:0016310 (phosphorylation);GO:0009853 (photorespiration);GO:0005524 (ATP binding);GO:0008887 (glycerate kinase activity);GO:0009570 (chloroplast stroma);GO:0005634 (nucleus);GO:0006544 (glycine metabolic process);GO:0006563 (L-serine metabolic process);GO:0006566 (threonine metabolic process);GO:0046486 (glycerolipid metabolic process);GO:0046487 (glyoxylate me…	K15918 (GLYK)	ko00260; ko00561; ko00630; ko01200	Carbon metabolism; Glycerolipid metabolism; Glycine, serine and threonine metabolism; Glyoxylate and dicarboxylate metabolism
m.60999	v-type proton atpase catalytic subunit a	41	1.9	0.05	0.000787898	GO:0000325 (plant-type vacuole);GO:0005774 (vacuolar membrane);GO:0007010 (cytoskeleton organization);GO:0046961 (proton-transporting ATPase activity, rotational mechanism);GO:0006098 (pentose-phosphate shunt);GO:0006094 (gluconeogenesis);GO:0009941 (chloroplast envelope);GO:0048046 (apoplast);GO:0006833 (water transport);GO:0033180 (proton-transporting V-type ATPase, V1 domain);GO:0006816 (calci…	K02145 (ATPeV1A, ATP6A)	ko00190; ko04145	Oxidative phosphorylation; Phagosome
m.2039	mlp-like protein 423-like	41	13.2	0.26	0.00409707	GO:0006952 (defense response);GO:0009607 (response to biotic stimulus);
m.62145	30s ribosomal protein chloroplastic-like	41	3.4	0.07	0.00110306	GO:0006098 (pentose-phosphate shunt);GO:0016020 (membrane);GO:0005840 (ribosome);GO:0006412 (translation);GO:0009902 (chloroplast relocation);GO:0015995 (chlorophyll biosynthetic process);GO:0009773 (photosynthetic electron transport in photosystem I);GO:0019288 (isopentenyl diphosphate biosynthetic process, methylerythritol 4-phosphate pathway);GO:0009570 (chloroplast stroma);GO:0009579 (thylako…	K02945 (RP-S1, rpsA)	ko03010	Ribosome
m.62150	chloroplast stem-loop binding protein of 41 kda chloroplastic-like	41	3	0.07	0.00110306	GO:0006098 (pentose-phosphate shunt);GO:0010218 (response to far red light);GO:0009941 (chloroplast envelope);GO:0048046 (apoplast);GO:0005515 (protein binding);GO:0010114 (response to red light);GO:0010207 (photosystem II assembly);GO:0045727 (positive regulation of translation);GO:0015995 (chlorophyll biosynthetic process);GO:0009965 (leaf morphogenesis);GO:0050662 (coenzyme binding);GO:0009637…
m.2547	60s ribosomal protein l23a-like	41	8.3	0.19	0.00299401	GO:0005730 (nucleolus);GO:0022626 (cytosolic ribosome);GO:0009644 (response to high light intensity);GO:0009409 (response to cold);GO:0006979 (response to oxidative stress);GO:0003735 (structural constituent of ribosome);GO:0005618 (cell wall);GO:0016020 (membrane);GO:0006412 (translation);GO:0000166 (nucleotide binding);GO:0042254 (ribosome biogenesis);	K02893 (RP-L23Ae, RPL23A)	ko03010	Ribosome
m.2148	peptidyl-prolyl cis-trans isomerase chloroplastic-like isoform 1	41	3.7	0.11	0.00173338	GO:0010103 (stomatal complex morphogenesis);GO:0000413 (protein peptidyl-prolyl isomerization);GO:0006457 (protein folding);GO:0019288 (isopentenyl diphosphate biosynthetic process, methylerythritol 4-phosphate pathway);GO:0015995 (chlorophyll biosynthetic process);GO:0016117 (carotenoid biosynthetic process);GO:0003755 (peptidyl-prolyl cis-trans isomerase activity);GO:0005528 (FK506 binding);GO:…	K01802 (E5.2.1.8)
m.66279	uncharacterized loc101207467	41	1.5	0.06	0.000945477	GO:0016023 (cytoplasmic membrane-bounded vesicle);GO:0005794 (Golgi apparatus);GO:0032259 (methylation);GO:0008168 (methyltransferase activity);
m.60981	probable fructose-bisphosphate aldolase chloroplastic-like	41	3.3	0.07	0.00110306	GO:0006979 (response to oxidative stress);GO:0005739 (mitochondrion);GO:0009651 (response to salt stress);GO:0006098 (pentose-phosphate shunt);GO:0006096 (glycolysis);GO:0009534 (chloroplast thylakoid);GO:0010287 (plastoglobule);GO:0004332 (fructose-bisphosphate aldolase activity);GO:0046686 (response to cadmium ion);GO:0006000 (fructose metabolic process);GO:0006013 (mannose metabolic process);G…	K01623 (ALDO)	ko00010; ko00030; ko00051; ko00710; ko01200; ko01230	Biosynthesis of amino acids; Carbon fixation in photosynthetic organisms; Carbon metabolism; Fructose and mannose metabolism; Glycolysis/Gluconeogenesis; Pentose phosphate pathway
uniq_02418	ribosomal protein s7	41	8.1	0.25	0.00393949	GO:0005763 (mitochondrial small ribosomal subunit);GO:0000312 (plastid small ribosomal subunit);GO:0003735 (structural constituent of ribosome);GO:0009507 (chloroplast);GO:0006412 (translation);GO:0019843 (rRNA binding);GO:0042254 (ribosome biogenesis);	K02992 (RP-S7, MRPS7, rpsG)	ko03010	Ribosome
m.2552	40s ribosomal protein s25-2	41	9.2	0.29	0.00456981	GO:0005794 (Golgi apparatus);GO:0003735 (structural constituent of ribosome);GO:0009506 (plasmodesma);GO:0001510 (RNA methylation);GO:0005774 (vacuolar membrane);GO:0022627 (cytosolic small ribosomal subunit);GO:0006412 (translation);GO:0042254 (ribosome biogenesis);	K02975 (RP-S25e, RPS25)	ko03010	Ribosome
m.60942	type ii peroxiredoxin	40	5.5	0.19	0.00299401	GO:0031047 (gene silencing by RNA);GO:0009941 (chloroplast envelope);GO:0042127 (regulation of cell proliferation);GO:0006275 (regulation of DNA replication);GO:0051920 (peroxiredoxin activity);GO:0000911 (cytokinesis by cell plate formation);GO:0051567 (histone H3-K9 methylation);GO:0045010 (actin nucleation);GO:0020037 (heme binding);GO:0009407 (toxin catabolic process);GO:0010389 (regulation o…
m.61559	proteasome subunit alpha type-5-like	40	5.5	0.13	0.00204853	GO:0006511 (ubiquitin-dependent protein catabolic process);GO:0004298 (threonine-type endopeptidase activity);GO:0006635 (fatty acid beta-oxidation);GO:0019773 (proteasome core complex, alpha-subunit complex);GO:0009853 (photorespiration);GO:0046686 (response to cadmium ion);GO:0022626 (cytosolic ribosome);GO:0004540 (ribonuclease activity);GO:0005634 (nucleus);GO:0005886 (plasma membrane);GO:005…	K02729 (PSMA5)	ko03050	Proteasome
m.41001	histone h4-like	40	8.6	0.26	0.00409707	GO:0005829 (cytosol);GO:0000786 (nucleosome);GO:0009414 (response to water deprivation);GO:0005739 (mitochondrion);GO:0005730 (nucleolus);GO:0009506 (plasmodesma);GO:0003677 (DNA binding);GO:0005774 (vacuolar membrane);GO:0009579 (thylakoid);GO:0006334 (nucleosome assembly);GO:0046982 (protein heterodimerization activity);GO:0009507 (chloroplast);GO:0005794 (Golgi apparatus);GO:0005886 (plasma me…	K11254 (H4)
m.63995	serine mitochondrial-like	40	2.8	0.06	0.000945477	GO:0005829 (cytosol);GO:0006164 (purine nucleotide biosynthetic process);GO:0006544 (glycine metabolic process);GO:0032259 (methylation);GO:0035999 (tetrahydrofolate interconversion);GO:0004372 (glycine hydroxymethyltransferase activity);GO:0009570 (chloroplast stroma);GO:0006563 (L-serine metabolic process);GO:0030170 (pyridoxal phosphate binding);GO:0008168 (methyltransferase activity);	K00600 (glyA, SHMT)	ko00260; ko00630; ko00670; ko01200; ko01230	Biosynthesis of amino acids; Carbon metabolism; Glycine, serine and threonine metabolism; Glyoxylate and dicarboxylate metabolism; One carbon pool by folate
m.33033	bifunctional epoxide hydrolase 2-like	40	4.1	0.09	0.00141822	GO:0004301 (epoxide hydrolase activity);GO:0006805 (xenobiotic metabolic process);GO:0009636 (response to toxic substance);
m.29814	ribonuclease 3	40	4	0.15	0.00236369	GO:0000785 (chromatin);GO:0004525 (ribonuclease III activity);GO:0006833 (water transport);GO:0005773 (vacuole);GO:0009651 (response to salt stress);GO:0006333 (chromatin assembly or disassembly);GO:0051607 (defense response to virus);GO:0009507 (chloroplast);GO:0006972 (hyperosmotic response);GO:0007030 (Golgi organization);GO:0006096 (glycolysis);GO:0003677 (DNA binding);GO:0046686 (response to…
m.60904	v-type proton atpase subunit e-like	40	4.9	0.1	0.0015758	GO:0009651 (response to salt stress);GO:0042742 (defense response to bacterium);GO:0009409 (response to cold);GO:0009705 (plant-type vacuole membrane);GO:0046961 (proton-transporting ATPase activity, rotational mechanism);GO:0007030 (Golgi organization);GO:0015991 (ATP hydrolysis coupled proton transport);GO:0009832 (plant-type cell wall biogenesis);GO:0022626 (cytosolic ribosome);GO:0033178 (pro…	K02150 (ATPeV1E, ATP6E)	ko00190; ko04145	Oxidative phosphorylation; Phagosome
m.25811	40s ribosomal protein	40	6.5	0.24	0.00378191	GO:0005730 (nucleolus);GO:0003735 (structural constituent of ribosome);GO:0005886 (plasma membrane);GO:0005618 (cell wall);GO:0022627 (cytosolic small ribosomal subunit);GO:0009507 (chloroplast);GO:0006412 (translation);GO:0000166 (nucleotide binding);GO:0042254 (ribosome biogenesis);	K02974 (RP-S24e, RPS24)	ko03010	Ribosome
m.5605	alpha- -glucan-protein synthase	40	7.8	0.11	0.00173338	GO:0016866 (intramolecular transferase activity);GO:0030244 (cellulose biosynthetic process);GO:0008466 (glycogenin glucosyltransferase activity);	K13379 (RGP, UTM)	ko00520	Amino sugar and nucleotide sugar metabolism
m.65873	UNCHARACTERIZED_PROTEIN	40	2.2	0.07	0.00110306	-
m.3363	sulfite reductase	39	2.6	0.04	0.000630318	GO:0019424 (sulfide oxidation, using siroheme sulfite reductase);GO:0009941 (chloroplast envelope);GO:0048046 (apoplast);GO:0016126 (sterol biosynthetic process);GO:0006275 (regulation of DNA replication);GO:0010319 (stromule);GO:0006833 (water transport);GO:0016020 (membrane);GO:0050311 (sulfite reductase (ferredoxin) activity);GO:0051539 (4 iron, 4 sulfur cluster binding);GO:0020037 (heme bindi…	K00392 (sir)	ko00920	Sulfur metabolism
m.63760	dihydroxy-acid dehydratase-like	39	2.4	0.05	0.000787898	GO:0005829 (cytosol);GO:0005507 (copper ion binding);GO:0004160 (dihydroxy-acid dehydratase activity);GO:0009220 (pyrimidine ribonucleotide biosynthetic process);GO:0009555 (pollen development);GO:0009570 (chloroplast stroma);GO:0009097 (isoleucine biosynthetic process);GO:0009098 (leucine biosynthetic process);GO:0009099 (valine biosynthetic process);GO:0015940 (pantothenate biosynthetic process…	K01687 (ilvD)	ko00290; ko00770; ko01210; ko01230	2-Oxocarboxylic acid metabolism; Biosynthesis of amino acids; Pantothenate and CoA biosynthesis; Valine, leucine and isoleucine biosynthesis
m.56989	alpha-glucosidase 1	39	1.3	0.03	0.000472739	GO:0005829 (cytosol);GO:0009086 (methionine biosynthetic process);GO:0005975 (carbohydrate metabolic process);GO:0032450 (maltose alpha-glucosidase activity);GO:0009505 (plant-type cell wall);GO:0000394 (RNA splicing, via endonucleolytic cleavage and ligation);GO:0005773 (vacuole);GO:0030246 (carbohydrate binding);GO:0048046 (apoplast);	K01187 (malZ)	ko00052; ko00500	Galactose metabolism; Starch and sucrose metabolism
m.2674	cysteine chloroplastic chromoplastic isoform 1	39	2.8	0.07	0.00110306	GO:0009750 (response to fructose stimulus);GO:0042744 (hydrogen peroxide catabolic process);GO:0006833 (water transport);GO:0051410 (detoxification of nitrogen compound);GO:0080147 (root hair cell development);GO:0009651 (response to salt stress);GO:0016740 (transferase activity);GO:0009507 (chloroplast);GO:0004124 (cysteine synthase activity);GO:0006972 (hyperosmotic response);GO:0019288 (isopen…	K13034 (ATCYSC1)	ko00270; ko00920; ko01200; ko01230	Biosynthesis of amino acids; Carbon metabolism; Cysteine and methionine metabolism; Sulfur metabolism
uniq_05537	upf0160 protein mitochondrial-like	39	2.2	0.08	0.00126064	GO:0006626 (protein targeting to mitochondrion);GO:0005829 (cytosol);GO:0005739 (mitochondrion);
uniq_03914	aspartic proteinase nepenthesin-2	39	2.8	0.06	0.000945477	GO:0006508 (proteolysis);GO:0004190 (aspartic-type endopeptidase activity);
m.63689	probable glutamyl chloroplastic-like	39	1.1	0.03	0.000472739	GO:0006508 (proteolysis);GO:0004252 (serine-type endopeptidase activity);GO:0009570 (chloroplast stroma);GO:0005515 (protein binding);
m.60868	chlorophyll a-b binding protein chloroplastic-like	39	4.2	0.1	0.0015758	GO:0009744 (response to sucrose stimulus);GO:0010114 (response to red light);GO:0016168 (chlorophyll binding);GO:0030076 (light-harvesting complex);GO:0046872 (metal ion binding);GO:0006364 (rRNA processing);GO:0009941 (chloroplast envelope);GO:0009637 (response to blue light);GO:0010155 (regulation of proton transport);GO:0009768 (photosynthesis, light harvesting in photosystem I);GO:0009535 (ch…	K08907 (LHCA1)	ko00196	Photosynthesis - antenna proteins
m.61156	formate dehydrogenase	38	3	0.07	0.00110306	GO:0009611 (response to wounding);GO:0051287 (NAD binding);GO:0046686 (response to cadmium ion);GO:0008863 (formate dehydrogenase (NAD) activity);GO:0016616 (oxidoreductase activity, acting on the CH-OH group of donors, NAD or NADP as acceptor);GO:0009507 (chloroplast);GO:0009579 (thylakoid);GO:0005739 (mitochondrion);GO:0055114 (oxidation-reduction process);GO:0009326 (formate dehydrogenase comp…	K00122 (FDH)	ko00630; ko01200	Carbon metabolism; Glyoxylate and dicarboxylate metabolism
m.61950	soluble inorganic pyrophosphatase chloroplastic-like	38	4.3	0.1	0.0015758	GO:0031348 (negative regulation of defense response);GO:0019684 (photosynthesis, light reaction);GO:0009595 (detection of biotic stimulus);GO:0009941 (chloroplast envelope);GO:0009867 (jasmonic acid mediated signaling pathway);GO:0009697 (salicylic acid biosynthetic process);GO:0016020 (membrane);GO:0009862 (systemic acquired resistance, salicylic acid mediated signaling pathway);GO:0010363 (regu…	K01507 (ppa)	ko00190	Oxidative phosphorylation
m.16760	pre-mrna-processing factor 6-like	38	6.3	0.24	0.00378191	GO:0005515 (protein binding);	K12855 (PRPF6, PRP6)	ko03040	Spliceosome
m.66057	protein aluminum sensitive 3-like	38	2.5	0.09	0.00141822	GO:0010044 (response to aluminum ion);GO:0005886 (plasma membrane);	K02069 (ABC.X2.P)
m.61381	glutathione cytosolic-like	37	3.2	0.06	0.000945477	GO:0050660 (flavin adenine dinucleotide binding);GO:0000706 (meiotic DNA double-strand break processing);GO:0004362 (glutathione-disulfide reductase activity);GO:0050661 (NADP binding);GO:0009407 (toxin catabolic process);GO:0009055 (electron carrier activity);GO:0005777 (peroxisome);GO:0005829 (cytosol);GO:0019288 (isopentenyl diphosphate biosynthetic process, methylerythritol 4-phosphate pathwa…	K00383 (GSR, gor)	ko00480	Glutathione metabolism
m.6643	tubulin beta-4 chain-like	37	3.7	0.1	0.0015758	GO:0005874 (microtubule);GO:0051258 (protein polymerization);GO:0006184 (GTP catabolic process);GO:0007018 (microtubule-based movement);GO:0003924 (GTPase activity);GO:0005200 (structural constituent of cytoskeleton);GO:0005737 (cytoplasm);GO:0005525 (GTP binding);	K07375 (TUBB)	ko04145	Phagosome
m.61425	amino acid binding	37	4.3	0.1	0.0015758	GO:0019408 (dolichol biosynthetic process);GO:0016597 (amino acid binding);GO:0009570 (chloroplast stroma);GO:0009535 (chloroplast thylakoid membrane);
m.37380	endo- -beta-d-glucanase-like	37	6.7	0.13	0.00204853	GO:0009651 (response to salt stress);GO:0005737 (cytoplasm);GO:0048046 (apoplast);GO:0008806 (carboxymethylenebutenolidase activity);GO:0005634 (nucleus);GO:0005886 (plasma membrane);GO:0019261 (1,4-dichlorobenzene catabolic process);
m.2008	homoserine kinase-like	37	4.2	0.08	0.00126064	GO:0009620 (response to fungus);GO:0004413 (homoserine kinase activity);GO:0009617 (response to bacterium);GO:0006566 (threonine metabolic process);GO:0005524 (ATP binding);GO:0016310 (phosphorylation);GO:0009570 (chloroplast stroma);GO:0006544 (glycine metabolic process);GO:0006563 (L-serine metabolic process);	K00872 (thrB1)	ko00260; ko01230	Biosynthesis of amino acids; Glycine, serine and threonine metabolism
m.61564	coatomer subunit delta-like	37	2.3	0.06	0.000945477	GO:0006890 (retrograde vesicle-mediated transport, Golgi to ER);GO:0006886 (intracellular protein transport);GO:0030131 (clathrin adaptor complex);GO:0030126 (COPI vesicle coat);GO:0005515 (protein binding);
m.61237	atp-citrate synthase beta chain protein 1-like	37	2.6	0.05	0.000787898	GO:0006629 (lipid metabolic process);GO:0044262 (cellular carbohydrate metabolic process);GO:0046872 (metal ion binding);GO:0009346 (citrate lyase complex);GO:0005886 (plasma membrane);GO:0003878 (ATP citrate synthase activity);GO:0005524 (ATP binding);GO:0004775 (succinate-CoA ligase (ADP-forming) activity);GO:0016829 (lyase activity);GO:0005829 (cytosol);GO:0019643 (reductive tricarboxylic acid…	K01648 (ACLY)	ko00020	Citrate cycle (TCA cycle)
m.3850	nucleoside diphosphate kinase chloroplastic mitochondrial-like	37	5	0.13	0.00204853	GO:0008270 (zinc ion binding);GO:0004550 (nucleoside diphosphate kinase activity);GO:0006241 (CTP biosynthetic process);GO:0005743 (mitochondrial inner membrane);GO:0009507 (chloroplast);GO:0050897 (cobalt ion binding);GO:0006165 (nucleoside diphosphate phosphorylation);GO:0006183 (GTP biosynthetic process);GO:0006228 (UTP biosynthetic process);GO:0005524 (ATP binding);GO:0006979 (response to oxi…	K00940 (ndk, NME)	ko00230; ko00240	Purine metabolism; Pyrimidine metabolism
m.60827	40s ribosomal protein s6-like	37	4.8	0.11	0.00173338	GO:0005730 (nucleolus);GO:0022626 (cytosolic ribosome);GO:0003735 (structural constituent of ribosome);GO:0005886 (plasma membrane);GO:0040007 (growth);GO:0009507 (chloroplast);GO:0006412 (translation);GO:0042254 (ribosome biogenesis);	K02991 (RP-S6e, RPS6)	ko03010	Ribosome
m.2791	2-dehydro-3-deoxyphosphoheptonate aldolase 3-deoxy-d-arabino-heptulosonate 7-phosphate synthetase	37	2.9	0.07	0.00110306	GO:0033587 (shikimate biosynthetic process);GO:0009423 (chorismate biosynthetic process);GO:0003849 (3-deoxy-7-phosphoheptulonate synthase activity);GO:0016020 (membrane);GO:0000162 (tryptophan biosynthetic process);GO:0006571 (tyrosine biosynthetic process);GO:0009094 (L-phenylalanine biosynthetic process);	K01626 (E2.5.1.54, aroF, aroG, aroH)	ko00400; ko01230	Biosynthesis of amino acids; Phenylalanine, tyrosine and tryptophan biosynthesis
m.62388	-dihydroxy-2-naphthoyl- peroxisomal-like	37	3.9	0.09	0.00141822	GO:0008935 (1,4-dihydroxy-2-naphthoyl-CoA synthase activity);GO:0009234 (menaquinone biosynthetic process);GO:0005777 (peroxisome);GO:0042371 (vitamin K biosynthetic process);GO:0005739 (mitochondrion);GO:0006744 (ubiquinone biosynthetic process);	K01661 (menB)	ko00130	Ubiquinone and other terpenoid-quinone biosynthesis
m.61782	cyanate hydratase	36	5.7	0.13	0.00204853	GO:0042802 (identical protein binding);GO:0043565 (sequence-specific DNA binding);GO:0005829 (cytosol);GO:0009440 (cyanate catabolic process);GO:0009651 (response to salt stress);GO:0008824 (cyanate hydratase activity);	K01725 (cynS)	ko00910	Nitrogen metabolism
m.4212	bifunctional 3-dehydroquinate dehydratase shikimate chloroplastic-like	36	2.4	0.06	0.000945477	GO:0003855 (3-dehydroquinate dehydratase activity);GO:0055114 (oxidation-reduction process);GO:0004764 (shikimate 3-dehydrogenase (NADP) activity);GO:0009570 (chloroplast stroma);GO:0019632 (shikimate metabolic process);GO:0050661 (NADP binding);GO:0009793 (embryo development ending in seed dormancy);GO:0006865 (amino acid transport);GO:0000162 (tryptophan biosynthetic process);GO:0006571 (tyrosi…	K13832 (aroDE, DHQ-SDH)	ko00400; ko01230	Biosynthesis of amino acids; Phenylalanine, tyrosine and tryptophan biosynthesis
m.61101	l-ascorbate oxidase homolog	36	2.4	0.05	0.000787898	GO:0005507 (copper ion binding);GO:0016020 (membrane);GO:0009505 (plant-type cell wall);GO:0008447 (L-ascorbate oxidase activity);GO:0048046 (apoplast);GO:0055114 (oxidation-reduction process);GO:0006118 (electron transport);GO:0019852 (L-ascorbic acid metabolic process);
m.62192	delta-1-pyrroline-5-carboxylate dehydrogenase mitochondrial-like	36	2.4	0.05	0.000787898	GO:0055114 (oxidation-reduction process);GO:0008270 (zinc ion binding);GO:0005739 (mitochondrion);GO:0009651 (response to salt stress);GO:0050897 (cobalt ion binding);GO:0004028 (3-chloroallyl aldehyde dehydrogenase activity);GO:0072593 (reactive oxygen species metabolic process);GO:0003842 (1-pyrroline-5-carboxylate dehydrogenase activity);GO:0010133 (proline catabolic process to glutamate);GO:0…	K00294 (E1.2.1.88)	ko00250; ko00330	Alanine, aspartate and glutamate metabolism; Arginine and proline metabolism
m.20217	bifunctional nitrilase nitrile hydratase nit4b-like	36	3.1	0.08	0.00126064	GO:0047427 (cyanoalanine nitrilase activity);GO:0080109 (indole-3-acetonitrile nitrile hydratase activity);GO:0047558 (3-cyanoalanine hydratase activity);GO:0009617 (response to bacterium);GO:0046686 (response to cadmium ion);GO:0005886 (plasma membrane);GO:0009970 (cellular response to sulfate starvation);GO:0051410 (detoxification of nitrogen compound);GO:0009507 (chloroplast);GO:0019499 (cyani…	K13035 (NIT4)
m.2343	ribulose bisphosphate carboxylase small chain 1a	36	13.9	0.23	0.00362433	GO:0005507 (copper ion binding);GO:0016984 (ribulose-bisphosphate carboxylase activity);GO:0005618 (cell wall);GO:0031977 (thylakoid lumen);GO:0055114 (oxidation-reduction process);GO:0010114 (response to red light);GO:0009573 (chloroplast ribulose bisphosphate carboxylase complex);GO:0009409 (response to cold);GO:0009941 (chloroplast envelope);GO:0080158 (chloroplast ribulose bisphosphate carbox…	K01602 (rbcS)	ko00630; ko00710; ko01200	Carbon fixation in photosynthetic organisms; Carbon metabolism; Glyoxylate and dicarboxylate metabolism
m.60798	60s ribosomal protein l27-like	36	8.1	0.22	0.00346675	GO:0003735 (structural constituent of ribosome);GO:0022625 (cytosolic large ribosomal subunit);GO:0016020 (membrane);GO:0006412 (translation);GO:0042254 (ribosome biogenesis);	K02901 (RP-L27e, RPL27)	ko03010	Ribosome
m.62019	n-carbamoylputrescine amidase	36	6	0.1	0.0015758	GO:0033388 (putrescine biosynthetic process from arginine);GO:0050126 (N-carbamoylputrescine amidase activity);GO:0006560 (proline metabolic process);	K12251 (aguB)	ko00330	Arginine and proline metabolism
m.2778	elicitor-responsive protein 1-like	36	5.6	0.18	0.00283643	GO:0005515 (protein binding);
uniq_03160	40s ribosomal protein s2-4-like	36	5.4	0.11	0.00173338	GO:0003735 (structural constituent of ribosome);GO:0003723 (RNA binding);GO:0015935 (small ribosomal subunit);GO:0006412 (translation);GO:0042254 (ribosome biogenesis);	K02981 (RP-S2e, RPS2)	ko03010	Ribosome
uniq_03127	calcium-transporting endoplasmic reticulum-type-like	36	0.8	0.03	0.000472739	GO:0030176 (integral to endoplasmic reticulum membrane);GO:0006816 (calcium ion transport);GO:0046872 (metal ion binding);GO:0006754 (ATP biosynthetic process);GO:0005388 (calcium-transporting ATPase activity);GO:0005524 (ATP binding);GO:0016529 (sarcoplasmic reticulum);	K01537 (E3.6.3.8)
m.20958	chlorophyll b reductase chloroplastic-like	36	2	0.09	0.00141822	GO:0015996 (chlorophyll catabolic process);GO:0010304 (PSII associated light-harvesting complex II catabolic process);GO:0003677 (DNA binding);GO:0004090 (carbonyl reductase (NADPH) activity);GO:0003682 (chromatin binding);GO:0034256 (chlorophyll(ide) b reductase activity);GO:0005515 (protein binding);GO:0009507 (chloroplast);GO:0000166 (nucleotide binding);GO:0055114 (oxidation-reduction process…	K13606 (NOL, NYC1)	ko00860	Porphyrin and chlorophyll metabolism
m.61379	ketoacyl-acp reductase	35	3.5	0.08	0.00126064	GO:0000038 (very long-chain fatty acid metabolic process);GO:0051287 (NAD binding);GO:0005507 (copper ion binding);GO:0006633 (fatty acid biosynthetic process);GO:0042335 (cuticle development);GO:0055114 (oxidation-reduction process);GO:0009409 (response to cold);GO:0009941 (chloroplast envelope);GO:0004316 (3-oxoacyl-[acyl-carrier-protein] reductase (NADPH) activity);GO:0009570 (chloroplast stro…	K00059 (fabG)	ko00061; ko00780; ko01040; ko01212	Biosynthesis of unsaturated fatty acids; Biotin metabolism; Fatty acid biosynthesis; Fatty acid metabolism
uniq_05025	UNCHARACTERIZED_PROTEIN	35	9.9	0.16	0.00252127	-
uniq_01770	atp-dependent dna helicase pcra-like	35	1.2	0.02	0.000315159	GO:0000166 (nucleotide binding);GO:0003677 (DNA binding);GO:0016787 (hydrolase activity);GO:0005622 (intracellular);
m.24365	atp sulfurylase 2	35	2.9	0.06	0.000945477	GO:0005829 (cytosol);GO:0000103 (sulfate assimilation);GO:0004781 (sulfate adenylyltransferase (ATP) activity);GO:0019252 (starch biosynthetic process);GO:0009570 (chloroplast stroma);GO:0009970 (cellular response to sulfate starvation);GO:0009853 (photorespiration);GO:0008878 (glucose-1-phosphate adenylyltransferase activity);GO:0006144 (purine nucleobase metabolic process);GO:0005978 (glycogen …	K13811 (PAPSS)	ko00230; ko00450; ko00920	Purine metabolism; Selenocompound metabolism; Sulfur metabolism
uniq_06684	glutamate--cysteine chloroplastic-like	35	1.5	0.05	0.000787898	GO:0009908 (flower development);GO:0006094 (gluconeogenesis);GO:0009816 (defense response to bacterium, incompatible interaction);GO:0009651 (response to salt stress);GO:0052544 (defense response by callose deposition in cell wall);GO:0009753 (response to jasmonic acid stimulus);GO:0050832 (defense response to fungus);GO:0009700 (indole phytoalexin biosynthetic process);GO:0006096 (glycolysis);GO…	K01919 (gshA)	ko00270; ko00480	Cysteine and methionine metabolism; Glutathione metabolism
m.4466	fructose-bisphosphate cytoplasmic isozyme 1-like	35	5.8	0.12	0.00189095	GO:0001666 (response to hypoxia);GO:0006098 (pentose-phosphate shunt);GO:0009718 (anthocyanin-containing compound biosynthetic process);GO:0000023 (maltose metabolic process);GO:0019252 (starch biosynthetic process);GO:0006096 (glycolysis);GO:0004332 (fructose-bisphosphate aldolase activity);GO:0009507 (chloroplast);GO:0006000 (fructose metabolic process);GO:0006013 (mannose metabolic process);GO…	K01623 (ALDO)	ko00010; ko00030; ko00051; ko00710; ko01200; ko01230	Biosynthesis of amino acids; Carbon fixation in photosynthetic organisms; Carbon metabolism; Fructose and mannose metabolism; Glycolysis/Gluconeogenesis; Pentose phosphate pathway
m.37002	beta-xylosidase alpha-l-arabinofuranosidase 2-like	35	1.9	0.04	0.000630318	GO:0009044 (xylan 1,4-beta-xylosidase activity);GO:0005618 (cell wall);GO:0048046 (apoplast);GO:0008422 (beta-glucosidase activity);GO:0045493 (xylan catabolic process);GO:0005982 (starch metabolic process);GO:0005985 (sucrose metabolic process);GO:0009117 (nucleotide metabolic process);	K15920 (XYL4)	ko00500; ko00520	Amino sugar and nucleotide sugar metabolism; Starch and sucrose metabolism
uniq_06208	riboflavin synthase-like	35	5.7	0.11	0.00173338	GO:0004746 (riboflavin synthase activity);GO:0009231 (riboflavin biosynthetic process);GO:0016491 (oxidoreductase activity);GO:0009507 (chloroplast);GO:0055114 (oxidation-reduction process);GO:0009349 (riboflavin synthase complex);	K00793 (ribE, RIB5)	ko00740	Riboflavin metabolism
uniq_00894	violaxanthin de-epoxidase	35	5.8	0.12	0.00189095	GO:0008152 (metabolic process);GO:0009987 (cellular process);GO:0006139 (nucleobase-containing compound metabolic process);GO:0005975 (carbohydrate metabolic process);GO:0009056 (catabolic process);GO:0009058 (biosynthetic process);GO:0006629 (lipid metabolic process);GO:0005515 (protein binding);GO:0016020 (membrane);GO:0009579 (thylakoid);GO:0009536 (plastid);GO:0019748 (secondary metabolic pro…	K09839 (VDE, NPQ1)	ko00906	Carotenoid biosynthesis
m.62479	dihydrolipoyllysine-residue acetyltransferase component of pyruvate dehydrogenase complex-like	35	2	0.06	0.000945477	GO:0009072 (aromatic amino acid family metabolic process);GO:0000096 (sulfur amino acid metabolic process);GO:0009941 (chloroplast envelope);GO:0006086 (acetyl-CoA biosynthetic process from pyruvate);GO:0016126 (sterol biosynthetic process);GO:0016020 (membrane);GO:0006636 (unsaturated fatty acid biosynthetic process);GO:0022626 (cytosolic ribosome);GO:0044272 (sulfur compound biosynthetic proces…	K00627 (DLAT, aceF, pdhC)	ko00010; ko00020; ko00620; ko01200	Carbon metabolism; Citrate cycle (TCA cycle); Glycolysis/Gluconeogenesis; Pyruvate metabolism
m.60894	fasciclin-like arabinogalactan protein 7-like	35	7	0.12	0.00189095	GO:0016132 (brassinosteroid biosynthetic process);GO:0010075 (regulation of meristem growth);GO:0006084 (acetyl-CoA metabolic process);GO:0046658 (anchored to plasma membrane);GO:0009664 (plant-type cell wall organization);GO:0009832 (plant-type cell wall biogenesis);GO:0016126 (sterol biosynthetic process);
m.61146	geranylgeranyl diphosphate chloroplastic-like	35	3.9	0.06	0.000945477	GO:0055114 (oxidation-reduction process);GO:0019684 (photosynthesis, light reaction);GO:0016628 (oxidoreductase activity, acting on the CH-CH group of donors, NAD or NADP as acceptor);GO:0015995 (chlorophyll biosynthetic process);GO:0009941 (chloroplast envelope);GO:0005515 (protein binding);GO:0009535 (chloroplast thylakoid membrane);GO:0019344 (cysteine biosynthetic process);GO:0035304 (regulat…	K10960 (chlP, bchP)	ko00860; ko00900	Porphyrin and chlorophyll metabolism; Terpenoid backbone biosynthesis
m.61578	serine carboxypeptidase-like 49-like	35	3	0.06	0.000945477	GO:0004185 (serine-type carboxypeptidase activity);GO:0005789 (endoplasmic reticulum membrane);GO:0005773 (vacuole);GO:0005777 (peroxisome);GO:0006508 (proteolysis);GO:0005829 (cytosol);	K16298 (SCPL-IV)
uniq_00538	urease-like isoform x1	35	2.3	0.1	0.0015758	GO:0008152 (metabolic process);GO:0009987 (cellular process);GO:0016787 (hydrolase activity);GO:0005488 (binding);GO:0006139 (nucleobase-containing compound metabolic process);GO:0009056 (catabolic process);	K01427 (URE)	ko00220; ko00230	Arginine biosynthesis; Purine metabolism
m.60734	lipoxygenase homology domain-containing protein 1-like	34	7.8	0.15	0.00236369	GO:0005515 (protein binding);
m.61102	pectinesterase 3-like	34	1.7	0.05	0.000787898	GO:0009684 (indoleacetic acid biosynthetic process);GO:0045330 (aspartyl esterase activity);GO:0030599 (pectinesterase activity);GO:0042545 (cell wall modification);GO:0009505 (plant-type cell wall);GO:0006546 (glycine catabolic process);GO:0004857 (enzyme inhibitor activity);GO:0043086 (negative regulation of catalytic activity);GO:0045490 (pectin catabolic process);GO:0006569 (tryptophan catabo…	K01051 (E3.1.1.11)	ko00040; ko00500	Pentose and glucuronate interconversions; Starch and sucrose metabolism
m.61125	peptidyl-prolyl cis-trans isomerase fkbp15-2-like	34	9.4	0.2	0.00315159	GO:0005829 (cytosol);GO:0000413 (protein peptidyl-prolyl isomerization);GO:0006457 (protein folding);GO:0019932 (second-messenger-mediated signaling);GO:0003755 (peptidyl-prolyl cis-trans isomerase activity);GO:0005528 (FK506 binding);GO:0016023 (cytoplasmic membrane-bounded vesicle);GO:0005773 (vacuole);GO:0016020 (membrane);GO:0005783 (endoplasmic reticulum);GO:0005794 (Golgi apparatus);GO:0009…	K09569 (FKBP2)
m.61981	uncharacterized oxidoreductase chloroplastic-like	34	2.7	0.08	0.00126064	GO:0010287 (plastoglobule);GO:0009941 (chloroplast envelope);GO:0004032 (alditol:NADP 1-oxidoreductase activity);GO:0009535 (chloroplast thylakoid membrane);GO:0055114 (oxidation-reduction process);GO:0006000 (fructose metabolic process);GO:0006012 (galactose metabolic process);GO:0006013 (mannose metabolic process);GO:0006090 (pyruvate metabolic process);GO:0046486 (glycerolipid metabolic proces…
m.55961	heat shock protein 83-like	34	1.5	0.04	0.000630318	GO:0005774 (vacuolar membrane);GO:0009941 (chloroplast envelope);GO:0006457 (protein folding);GO:0009414 (response to water deprivation);GO:0009793 (embryo development ending in seed dormancy);GO:0010157 (response to chlorate);GO:0009651 (response to salt stress);GO:0005829 (cytosol);GO:0009570 (chloroplast stroma);GO:0051082 (unfolded protein binding);GO:0009658 (chloroplast organization);GO:000…	K09487 (HSP90B, TRA1)	ko04141; ko04626	Plant-pathogen interaction; Protein processing in endoplasmic reticulum
m.61814	alpha-glucan h isozyme-like	34	0.9	0.03	0.000472739	GO:0009414 (response to water deprivation);GO:0008184 (glycogen phosphorylase activity);GO:0030170 (pyridoxal phosphate binding);GO:0046686 (response to cadmium ion);GO:0019252 (starch biosynthetic process);GO:0009507 (chloroplast);GO:0005829 (cytosol);	K00688 (E2.4.1.1, glgP, PYG)	ko00500	Starch and sucrose metabolism
m.18005	villin-2-like	34	1.3	0.03	0.000472739	GO:0051014 (actin filament severing);GO:0051015 (actin filament binding);GO:0051017 (actin filament bundle assembly);
m.60831	60s ribosomal protein l28-2	34	7.9	0.2	0.00315159	GO:0005840 (ribosome);GO:0003735 (structural constituent of ribosome);GO:0006412 (translation);GO:0042254 (ribosome biogenesis);	K02903 (RP-L28e, RPL28)	ko03010	Ribosome
m.24476	tyramine n-feruloyltransferase 4 11-like	34	5.2	0.12	0.00189095	GO:0050366 (tyramine N-feruloyltransferase activity);GO:0008080 (N-acetyltransferase activity);GO:0009507 (chloroplast);GO:0042967 (acyl-carrier-protein biosynthetic process);
uniq_04564	beta-amylase precursor	34	11.8	0.26	0.00409707	GO:0016161 (beta-amylase activity);GO:0000272 (polysaccharide catabolic process);GO:0005982 (starch metabolic process);GO:0005985 (sucrose metabolic process);
m.8513	flavonol synthase flavanone 3-hydroxylase	34	3.9	0.08	0.00126064	GO:0080167 (response to karrikin);GO:0009416 (response to light stimulus);GO:0051555 (flavonol biosynthetic process);GO:0055114 (oxidation-reduction process);GO:0045431 (flavonol synthase activity);	K05278 (FLS)	ko00941	Flavonoid biosynthesis
m.5034	hipl1	34	2.3	0.04	0.000630318	GO:0005975 (carbohydrate metabolic process);GO:0046658 (anchored to plasma membrane);GO:0016901 (oxidoreductase activity, acting on the CH-OH group of donors, quinone or similar compound as acceptor);GO:0048038 (quinone binding);
m.64207	inosine triphosphate pyrophosphatase-like	34	7.4	0.15	0.00236369	GO:0005737 (cytoplasm);GO:0046872 (metal ion binding);GO:0047429 (nucleoside-triphosphate diphosphatase activity);GO:0009204 (deoxyribonucleoside triphosphate catabolic process);GO:0009117 (nucleotide metabolic process);GO:0000166 (nucleotide binding);GO:0006144 (purine nucleobase metabolic process);GO:0006206 (pyrimidine nucleobase metabolic process);	K01519 (ITPA)	ko00230; ko00240; ko00983	Drug metabolism - other enzymes; Purine metabolism; Pyrimidine metabolism
uniq_02175	UNCHARACTERIZED_PROTEIN	34	1.2	0.04	0.000630318	-	K13156 (SNRNP48)
m.7903	UNCHARACTERIZED_PROTEIN	33	6	0.2	0.00315159	-	K03178 (UBE1, UBA1)	ko04120	Ubiquitin mediated proteolysis
m.37647	peroxiredoxin chloroplastic-like	33	5.5	0.14	0.00220611	GO:0055114 (oxidation-reduction process);GO:0006364 (rRNA processing);GO:0015995 (chlorophyll biosynthetic process);GO:0009941 (chloroplast envelope);GO:0016117 (carotenoid biosynthetic process);GO:0004601 (peroxidase activity);GO:0009533 (chloroplast stromal thylakoid);GO:0009535 (chloroplast thylakoid membrane);GO:0010287 (plastoglobule);GO:0051920 (peroxiredoxin activity);GO:0019761 (glucosino…	K03564 (BCP, PRXQ, DOT5)
m.15821	fad nad -binding oxidoreductase domain-containing protein	33	2.9	0.06	0.000945477	GO:0005739 (mitochondrion);GO:0009507 (chloroplast);
m.61865	30s ribosomal protein chloroplastic-like	33	5.6	0.15	0.00236369	GO:0006412 (translation);GO:0003723 (RNA binding);GO:0005840 (ribosome);GO:0006364 (rRNA processing);GO:0003735 (structural constituent of ribosome);GO:0015995 (chlorophyll biosynthetic process);GO:0009941 (chloroplast envelope);GO:0009570 (chloroplast stroma);GO:0016020 (membrane);	K02968 (RP-S20, rpsT)	ko03010	Ribosome
m.30901	60s ribosomal protein l9-like	33	7.7	0.15	0.00236369	GO:0005840 (ribosome);GO:0003735 (structural constituent of ribosome);GO:0006412 (translation);GO:0019843 (rRNA binding);GO:0042254 (ribosome biogenesis);	K02940 (RP-L9e, RPL9)	ko03010	Ribosome
m.32294	26s protease regulatory subunit	33	2.8	0.07	0.00110306	GO:0008233 (peptidase activity);GO:0005618 (cell wall);GO:0008540 (proteasome regulatory particle, base subcomplex);GO:0005730 (nucleolus);GO:0006508 (proteolysis);GO:0005524 (ATP binding);GO:0008568 (microtubule-severing ATPase activity);GO:0030163 (protein catabolic process);GO:0005737 (cytoplasm);GO:0005886 (plasma membrane);	K03064 (PSMC6, RPT4)	ko03050	Proteasome
m.61222	40s ribosomal protein s8-like	33	8	0.13	0.00204853	GO:0005840 (ribosome);GO:0003735 (structural constituent of ribosome);GO:0009507 (chloroplast);GO:0006412 (translation);GO:0019843 (rRNA binding);GO:0042254 (ribosome biogenesis);	K02995 (RP-S8e, RPS8)	ko03010	Ribosome
m.63139	valine--trna ligase-like	33	1.1	0.03	0.000472739	GO:0005829 (cytosol);GO:0004832 (valine-tRNA ligase activity);GO:0002161 (aminoacyl-tRNA editing activity);GO:0006438 (valyl-tRNA aminoacylation);GO:0005739 (mitochondrion);GO:0006450 (regulation of translational fidelity);GO:0005524 (ATP binding);GO:0009507 (chloroplast);GO:0009793 (embryo development ending in seed dormancy);GO:0009097 (isoleucine biosynthetic process);GO:0009098 (leucine biosy…	K01873 (VARS, valS)	ko00970	Aminoacyl-tRNA biosynthesis
m.5366	cinnamate beta-d-glucosyltransferase-like	33	6.4	0.19	0.00299401	GO:0008152 (metabolic process);GO:0016758 (transferase activity, transferring hexosyl groups);	K08236 (E2.4.1.210)
m.63691	elmo domain-containing protein a-like	33	3.7	0.1	0.0015758	GO:0005856 (cytoskeleton);GO:0006909 (phagocytosis);
m.15863	glycyl-trna synthetase chloroplastic mitochondrial-like	33	2.5	0.05	0.000787898	GO:0005739 (mitochondrion);GO:0045995 (regulation of embryonic development);GO:0006426 (glycyl-tRNA aminoacylation);GO:0009658 (chloroplast organization);GO:0048481 (ovule development);GO:0005524 (ATP binding);GO:0009570 (chloroplast stroma);GO:0009793 (embryo development ending in seed dormancy);GO:0004820 (glycine-tRNA ligase activity);GO:0004814 (arginine-tRNA ligase activity);GO:0006420 (argi…	K14164 (glyQS)	ko00970	Aminoacyl-tRNA biosynthesis
m.60949	methylenetetrahydrofolate reductase 2-like	33	2	0.05	0.000787898	GO:0035999 (tetrahydrofolate interconversion);GO:0004489 (methylenetetrahydrofolate reductase (NADPH) activity);GO:0055114 (oxidation-reduction process);GO:0006555 (methionine metabolic process);	K00297 (metF, MTHFR)	ko00670; ko01200	Carbon metabolism; One carbon pool by folate
m.61639	hydroxycinnamoyl-coenzyme a shikimate quinate hydroxycinnamoyltransferase	32	2.9	0.06	0.000945477	GO:0016747 (transferase activity, transferring acyl groups other than amino-acyl groups);
m.3150	minor allergen alt	32	7.8	0.16	0.00252127	GO:0055114 (oxidation-reduction process);GO:0009506 (plasmodesma);GO:0009733 (response to auxin stimulus);GO:0045892 (negative regulation of transcription, DNA-dependent);GO:0005773 (vacuole);GO:0010181 (FMN binding);GO:0016655 (oxidoreductase activity, acting on NAD(P)H, quinone or similar compound as acceptor);GO:0005886 (plasma membrane);GO:0006118 (electron transport);	K03809 (wrbA)	ko00130	Ubiquinone and other terpenoid-quinone biosynthesis
m.62504	chaperone protein chloroplastic-like	32	1.9	0.03	0.000472739	GO:0006200 (ATP catabolic process);GO:0009408 (response to heat);GO:0009658 (chloroplast organization);GO:0005524 (ATP binding);GO:0016887 (ATPase activity);GO:0009570 (chloroplast stroma);GO:0016485 (protein processing);	K03695 (clpB)	ko04213	Longevity regulating pathway - multiple species
m.57415	translation initiation factor if-3	32	3.9	0.1	0.0015758	GO:0045036 (protein targeting to chloroplast);GO:0009793 (embryo development ending in seed dormancy);GO:0009507 (chloroplast);GO:0003743 (translation initiation factor activity);GO:0016226 (iron-sulfur cluster assembly);GO:0019288 (isopentenyl diphosphate biosynthetic process, methylerythritol 4-phosphate pathway);GO:0045893 (positive regulation of transcription, DNA-dependent);GO:0009073 (aroma…	K02520 (infC, MTIF3)

## Sheet: WPR2
Transcript	Protein identification	Mascot score	Sequence coverage	emPAI	% emPAI	GOs	KEGG KOs	KEGG pathways	KEGG pathway names
m.13688	atp synthase cf1 beta subunit	2184	55.3	3.7	0.013236	GO:0046933 (proton-transporting ATP synthase activity, rotational mechanism);GO:0015991 (ATP hydrolysis coupled proton transport);GO:0042777 (plasma membrane ATP synthesis coupled proton transport);GO:0045261 (proton-transporting ATP synthase complex, catalytic core F(1));GO:0009535 (chloroplast thylakoid membrane);GO:0005524 (ATP binding);	K02112 (ATPF1B, atpD)	ko00190; ko00195	Oxidative phosphorylation; Photosynthesis
m.16752	phosphoglycerate chloroplastic-like	2170	45.3	2.11	0.00754811	GO:0019684 (photosynthesis, light reaction);GO:0006098 (pentose-phosphate shunt);GO:0009749 (response to glucose stimulus);GO:0009941 (chloroplast envelope);GO:0042744 (hydrogen peroxide catabolic process);GO:0048046 (apoplast);GO:0009744 (response to sucrose stimulus);GO:0010319 (stromule);GO:0009697 (salicylic acid biosynthetic process);GO:0016020 (membrane);GO:0019252 (starch biosynthetic proc…	K00927 (PGK, pgk)	ko00010; ko00710; ko01200; ko01230	Biosynthesis of amino acids; Carbon fixation in photosynthetic organisms; Carbon metabolism; Glycolysis/Gluconeogenesis
m.61250	ru large subunit-binding protein subunit chloroplastic	1791	30.9	1.31	0.00468627	GO:0042026 (protein refolding);GO:0008219 (cell death);GO:0005739 (mitochondrion);GO:0005730 (nucleolus);GO:0051085 (chaperone mediated protein folding requiring cofactor);GO:0009409 (response to cold);GO:0009941 (chloroplast envelope);GO:0009627 (systemic acquired resistance);GO:0009658 (chloroplast organization);GO:0048481 (ovule development);GO:0005524 (ATP binding);GO:0009570 (chloroplast str…	K04077 (groEL, HSPD1)	ko03018	RNA degradation
m.8432	chloroplastic-like	1693	21.3	0.67	0.00239679	GO:0009750 (response to fructose stimulus);GO:0006094 (gluconeogenesis);GO:0009941 (chloroplast envelope);GO:0042744 (hydrogen peroxide catabolic process);GO:0006833 (water transport);GO:0004802 (transketolase activity);GO:0030243 (cellulose metabolic process);GO:0006816 (calcium ion transport);GO:0010075 (regulation of meristem growth);GO:0009651 (response to salt stress);GO:0006972 (hyperosmoti…	K00615 (E2.2.1.1, tktA, tktB)	ko00030; ko00710; ko01200; ko01230	Biosynthesis of amino acids; Carbon fixation in photosynthetic organisms; Carbon metabolism; Pentose phosphate pathway
m.60929	ferredoxin--nadp leaf chloroplastic-like isoform 1	1668	30.2	2.39	0.00854976	GO:0010103 (stomatal complex morphogenesis);GO:0031348 (negative regulation of defense response);GO:0009853 (photorespiration);GO:0006098 (pentose-phosphate shunt);GO:0050660 (flavin adenine dinucleotide binding);GO:0009595 (detection of biotic stimulus);GO:0048046 (apoplast);GO:0009867 (jasmonic acid mediated signaling pathway);GO:0009697 (salicylic acid biosynthetic process);GO:0009862 (systemi…	K02641 (petH)	ko00195	Photosynthesis
m.62542	ferredoxin-dependent glutamate synthase chloroplastic-like	1605	22	0.89	0.0031838	GO:0009750 (response to fructose stimulus);GO:0010155 (regulation of proton transport);GO:0010103 (stomatal complex morphogenesis);GO:0019684 (photosynthesis, light reaction);GO:0009853 (photorespiration);GO:0010218 (response to far red light);GO:0009941 (chloroplast envelope);GO:0048046 (apoplast);GO:0009744 (response to sucrose stimulus);GO:0016117 (carotenoid biosynthetic process);GO:0005515 (…	K00284 (E1.4.7.1)	ko00630; ko00910	Glyoxylate and dicarboxylate metabolism; Nitrogen metabolism
m.61209	peroxisomal -2-hydroxy-acid oxidase glo1	1559	40.8	3.7	0.013236	GO:0055114 (oxidation-reduction process);GO:0005777 (peroxisome);GO:0042742 (defense response to bacterium);GO:0009506 (plasmodesma);GO:0052853 (long-chain-(S)-2-hydroxy-long-chain-acid oxidase activity);GO:0000041 (transition metal ion transport);GO:0008891 (glycolate oxidase activity);GO:0052854 (medium-chain-(S)-2-hydroxy-acid oxidase activity);GO:0010204 (defense response signaling pathway, r…	K11517 (HAO)	ko00630; ko01200; ko04146	Carbon metabolism; Glyoxylate and dicarboxylate metabolism; Peroxisome
m.16756	phosphoglycerate cytosolic-like	1512	47.3	1.85	0.00661802	GO:0005829 (cytosol);GO:0034976 (response to endoplasmic reticulum stress);GO:0004618 (phosphoglycerate kinase activity);GO:0009506 (plasmodesma);GO:0005774 (vacuolar membrane);GO:0006096 (glycolysis);GO:0016310 (phosphorylation);GO:0009570 (chloroplast stroma);GO:0046685 (response to arsenic-containing substance);GO:0046686 (response to cadmium ion);GO:0005794 (Golgi apparatus);GO:0005634 (nucle…	K00927 (PGK, pgk)	ko00010; ko00710; ko01200; ko01230	Biosynthesis of amino acids; Carbon fixation in photosynthetic organisms; Carbon metabolism; Glycolysis/Gluconeogenesis
m.61281	serine mitochondrial-like	1212	24.8	2.01	0.00719038	GO:0009750 (response to fructose stimulus);GO:0019684 (photosynthesis, light reaction);GO:0006563 (L-serine metabolic process);GO:0009853 (photorespiration);GO:0009749 (response to glucose stimulus);GO:0048046 (apoplast);GO:0009744 (response to sucrose stimulus);GO:0005515 (protein binding);GO:0008270 (zinc ion binding);GO:0010319 (stromule);GO:0009697 (salicylic acid biosynthetic process);GO:000…	K00600 (glyA, SHMT)	ko00260; ko00630; ko00670; ko01200; ko01230	Biosynthesis of amino acids; Carbon metabolism; Glycine, serine and threonine metabolism; Glyoxylate and dicarboxylate metabolism; One carbon pool by folate
m.60754	oxygen-evolving enhancer protein 3- chloroplastic-like	1038	38.3	1.38	0.00493668	GO:0030095 (chloroplast photosystem II);GO:0019898 (extrinsic to membrane);GO:0005509 (calcium ion binding);GO:0030003 (cellular cation homeostasis);GO:0009570 (chloroplast stroma);GO:0015979 (photosynthesis);GO:0070838 (divalent metal ion transport);GO:0009853 (photorespiration);GO:0009654 (oxygen evolving complex);GO:0009543 (chloroplast thylakoid lumen);GO:0048046 (apoplast);	K08901 (psbQ)	ko00195	Photosynthesis
m.43524	chloroplastic-like	1011	33	2.63	0.00940831	GO:0009697 (salicylic acid biosynthetic process);GO:0010114 (response to red light);GO:0010363 (regulation of plant-type hypersensitive response);GO:0010200 (response to chitin);GO:0010319 (stromule);GO:0019344 (cysteine biosynthetic process);GO:0031348 (negative regulation of defense response);GO:0009570 (chloroplast stroma);GO:0050832 (defense response to fungus);GO:0006098 (pentose-phosphate s…	K00855 (PRK, prkB)	ko00710; ko01200	Carbon fixation in photosynthetic organisms; Carbon metabolism
m.61330	chloroplast sedoheptulose- -bisphosphatase	995	24.5	2.2	0.00787007	GO:0009697 (salicylic acid biosynthetic process);GO:0019253 (reductive pentose-phosphate cycle);GO:0009579 (thylakoid);GO:0010363 (regulation of plant-type hypersensitive response);GO:0019761 (glucosinolate biosynthetic process);GO:0010200 (response to chitin);GO:0043085 (positive regulation of catalytic activity);GO:0019344 (cysteine biosynthetic process);GO:0031348 (negative regulation of defen…	K01100 (E3.1.3.37)	ko00710; ko01200	Carbon fixation in photosynthetic organisms; Carbon metabolism
m.11641	stromal 70 kda heat shock-related chloroplastic-like	994	20.9	0.73	0.00261143	GO:0055114 (oxidation-reduction process);GO:0034976 (response to endoplasmic reticulum stress);GO:0005739 (mitochondrion);GO:0006457 (protein folding);GO:0009409 (response to cold);GO:0009941 (chloroplast envelope);GO:0009408 (response to heat);GO:0009658 (chloroplast organization);GO:0048481 (ovule development);GO:0009579 (thylakoid);GO:0005524 (ATP binding);GO:0009570 (chloroplast stroma);GO:00…
m.2533	glyceraldehyde-3-phosphate dehydrogenase chloroplastic-like	979	23.5	0.91	0.00325535	GO:0010155 (regulation of proton transport);GO:0010103 (stomatal complex morphogenesis);GO:0009749 (response to glucose stimulus);GO:0010218 (response to far red light);GO:0009941 (chloroplast envelope);GO:0048046 (apoplast);GO:0009744 (response to sucrose stimulus);GO:0005515 (protein binding);GO:0051287 (NAD binding);GO:0010319 (stromule);GO:0035304 (regulation of protein dephosphorylation);GO:…	K05298 (GAPA)	ko00710; ko01200	Carbon fixation in photosynthetic organisms; Carbon metabolism
m.2976	carbonic chloroplastic-like isoform 2	943	38.8	2.54	0.00908636	GO:0031348 (negative regulation of defense response);GO:0019684 (photosynthesis, light reaction);GO:0006098 (pentose-phosphate shunt);GO:0009595 (detection of biotic stimulus);GO:0009941 (chloroplast envelope);GO:0048046 (apoplast);GO:0010119 (regulation of stomatal movement);GO:0008270 (zinc ion binding);GO:0009867 (jasmonic acid mediated signaling pathway);GO:0010319 (stromule);GO:0009697 (sali…	K01673 (cynT, can)	ko00910	Nitrogen metabolism
m.61291	ru large subunit-binding protein subunit chloroplastic-like	920	27.1	1.27	0.00454318	GO:0042026 (protein refolding);GO:0005739 (mitochondrion);GO:0016226 (iron-sulfur cluster assembly);GO:0009941 (chloroplast envelope);GO:0009658 (chloroplast organization);GO:0048481 (ovule development);GO:0009579 (thylakoid);GO:0005524 (ATP binding);GO:0009570 (chloroplast stroma);GO:0022626 (cytosolic ribosome);GO:0016020 (membrane);GO:0009793 (embryo development ending in seed dormancy);GO:004…
m.2624	leucine aminopeptidase chloroplastic-like	898	29	1.55	0.00554482	GO:0010150 (leaf senescence);GO:0005773 (vacuole);GO:0030145 (manganese ion binding);GO:0008235 (metalloexopeptidase activity);GO:0046686 (response to cadmium ion);GO:0004177 (aminopeptidase activity);GO:0009570 (chloroplast stroma);GO:0006508 (proteolysis);GO:0005829 (cytosol);	K01255 (CARP, pepA)	ko00480	Glutathione metabolism
m.62325	fructose- - cytosolic-like	896	35.4	1.89	0.00676111	GO:0005986 (sucrose biosynthetic process);GO:0005829 (cytosol);GO:0009750 (response to fructose stimulus);GO:0042132 (fructose 1,6-bisphosphate 1-phosphatase activity);GO:0005983 (starch catabolic process);GO:0009737 (response to abscisic acid stimulus);GO:0032440 (2-alkenal reductase [NAD(P)] activity);GO:0015979 (photosynthesis);GO:0006000 (fructose metabolic process);GO:0030388 (fructose 1,6-b…	K03841 (FBP, fbp)	ko00010; ko00030; ko00051; ko00710; ko01200; ko04152	AMPK signaling pathway; Carbon fixation in photosynthetic organisms; Carbon metabolism; Fructose and mannose metabolism; Glycolysis/Gluconeogenesis; Pentose phosphate pathway
m.45076	cysteine chloroplastic chromoplastic-like isoform 1	874	43.5	2.68	0.00958718	GO:0009941 (chloroplast envelope);GO:0005802 (trans-Golgi network);GO:0048046 (apoplast);GO:0008270 (zinc ion binding);GO:0006636 (unsaturated fatty acid biosynthetic process);GO:0006766 (vitamin metabolic process);GO:0016740 (transferase activity);GO:0006546 (glycine catabolic process);GO:0009106 (lipoate metabolic process);GO:0048868 (pollen tube development);GO:0004124 (cysteine synthase activ…	K01738 (cysK)	ko00270; ko00920; ko01200; ko01230	Biosynthesis of amino acids; Carbon metabolism; Cysteine and methionine metabolism; Sulfur metabolism
uniq_01188	chloroplast stem-loop binding protein of 41 kda chloroplastic-like	855	45.7	3.04	0.010875	GO:0007165 (signal transduction);GO:0000003 (reproduction);GO:0009791 (post-embryonic development);GO:0009790 (embryo development);GO:0009058 (biosynthetic process);GO:0009987 (cellular process);GO:0006629 (lipid metabolic process);GO:0009653 (anatomical structure morphogenesis);GO:0007275 (multicellular organismal development);GO:0005777 (peroxisome);GO:0009628 (response to abiotic stimulus);GO:…
m.61063	glyceraldehyde-3-phosphate dehydrogenase chloroplastic-like	798	24.1	0.89	0.0031838	GO:0010155 (regulation of proton transport);GO:0009522 (photosystem I);GO:0006098 (pentose-phosphate shunt);GO:0009749 (response to glucose stimulus);GO:0010218 (response to far red light);GO:0009941 (chloroplast envelope);GO:0042744 (hydrogen peroxide catabolic process);GO:0048046 (apoplast);GO:0009744 (response to sucrose stimulus);GO:0051287 (NAD binding);GO:0010319 (stromule);GO:0006636 (unsa…	K05298 (GAPA)	ko00710; ko01200	Carbon fixation in photosynthetic organisms; Carbon metabolism
m.61212	malate mitochondrial-like	797	33.4	1.3	0.0046505	GO:0005829 (cytosol);GO:0005507 (copper ion binding);GO:0005618 (cell wall);GO:0030060 (L-malate dehydrogenase activity);GO:0005739 (mitochondrion);GO:0009651 (response to salt stress);GO:0042742 (defense response to bacterium);GO:0009409 (response to cold);GO:0006108 (malate metabolic process);GO:0044262 (cellular carbohydrate metabolic process);GO:0006972 (hyperosmotic response);GO:0006833 (wat…	K00026 (MDH2)	ko00020; ko00270; ko00620; ko00630; ko00710; ko01200	Carbon fixation in photosynthetic organisms; Carbon metabolism; Citrate cycle (TCA cycle); Cysteine and methionine metabolism; Glyoxylate and dicarboxylate metabolism; Pyruvate metabolism
m.60758	malate cytoplasmic-like	736	20.2	0.96	0.00343421	GO:0044262 (cellular carbohydrate metabolic process);GO:0005773 (vacuole);GO:0046686 (response to cadmium ion);GO:0005886 (plasma membrane);GO:0016746 (transferase activity, transferring acyl groups);GO:0010043 (response to zinc ion);GO:0030060 (L-malate dehydrogenase activity);GO:0006108 (malate metabolic process);GO:0009570 (chloroplast stroma);GO:0005634 (nucleus);GO:0048046 (apoplast);GO:0009…	K00025 (MDH1)	ko00020; ko00270; ko00620; ko00630; ko00710; ko01200	Carbon fixation in photosynthetic organisms; Carbon metabolism; Citrate cycle (TCA cycle); Cysteine and methionine metabolism; Glyoxylate and dicarboxylate metabolism; Pyruvate metabolism
m.61394	glycine dehydrogenase	714	25.7	0.93	0.00332689	GO:0005960 (glycine cleavage complex);GO:0006098 (pentose-phosphate shunt);GO:0009941 (chloroplast envelope);GO:0048046 (apoplast);GO:0005515 (protein binding);GO:0006636 (unsaturated fatty acid biosynthetic process);GO:0043085 (positive regulation of catalytic activity);GO:0019252 (starch biosynthetic process);GO:0004375 (glycine dehydrogenase (decarboxylating) activity);GO:0006766 (vitamin meta…	K00281 (GLDC, gcvP)	ko00260; ko00630; ko01200	Carbon metabolism; Glycine, serine and threonine metabolism; Glyoxylate and dicarboxylate metabolism
m.40387	presequence protease chloroplastic mitochondrial-like	679	27.1	0.98	0.00350576	GO:0042744 (hydrogen peroxide catabolic process);GO:0008270 (zinc ion binding);GO:0005739 (mitochondrion);GO:0009941 (chloroplast envelope);GO:0004222 (metalloendopeptidase activity);GO:0006508 (proteolysis);GO:0009658 (chloroplast organization);GO:0048481 (ovule development);GO:0009570 (chloroplast stroma);GO:0016485 (protein processing);GO:0046686 (response to cadmium ion);GO:0048046 (apoplast);	K06972 (PITRM1, PreP, CYM1)
m.16759	phosphoglycerate chloroplastic-like	666	49.6	2.6	0.00930099	GO:0006096 (glycolysis);GO:0016310 (phosphorylation);GO:0004618 (phosphoglycerate kinase activity);GO:0006094 (gluconeogenesis);GO:0015976 (carbon utilization);	K00927 (PGK, pgk)	ko00010; ko00710; ko01200; ko01230	Biosynthesis of amino acids; Carbon fixation in photosynthetic organisms; Carbon metabolism; Glycolysis/Gluconeogenesis
m.62256	ribulose- -bisphosphate carboxylase oxygenase large subunit	664	19	0.49	0.00175288	GO:0019253 (reductive pentose-phosphate cycle);GO:0016984 (ribulose-bisphosphate carboxylase activity);GO:0004497 (monooxygenase activity);GO:0009853 (photorespiration);GO:0000287 (magnesium ion binding);GO:0055114 (oxidation-reduction process);GO:0009573 (chloroplast ribulose bisphosphate carboxylase complex);GO:0046487 (glyoxylate metabolic process);	K01601 (rbcL)	ko00630; ko00710; ko01200	Carbon fixation in photosynthetic organisms; Carbon metabolism; Glyoxylate and dicarboxylate metabolism
m.36754	monodehydroascorbate reductase-like	653	28	1.09	0.00389926	GO:0050660 (flavin adenine dinucleotide binding);GO:0046686 (response to cadmium ion);GO:0005886 (plasma membrane);GO:0045454 (cell redox homeostasis);GO:0016656 (monodehydroascorbate reductase (NADH) activity);GO:0005782 (peroxisomal matrix);GO:0009507 (chloroplast);GO:0048046 (apoplast);GO:0055114 (oxidation-reduction process);GO:0006118 (electron transport);GO:0019852 (L-ascorbic acid metaboli…	K08232 (E1.6.5.4)	ko00053	Ascorbate and aldarate metabolism
m.14533	6-phosphogluconate decarboxylating-like isoform 2	650	18.1	0.59	0.00211061	GO:0005829 (cytosol);GO:0009749 (response to glucose stimulus);GO:0009744 (response to sucrose stimulus);GO:0009750 (response to fructose stimulus);GO:0005777 (peroxisome);GO:0006098 (pentose-phosphate shunt);GO:0009651 (response to salt stress);GO:0043090 (amino acid import);GO:0010359 (regulation of anion channel activity);GO:0006888 (ER to Golgi vesicle-mediated transport);GO:0009570 (chloropl…	K00033 (PGD, gnd, gntZ)	ko00030; ko00480; ko01200	Carbon metabolism; Glutathione metabolism; Pentose phosphate pathway
m.2548	enolase-like	612	30.8	0.85	0.00304071	GO:0000015 (phosphopyruvate hydratase complex);GO:0004634 (phosphopyruvate hydratase activity);GO:0000287 (magnesium ion binding);GO:0006096 (glycolysis);GO:0003988 (acetyl-CoA C-acyltransferase activity);GO:0000162 (tryptophan biosynthetic process);GO:0006094 (gluconeogenesis);GO:0006571 (tyrosine biosynthetic process);GO:0009094 (L-phenylalanine biosynthetic process);GO:0006550 (isoleucine cata…	K01689 (ENO, eno)	ko00010; ko01200; ko01230; ko03018	Biosynthesis of amino acids; Carbon metabolism; Glycolysis/Gluconeogenesis; RNA degradation
m.62124	malate glyoxysomal-like	594	29.2	1.3	0.0046505	GO:0006097 (glyoxylate cycle);GO:0030060 (L-malate dehydrogenase activity);GO:0007031 (peroxisome organization);GO:0009941 (chloroplast envelope);GO:0006108 (malate metabolic process);GO:0031998 (regulation of fatty acid beta-oxidation);GO:0080093 (regulation of photorespiration);GO:0000166 (nucleotide binding);GO:0005773 (vacuole);GO:0009514 (glyoxysome);GO:0048046 (apoplast);GO:0006090 (pyruvat…	K00026 (MDH2)	ko00020; ko00270; ko00620; ko00630; ko00710; ko01200	Carbon fixation in photosynthetic organisms; Carbon metabolism; Citrate cycle (TCA cycle); Cysteine and methionine metabolism; Glyoxylate and dicarboxylate metabolism; Pyruvate metabolism
m.60932	luminal-binding protein 5-like	564	19.9	0.75	0.00268298	GO:0005618 (cell wall);GO:0055114 (oxidation-reduction process);GO:0030433 (ER-associated protein catabolic process);GO:0010197 (polar nucleus fusion);GO:0009408 (response to heat);GO:0005524 (ATP binding);GO:0005788 (endoplasmic reticulum lumen);GO:0032440 (2-alkenal reductase [NAD(P)] activity);GO:0009507 (chloroplast);GO:0005773 (vacuole);GO:0005886 (plasma membrane);	K09490 (HSPA5, BIP)	ko03060; ko04141	Protein export; Protein processing in endoplasmic reticulum
m.9501	aminopeptidase n-like	557	23.1	0.77	0.00275453	GO:0005829 (cytosol);GO:0008270 (zinc ion binding);GO:0019243 (methylglyoxal catabolic process to D-lactate);GO:0009941 (chloroplast envelope);GO:0006508 (proteolysis);GO:0008237 (metallopeptidase activity);GO:0009570 (chloroplast stroma);GO:0005773 (vacuole);GO:0046686 (response to cadmium ion);GO:0005886 (plasma membrane);GO:0048046 (apoplast);	K01256 (pepN)	ko00480	Glutathione metabolism
m.61489	dihydrolipoyl dehydrogenase mitochondrial-like	555	19.3	1.02	0.00364885	GO:0009750 (response to fructose stimulus);GO:0050660 (flavin adenine dinucleotide binding);GO:0009749 (response to glucose stimulus);GO:0042744 (hydrogen peroxide catabolic process);GO:0004148 (dihydrolipoyl dehydrogenase activity);GO:0048046 (apoplast);GO:0009744 (response to sucrose stimulus);GO:0008270 (zinc ion binding);GO:0005759 (mitochondrial matrix);GO:0009055 (electron carrier activity)…	K00382 (DLD, lpd, pdhD)	ko00010; ko00020; ko00260; ko00280; ko00620; ko00630; ko01200	Carbon metabolism; Citrate cycle (TCA cycle); Glycine, serine and threonine metabolism; Glycolysis/Gluconeogenesis; Glyoxylate and dicarboxylate metabolism; Pyruvate metabolism; Valine, leucine and isoleucine degradation
m.60778	oxygen-evolving enhancer protein chloroplastic-like	551	30.5	1.38	0.00493668	GO:0010155 (regulation of proton transport);GO:0031348 (negative regulation of defense response);GO:0010218 (response to far red light);GO:0009595 (detection of biotic stimulus);GO:0009941 (chloroplast envelope);GO:0048046 (apoplast);GO:0009744 (response to sucrose stimulus);GO:0009867 (jasmonic acid mediated signaling pathway);GO:0009697 (salicylic acid biosynthetic process);GO:0009862 (systemic…	K02717 (psbP)	ko00195	Photosynthesis
m.61594	glycerate dehydrogenase	533	19.9	1.63	0.00583101	GO:0010218 (response to far red light);GO:0048046 (apoplast);GO:0051287 (NAD binding);GO:0035304 (regulation of protein dephosphorylation);GO:0008465 (glycerate dehydrogenase activity);GO:0010114 (response to red light);GO:0010207 (photosystem II assembly);GO:0042631 (cellular response to water deprivation);GO:0009507 (chloroplast);GO:0009854 (oxidative photosynthetic carbon pathway);GO:0009773 (…	K15893 (HPR1)	ko00260; ko00630; ko01200	Carbon metabolism; Glycine, serine and threonine metabolism; Glyoxylate and dicarboxylate metabolism
m.4035	elongation factor chloroplastic-like	528	18.8	0.7	0.00250411	GO:0005525 (GTP binding);GO:0009793 (embryo development ending in seed dormancy);GO:0048481 (ovule development);GO:0043085 (positive regulation of catalytic activity);GO:0009570 (chloroplast stroma);GO:0006098 (pentose-phosphate shunt);GO:0006364 (rRNA processing);GO:0009845 (seed germination);GO:0009941 (chloroplast envelope);GO:0010027 (thylakoid membrane organization);GO:0019252 (starch biosyn…	K02355 (fusA, GFM, EFG)
m.61381	glutathione cytosolic-like	516	15.4	0.58	0.00207484	GO:0050660 (flavin adenine dinucleotide binding);GO:0000706 (meiotic DNA double-strand break processing);GO:0004362 (glutathione-disulfide reductase activity);GO:0050661 (NADP binding);GO:0009407 (toxin catabolic process);GO:0009055 (electron carrier activity);GO:0005777 (peroxisome);GO:0005829 (cytosol);GO:0019288 (isopentenyl diphosphate biosynthetic process, methylerythritol 4-phosphate pathwa…	K00383 (GSR, gor)	ko00480	Glutathione metabolism
m.61780	chaperonin cpn60- mitochondrial-like isoform 1	512	22	0.67	0.00239679	GO:0005737 (cytoplasm);GO:0005524 (ATP binding);GO:0042026 (protein refolding);	K04077 (groEL, HSPD1)	ko03018	RNA degradation
uniq_04262	atp synthase cf1 alpha subunit	507	30.7	1.11	0.00397081	GO:0046961 (proton-transporting ATPase activity, rotational mechanism);GO:0046933 (proton-transporting ATP synthase activity, rotational mechanism);GO:0015991 (ATP hydrolysis coupled proton transport);GO:0042777 (plasma membrane ATP synthesis coupled proton transport);GO:0045261 (proton-transporting ATP synthase complex, catalytic core F(1));GO:0009535 (chloroplast thylakoid membrane);GO:0005886 …	K02111 (ATPF1A, atpA)	ko00190; ko00195	Oxidative phosphorylation; Photosynthesis
m.63064	glucose-1-phosphate adenylyltransferase large subunit chloroplastic-like	506	27.3	1.35	0.00482936	GO:0009902 (chloroplast relocation);GO:0019684 (photosynthesis, light reaction);GO:0010114 (response to red light);GO:0006098 (pentose-phosphate shunt);GO:0006364 (rRNA processing);GO:0009941 (chloroplast envelope);GO:0010027 (thylakoid membrane organization);GO:0009637 (response to blue light);GO:0019252 (starch biosynthetic process);GO:0009570 (chloroplast stroma);GO:0010218 (response to far re…	K00975 (glgC)	ko00500; ko00520	Amino sugar and nucleotide sugar metabolism; Starch and sucrose metabolism
m.62222	quinone oxidoreductase-like protein chloroplastic-like	503	31.8	0.99	0.00354153	GO:0035671 (enone reductase activity);GO:0009072 (aromatic amino acid family metabolic process);GO:0000096 (sulfur amino acid metabolic process);GO:0009941 (chloroplast envelope);GO:0048046 (apoplast);GO:0016117 (carotenoid biosynthetic process);GO:0008270 (zinc ion binding);GO:0010319 (stromule);GO:0006636 (unsaturated fatty acid biosynthetic process);GO:0010264 (myo-inositol hexakisphosphate bi…	K18980 (EO)
uniq_06162	glutamate--glyoxylate aminotransferase 2	481	20.3	0.79	0.00282607	GO:0005829 (cytosol);GO:0042218 (1-aminocyclopropane-1-carboxylate biosynthetic process);GO:0005777 (peroxisome);GO:0010264 (myo-inositol hexakisphosphate biosynthetic process);GO:0008453 (alanine-glyoxylate transaminase activity);GO:0016847 (1-aminocyclopropane-1-carboxylate synthase activity);GO:0004021 (L-alanine:2-oxoglutarate aminotransferase activity);GO:0009570 (chloroplast stroma);GO:0009…	K14272 (GGAT)	ko00220; ko00250; ko00260; ko00630; ko00710; ko01200; ko01210; ko01230	2-Oxocarboxylic acid metabolism; Alanine, aspartate and glutamate metabolism; Arginine biosynthesis; Biosynthesis of amino acids; Carbon fixation in photosynthetic organisms; Carbon metabolism; Glycine, serine and threonine metabolism; Glyoxylate and dicarboxylate metabolism
m.50556	glucose-1-phosphate adenylyltransferase small chloroplastic-like	467	14.1	0.64	0.00228948	GO:0010155 (regulation of proton transport);GO:0006098 (pentose-phosphate shunt);GO:0009853 (photorespiration);GO:0010218 (response to far red light);GO:0048046 (apoplast);GO:0009744 (response to sucrose stimulus);GO:0030931 (heterotetrameric ADPG pyrophosphorylase complex);GO:0043085 (positive regulation of catalytic activity);GO:0009793 (embryo development ending in seed dormancy);GO:0019252 (s…	K00975 (glgC)	ko00500; ko00520	Amino sugar and nucleotide sugar metabolism; Starch and sucrose metabolism
m.62224	porphobilinogen chloroplastic-like	464	23.9	1.12	0.00400658	GO:0019684 (photosynthesis, light reaction);GO:0006098 (pentose-phosphate shunt);GO:0009941 (chloroplast envelope);GO:0048046 (apoplast);GO:0009697 (salicylic acid biosynthetic process);GO:0006744 (ubiquinone biosynthetic process);GO:0042742 (defense response to bacterium);GO:0015995 (chlorophyll biosynthetic process);GO:0018160 (peptidyl-pyrromethane cofactor linkage);GO:0019288 (isopentenyl dip…	K01749 (hemC, HMBS)	ko00860	Porphyrin and chlorophyll metabolism
m.61814	alpha-glucan h isozyme-like	464	20	0.7	0.00250411	GO:0009414 (response to water deprivation);GO:0008184 (glycogen phosphorylase activity);GO:0030170 (pyridoxal phosphate binding);GO:0046686 (response to cadmium ion);GO:0019252 (starch biosynthetic process);GO:0009507 (chloroplast);GO:0005829 (cytosol);	K00688 (E2.4.1.1, glgP, PYG)	ko00500	Starch and sucrose metabolism
m.60761	vitamin-b12 independent methionine 5-methyltetrahydropteroyltriglutamate-homocysteine	463	24.3	1.03	0.00368462	GO:0005829 (cytosol);GO:0005507 (copper ion binding);GO:0009086 (methionine biosynthetic process);GO:0008705 (methionine synthase activity);GO:0008270 (zinc ion binding);GO:0005777 (peroxisome);GO:0009651 (response to salt stress);GO:0009941 (chloroplast envelope);GO:0003871 (5-methyltetrahydropteroyltriglutamate-homocysteine S-methyltransferase activity);GO:0032259 (methylation);GO:0009570 (chlo…	K00549 (metE)	ko00270; ko00450; ko01230	Biosynthesis of amino acids; Cysteine and methionine metabolism; Selenocompound metabolism
m.61010	utp--glucose-1-phosphate uridylyltransferase-like	410	29.1	0.84	0.00300494	GO:0009555 (pollen development);GO:0046686 (response to cadmium ion);GO:0052543 (callose deposition in cell wall);GO:0005886 (plasma membrane);GO:0016036 (cellular response to phosphate starvation);GO:0003983 (UTP:glucose-1-phosphate uridylyltransferase activity);GO:0009651 (response to salt stress);GO:0005982 (starch metabolic process);GO:0005985 (sucrose metabolic process);GO:0006012 (galactose…	K00963 (UGP2, galU, galF)	ko00040; ko00052; ko00500; ko00520	Amino sugar and nucleotide sugar metabolism; Galactose metabolism; Pentose and glucuronate interconversions; Starch and sucrose metabolism
m.55963	malate dehydrogenase	410	14.9	0.54	0.00193175	GO:0005739 (mitochondrion);GO:0006364 (rRNA processing);GO:0009941 (chloroplast envelope);GO:0006108 (malate metabolic process);GO:0046554 (malate dehydrogenase (NADP) activity);GO:0009579 (thylakoid);GO:0000023 (maltose metabolic process);GO:0019252 (starch biosynthetic process);GO:0009657 (plastid organization);GO:0000166 (nucleotide binding);GO:0009570 (chloroplast stroma);GO:0010207 (photosys…	K00051 (E1.1.1.82)	ko00620; ko00710; ko01200	Carbon fixation in photosynthetic organisms; Carbon metabolism; Pyruvate metabolism
m.18515	phosphoenolpyruvate carboxylase 2-like	410	9.7	0.29	0.00103742	GO:0005829 (cytosol);GO:0032440 (2-alkenal reductase [NAD(P)] activity);GO:0048046 (apoplast);GO:0008964 (phosphoenolpyruvate carboxylase activity);GO:0006094 (gluconeogenesis);GO:0019643 (reductive tricarboxylic acid cycle);	K01595 (ppc)	ko00620; ko00710; ko01200	Carbon fixation in photosynthetic organisms; Carbon metabolism; Pyruvate metabolism
m.64160	thylakoid lumenal 15 kda protein chloroplastic-like	407	29.2	1.03	0.00368462	GO:0006098 (pentose-phosphate shunt);GO:0016117 (carotenoid biosynthetic process);GO:0005515 (protein binding);GO:0006636 (unsaturated fatty acid biosynthetic process);GO:0043085 (positive regulation of catalytic activity);GO:0015979 (photosynthesis);GO:0042742 (defense response to bacterium);GO:0015995 (chlorophyll biosynthetic process);GO:0019288 (isopentenyl diphosphate biosynthetic process, m…
m.60833	serine hydroxymethyltransferase 1-like	405	18.9	0.71	0.00253989	GO:0005829 (cytosol);GO:0006544 (glycine metabolic process);GO:0009506 (plasmodesma);GO:0010197 (polar nucleus fusion);GO:0032259 (methylation);GO:0007623 (circadian rhythm);GO:0035999 (tetrahydrofolate interconversion);GO:0009555 (pollen development);GO:0005515 (protein binding);GO:0004372 (glycine hydroxymethyltransferase activity);GO:0006563 (L-serine metabolic process);GO:0046686 (response to…	K00600 (glyA, SHMT)	ko00260; ko00630; ko00670; ko01200; ko01230	Biosynthesis of amino acids; Carbon metabolism; Glycine, serine and threonine metabolism; Glyoxylate and dicarboxylate metabolism; One carbon pool by folate
m.18139	6-phosphogluconate decarboxylating-like	405	13.4	0.34	0.00121628	GO:0005829 (cytosol);GO:0009749 (response to glucose stimulus);GO:0009744 (response to sucrose stimulus);GO:0009750 (response to fructose stimulus);GO:0005739 (mitochondrion);GO:0006098 (pentose-phosphate shunt);GO:0009651 (response to salt stress);GO:0009506 (plasmodesma);GO:0009570 (chloroplast stroma);GO:0004616 (phosphogluconate dehydrogenase (decarboxylating) activity);GO:0050661 (NADP bindi…	K00033 (PGD, gnd, gntZ)	ko00030; ko00480; ko01200	Carbon metabolism; Glutathione metabolism; Pentose phosphate pathway
m.61054	cysteine synthase	395	27.3	1.07	0.00382772	GO:0005777 (peroxisome);GO:0016740 (transferase activity);GO:0007568 (aging);GO:0010043 (response to zinc ion);GO:0006535 (cysteine biosynthetic process from serine);GO:0009507 (chloroplast);GO:0046686 (response to cadmium ion);GO:0004124 (cysteine synthase activity);GO:0005634 (nucleus);GO:0005886 (plasma membrane);GO:0048046 (apoplast);GO:0009333 (cysteine synthase complex);	K01738 (cysK)	ko00270; ko00920; ko01200; ko01230	Biosynthesis of amino acids; Carbon metabolism; Cysteine and methionine metabolism; Sulfur metabolism
m.61587	aconitate cytoplasmic-like	395	12.5	0.46	0.00164556	GO:0005774 (vacuolar membrane);GO:0007010 (cytoskeleton organization);GO:0047780 (citrate dehydratase activity);GO:0051788 (response to misfolded protein);GO:0009853 (photorespiration);GO:0006094 (gluconeogenesis);GO:0006101 (citrate metabolic process);GO:0006833 (water transport);GO:0051539 (4 iron, 4 sulfur cluster binding);GO:0009873 (ethylene mediated signaling pathway);GO:0006102 (isocitrate…	K01681 (ACO, acnA)	ko00020; ko00630; ko01200; ko01210; ko01230	2-Oxocarboxylic acid metabolism; Biosynthesis of amino acids; Carbon metabolism; Citrate cycle (TCA cycle); Glyoxylate and dicarboxylate metabolism
m.62145	30s ribosomal protein chloroplastic-like	395	5.8	0.15	0.000536596	GO:0006098 (pentose-phosphate shunt);GO:0016020 (membrane);GO:0005840 (ribosome);GO:0006412 (translation);GO:0009902 (chloroplast relocation);GO:0015995 (chlorophyll biosynthetic process);GO:0009773 (photosynthetic electron transport in photosystem I);GO:0019288 (isopentenyl diphosphate biosynthetic process, methylerythritol 4-phosphate pathway);GO:0009570 (chloroplast stroma);GO:0009579 (thylako…	K02945 (RP-S1, rpsA)	ko03010	Ribosome
m.43933	atp synthase subunit mitochondrial-like	393	27.8	1	0.00357731	GO:0046933 (proton-transporting ATP synthase activity, rotational mechanism);GO:0015991 (ATP hydrolysis coupled proton transport);GO:0015986 (ATP synthesis coupled proton transport);GO:0000275 (mitochondrial proton-transporting ATP synthase complex, catalytic core F(1));GO:0006200 (ATP catabolic process);GO:0005524 (ATP binding);	K02133 (ATPeF1B, ATP5B, ATP2)	ko00190	Oxidative phosphorylation
m.2606	enolase 2-like	388	34.2	1.13	0.00404236	GO:0000015 (phosphopyruvate hydratase complex);GO:0004634 (phosphopyruvate hydratase activity);GO:0000287 (magnesium ion binding);GO:0006096 (glycolysis);GO:0000162 (tryptophan biosynthetic process);GO:0006094 (gluconeogenesis);GO:0006571 (tyrosine biosynthetic process);GO:0009094 (L-phenylalanine biosynthetic process);	K01689 (ENO, eno)	ko00010; ko01200; ko01230; ko03018	Biosynthesis of amino acids; Carbon metabolism; Glycolysis/Gluconeogenesis; RNA degradation
m.3463	endochitinase pr4	388	9.8	0.22	0.000787007	GO:0005618 (cell wall);GO:0015706 (nitrate transport);GO:0006032 (chitin catabolic process);GO:0009626 (plant-type hypersensitive response);GO:0016998 (cell wall macromolecule catabolic process);GO:0005975 (carbohydrate metabolic process);GO:0002679 (respiratory burst involved in defense response);GO:0008061 (chitin binding);GO:0010262 (somatic embryogenesis);GO:0010200 (response to chitin);GO:00…	K01183 (E3.2.1.14)	ko00520	Amino sugar and nucleotide sugar metabolism
m.3012	elongation factor ts family protein	367	5.8	0.15	0.000536596	GO:0009941 (chloroplast envelope);GO:0042744 (hydrogen peroxide catabolic process);GO:0016117 (carotenoid biosynthetic process);GO:0009793 (embryo development ending in seed dormancy);GO:0003746 (translation elongation factor activity);GO:0009902 (chloroplast relocation);GO:0019288 (isopentenyl diphosphate biosynthetic process, methylerythritol 4-phosphate pathway);GO:0009570 (chloroplast stroma)…	K02357 (tsf, TSFM)
m.62448	glucose-6-phosphate isomerase-like	363	13.9	0.43	0.00153824	GO:0006094 (gluconeogenesis);GO:0009941 (chloroplast envelope);GO:0004347 (glucose-6-phosphate isomerase activity);GO:0043085 (positive regulation of catalytic activity);GO:0019252 (starch biosynthetic process);GO:0009664 (plant-type cell wall organization);GO:0009911 (positive regulation of flower development);GO:0006955 (immune response);GO:0000023 (maltose metabolic process);GO:0016740 (transf…	K01810 (GPI, pgi)	ko00010; ko00030; ko00500; ko00520; ko01200	Amino sugar and nucleotide sugar metabolism; Carbon metabolism; Glycolysis/Gluconeogenesis; Pentose phosphate pathway; Starch and sucrose metabolism
m.62107	malate chloroplastic-like	361	17.2	0.53	0.00189597	GO:0009941 (chloroplast envelope);GO:0044262 (cellular carbohydrate metabolic process);GO:0009409 (response to cold);GO:0005886 (plasma membrane);GO:0030060 (L-malate dehydrogenase activity);GO:0006108 (malate metabolic process);GO:0010319 (stromule);GO:0009570 (chloroplast stroma);GO:0048046 (apoplast);GO:0005739 (mitochondrion);GO:0006090 (pyruvate metabolic process);GO:0019643 (reductive trica…	K00026 (MDH2)	ko00020; ko00270; ko00620; ko00630; ko00710; ko01200	Carbon fixation in photosynthetic organisms; Carbon metabolism; Citrate cycle (TCA cycle); Cysteine and methionine metabolism; Glyoxylate and dicarboxylate metabolism; Pyruvate metabolism
m.63051	tripeptidyl-peptidase 2-like	360	13.8	0.42	0.00150247	GO:0022626 (cytosolic ribosome);GO:0005773 (vacuole);GO:0008240 (tripeptidyl-peptidase activity);GO:0004252 (serine-type endopeptidase activity);GO:0005886 (plasma membrane);GO:0009507 (chloroplast);GO:0006508 (proteolysis);	K01280 (TPP2)
m.60905	probable fructose-bisphosphate aldolase chloroplastic-like	356	10.1	0.24	0.000858553	GO:0031977 (thylakoid lumen);GO:0009941 (chloroplast envelope);GO:0009737 (response to abscisic acid stimulus);GO:0006096 (glycolysis);GO:0010287 (plastoglobule);GO:0004332 (fructose-bisphosphate aldolase activity);GO:0046686 (response to cadmium ion);GO:0022626 (cytosolic ribosome);GO:0016020 (membrane);GO:0048046 (apoplast);GO:0006000 (fructose metabolic process);GO:0006013 (mannose metabolic p…	K01623 (ALDO)	ko00010; ko00030; ko00051; ko00710; ko01200; ko01230	Biosynthesis of amino acids; Carbon fixation in photosynthetic organisms; Carbon metabolism; Fructose and mannose metabolism; Glycolysis/Gluconeogenesis; Pentose phosphate pathway
m.61950	soluble inorganic pyrophosphatase chloroplastic-like	351	21.9	0.93	0.00332689	GO:0031348 (negative regulation of defense response);GO:0019684 (photosynthesis, light reaction);GO:0009595 (detection of biotic stimulus);GO:0009941 (chloroplast envelope);GO:0009867 (jasmonic acid mediated signaling pathway);GO:0009697 (salicylic acid biosynthetic process);GO:0016020 (membrane);GO:0009862 (systemic acquired resistance, salicylic acid mediated signaling pathway);GO:0010363 (regu…	K01507 (ppa)	ko00190	Oxidative phosphorylation
m.36511	protein chromosomal-like	348	19	0.52	0.0018602	GO:0009941 (chloroplast envelope);GO:0019761 (glucosinolate biosynthetic process);GO:0016787 (hydrolase activity);GO:0009570 (chloroplast stroma);
m.60938	phospholipase d alpha 1-like	344	23.2	0.66	0.00236102	GO:0009789 (positive regulation of abscisic acid mediated signaling pathway);GO:0009845 (seed germination);GO:0005509 (calcium ion binding);GO:0005739 (mitochondrion);GO:0006643 (membrane lipid metabolic process);GO:0046470 (phosphatidylcholine metabolic process);GO:0009941 (chloroplast envelope);GO:0030136 (clathrin-coated vesicle);GO:0010119 (regulation of stomatal movement);GO:0005546 (phospha…	K01115 (PLD1_2)	ko00564; ko00565; ko04024; ko04071; ko04072; ko04144	cAMP signaling pathway; Endocytosis; Ether lipid metabolism; Glycerophospholipid metabolism; Phospholipase D signaling pathway; Sphingolipid signaling pathway
m.11143	l-ascorbate peroxidase chloroplastic-like isoform 1	344	29.6	1.36	0.00486514	GO:0020037 (heme binding);GO:0055114 (oxidation-reduction process);GO:0009507 (chloroplast);GO:0016688 (L-ascorbate peroxidase activity);GO:0006979 (response to oxidative stress);GO:0006804 (peroxidase reaction);GO:0019852 (L-ascorbic acid metabolic process);	K00434 (E1.11.1.11)	ko00053; ko00480	Ascorbate and aldarate metabolism; Glutathione metabolism
m.61466	nad-dependent malic enzyme 59 kda mitochondrial-like	337	13.9	0.39	0.00139515	GO:0004471 (malate dehydrogenase (decarboxylating) activity);GO:0050897 (cobalt ion binding);GO:0051287 (NAD binding);GO:0016652 (oxidoreductase activity, acting on NAD(P)H, NAD(P) as acceptor);GO:0016619 (malate dehydrogenase (oxaloacetate-decarboxylating) activity);GO:0006108 (malate metabolic process);GO:0005524 (ATP binding);GO:0009507 (chloroplast);GO:0008270 (zinc ion binding);GO:0005739 (m…	K00028 (E1.1.1.39)	ko00620; ko00710; ko01200	Carbon fixation in photosynthetic organisms; Carbon metabolism; Pyruvate metabolism
m.35341	isocitrate dehydrogenase	336	20.3	0.95	0.00339844	GO:0051788 (response to misfolded protein);GO:0009853 (photorespiration);GO:0006094 (gluconeogenesis);GO:0048046 (apoplast);GO:0051287 (NAD binding);GO:0006833 (water transport);GO:0045492 (xylan biosynthetic process);GO:0051049 (regulation of transport);GO:0006102 (isocitrate metabolic process);GO:0006097 (glyoxylate cycle);GO:0009651 (response to salt stress);GO:0006739 (NADP metabolic process)…	K00031 (IDH1, IDH2, icd)	ko00020; ko00480; ko01200; ko01210; ko01230; ko04146	2-Oxocarboxylic acid metabolism; Biosynthesis of amino acids; Carbon metabolism; Citrate cycle (TCA cycle); Glutathione metabolism; Peroxisome
m.2601	subtilisin-like protease-like	332	8.8	0.2	0.000715461	GO:0005829 (cytosol);GO:0042802 (identical protein binding);GO:0015996 (chlorophyll catabolic process);GO:0009505 (plant-type cell wall);GO:0006508 (proteolysis);GO:0005774 (vacuolar membrane);GO:0016023 (cytoplasmic membrane-bounded vesicle);GO:0043086 (negative regulation of catalytic activity);GO:0004252 (serine-type endopeptidase activity);GO:0005886 (plasma membrane);GO:0048046 (apoplast);
m.60915	thiamine thiazole synthase chloroplastic-like	331	19.9	0.78	0.0027903	GO:0005829 (cytosol);GO:0046777 (protein autophosphorylation);GO:0052837 (thiazole biosynthetic process);GO:0008270 (zinc ion binding);GO:0005739 (mitochondrion);GO:0042742 (defense response to bacterium);GO:0009941 (chloroplast envelope);GO:0009637 (response to blue light);GO:0009579 (thylakoid);GO:0010155 (regulation of proton transport);GO:0000023 (maltose metabolic process);GO:0019252 (starch…	K03146 (THI4, THI1)	ko00730	Thiamine metabolism
m.60828	triosephosphate cytosolic-like	331	17.1	0.76	0.00271875	GO:0005774 (vacuolar membrane);GO:0051788 (response to misfolded protein);GO:0006098 (pentose-phosphate shunt);GO:0009853 (photorespiration);GO:0006094 (gluconeogenesis);GO:0048046 (apoplast);GO:0043161 (proteasomal ubiquitin-dependent protein catabolic process);GO:0006833 (water transport);GO:0004807 (triose-phosphate isomerase activity);GO:0009651 (response to salt stress);GO:0080129 (proteasom…	K01803 (TPI, tpiA)	ko00010; ko00051; ko00562; ko00710; ko01200; ko01230	Biosynthesis of amino acids; Carbon fixation in photosynthetic organisms; Carbon metabolism; Fructose and mannose metabolism; Glycolysis/Gluconeogenesis; Inositol phosphate metabolism
m.61407	ribulose-phosphate 3- chloroplastic-like	325	17.2	0.65	0.00232525	GO:0006098 (pentose-phosphate shunt);GO:0042742 (defense response to bacterium);GO:0046872 (metal ion binding);GO:0009409 (response to cold);GO:0009941 (chloroplast envelope);GO:0009579 (thylakoid);GO:0009570 (chloroplast stroma);GO:0004750 (ribulose-phosphate 3-epimerase activity);GO:0009624 (response to nematode);GO:0009793 (embryo development ending in seed dormancy);GO:0010319 (stromule);GO:0…	K01783 (rpe, RPE)	ko00030; ko00040; ko00710; ko01200; ko01230	Biosynthesis of amino acids; Carbon fixation in photosynthetic organisms; Carbon metabolism; Pentose and glucuronate interconversions; Pentose phosphate pathway
m.36568	glucan endo- -beta-glucosidase gvi-like	323	18.6	0.59	0.00211061	GO:0004553 (hydrolase activity, hydrolyzing O-glycosyl compounds);GO:0005975 (carbohydrate metabolic process);GO:0016023 (cytoplasmic membrane-bounded vesicle);GO:0006950 (response to stress);
m.2283	acid beta-fructofuranosidase-like	317	21.7	0.5	0.00178865	GO:0016132 (brassinosteroid biosynthetic process);GO:0006598 (polyamine catabolic process);GO:0009805 (coumarin biosynthetic process);GO:0015706 (nitrate transport);GO:0009651 (response to salt stress);GO:0000325 (plant-type vacuole);GO:0051669 (fructan beta-fructosidase activity);GO:0009611 (response to wounding);GO:0010106 (cellular response to iron ion starvation);GO:0009505 (plant-type cell w…	K01193 (E3.2.1.26, sacA)	ko00052; ko00500	Galactose metabolism; Starch and sucrose metabolism
m.2330	aspartate chloroplastic-like	317	26.8	0.86	0.00307648	GO:0005829 (cytosol);GO:0009693 (ethylene biosynthetic process);GO:0004069 (L-aspartate:2-oxoglutarate aminotransferase activity);GO:0009409 (response to cold);GO:0009941 (chloroplast envelope);GO:0080130 (L-phenylalanine:2-oxoglutarate aminotransferase activity);GO:0033853 (aspartate-prephenate aminotransferase activity);GO:0033854 (glutamate-prephenate aminotransferase activity);GO:0009570 (chl…	K00811 (ASP5)	ko00220; ko00250; ko00270; ko00330; ko00350; ko00360; ko00400; ko00950; ko00960; ko01210; ko01230	2-Oxocarboxylic acid metabolism; Alanine, aspartate and glutamate metabolism; Arginine and proline metabolism; Arginine biosynthesis; Biosynthesis of amino acids; Cysteine and methionine metabolism; Isoquinoline alkaloid biosynthesis; Phenylalanine metabolism; Phenylalanine, tyrosine and tryptophan biosynthesis; Tropane, piperidine and pyridine alkaloid biosynthesis; Tyrosine metabolism
m.61552	serine--glyoxylate aminotransferase-like	315	21.9	0.88	0.00314803	GO:0009750 (response to fructose stimulus);GO:0005777 (peroxisome);GO:0009651 (response to salt stress);GO:0008453 (alanine-glyoxylate transaminase activity);GO:0050281 (serine-glyoxylate transaminase activity);GO:0006833 (water transport);GO:0030003 (cellular cation homeostasis);GO:0009570 (chloroplast stroma);GO:0004760 (serine-pyruvate transaminase activity);GO:0070838 (divalent metal ion tran…	K00830 (AGXT)	ko00250; ko00260; ko00630; ko01200; ko04146	Alanine, aspartate and glutamate metabolism; Carbon metabolism; Glycine, serine and threonine metabolism; Glyoxylate and dicarboxylate metabolism; Peroxisome
m.61636	thylakoid lumenal 29 kda chloroplastic-like	315	23.6	0.63	0.0022537	GO:0010103 (stomatal complex morphogenesis);GO:0019684 (photosynthesis, light reaction);GO:0006098 (pentose-phosphate shunt);GO:0010218 (response to far red light);GO:0019760 (glucosinolate metabolic process);GO:0005515 (protein binding);GO:0019252 (starch biosynthetic process);GO:0010114 (response to red light);GO:0020037 (heme binding);GO:0015995 (chlorophyll biosynthetic process);GO:0019288 (i…	K00434 (E1.11.1.11)	ko00053; ko00480	Ascorbate and aldarate metabolism; Glutathione metabolism
m.9948	2-cys peroxiredoxin bas1- chloroplastic-like	308	20.1	1.29	0.00461472	GO:0042742 (defense response to bacterium);GO:0009941 (chloroplast envelope);GO:0009409 (response to cold);GO:0010319 (stromule);GO:0004601 (peroxidase activity);GO:0051920 (peroxiredoxin activity);GO:0009570 (chloroplast stroma);GO:0009579 (thylakoid);GO:0048046 (apoplast);GO:0055114 (oxidation-reduction process);GO:0006804 (peroxidase reaction);GO:0006979 (response to oxidative stress);	K03386 (PRDX2_4, ahpC)
m.61876	aconitate hydratase 1-like	302	10.4	0.47	0.00168133	GO:0047780 (citrate dehydratase activity);GO:0048027 (mRNA 5'-UTR binding);GO:0006101 (citrate metabolic process);GO:0048046 (apoplast);GO:0071732 (cellular response to nitric oxide);GO:0006833 (water transport);GO:0044036 (cell wall macromolecule metabolic process);GO:0005773 (vacuole);GO:0051539 (4 iron, 4 sulfur cluster binding);GO:0009693 (ethylene biosynthetic process);GO:0006102 (isocitrate…	K01681 (ACO, acnA)	ko00020; ko00630; ko01200; ko01210; ko01230	2-Oxocarboxylic acid metabolism; Biosynthesis of amino acids; Carbon metabolism; Citrate cycle (TCA cycle); Glyoxylate and dicarboxylate metabolism
m.63689	probable glutamyl chloroplastic-like	302	16.4	0.46	0.00164556	GO:0006508 (proteolysis);GO:0004252 (serine-type endopeptidase activity);GO:0009570 (chloroplast stroma);GO:0005515 (protein binding);
m.61279	auxin-binding protein abp19a-like	299	15.7	0.52	0.0018602	GO:0045735 (nutrient reservoir activity);GO:0055114 (oxidation-reduction process);GO:0019684 (photosynthesis, light reaction);GO:0010103 (stomatal complex morphogenesis);GO:0030145 (manganese ion binding);GO:0042742 (defense response to bacterium);GO:0050162 (oxalate oxidase activity);GO:0009409 (response to cold);GO:0004784 (superoxide dismutase activity);GO:0009505 (plant-type cell wall);GO:003…
uniq_06137	14-3-3 protein	297	36.6	1.35	0.00482936	GO:0005773 (vacuole);GO:0019904 (protein domain specific binding);GO:0046686 (response to cadmium ion);GO:0005886 (plasma membrane);GO:0009507 (chloroplast);GO:0005634 (nucleus);GO:0005829 (cytosol);GO:0048046 (apoplast);GO:0009742 (brassinosteroid mediated signaling pathway);	K06630 (YWHAE)	ko04110	Cell cycle
m.61688	50s ribosomal protein chloroplastic-like	295	15.2	0.71	0.00253989	GO:0006098 (pentose-phosphate shunt);GO:0009941 (chloroplast envelope);GO:0045036 (protein targeting to chloroplast);GO:0006412 (translation);GO:0009902 (chloroplast relocation);GO:0015979 (photosynthesis);GO:0015934 (large ribosomal subunit);GO:0016226 (iron-sulfur cluster assembly);GO:0019288 (isopentenyl diphosphate biosynthetic process, methylerythritol 4-phosphate pathway);GO:0009570 (chloro…	K02863 (RP-L1, MRPL1, rplA)	ko03010	Ribosome
m.62041	phosphoglycolate phosphatase-like	294	26	0.71	0.00253989	GO:0005773 (vacuole);GO:0016311 (dephosphorylation);GO:0008967 (phosphoglycolate phosphatase activity);GO:0009570 (chloroplast stroma);GO:0005634 (nucleus);GO:0005829 (cytosol);GO:0048046 (apoplast);GO:0003869 (4-nitrophenylphosphatase activity);GO:0046487 (glyoxylate metabolic process);GO:0019497 (hexachlorocyclohexane metabolic process);	K19269 (PGP, PGLP)	ko00630; ko01200	Carbon metabolism; Glyoxylate and dicarboxylate metabolism
m.6719	thylakoid lumenal kda chloroplastic-like	288	17.1	0.7	0.00250411	GO:0016117 (carotenoid biosynthetic process);GO:0005515 (protein binding);GO:0006636 (unsaturated fatty acid biosynthetic process);GO:0030003 (cellular cation homeostasis);GO:0015979 (photosynthesis);GO:0005576 (extracellular region);GO:0015995 (chlorophyll biosynthetic process);GO:0019288 (isopentenyl diphosphate biosynthetic process, methylerythritol 4-phosphate pathway);GO:0009570 (chloroplast…
uniq_04336	glutathione chloroplastic-like	284	14	0.48	0.00171711	GO:0050660 (flavin adenine dinucleotide binding);GO:0004362 (glutathione-disulfide reductase activity);GO:0050661 (NADP binding);GO:0009407 (toxin catabolic process);GO:0009055 (electron carrier activity);GO:0045454 (cell redox homeostasis);GO:0009570 (chloroplast stroma);GO:0009658 (chloroplast organization);GO:0006749 (glutathione metabolic process);GO:0055114 (oxidation-reduction process);GO:0…	K00383 (GSR, gor)	ko00480	Glutathione metabolism
m.60989	protein disulfide-isomerase-like	281	22.8	0.72	0.00257566	GO:0006662 (glycerol ether metabolic process);GO:0048316 (seed development);GO:0034976 (response to endoplasmic reticulum stress);GO:0009651 (response to salt stress);GO:0000327 (lytic vacuole within protein storage vacuole);GO:0045454 (cell redox homeostasis);GO:0009055 (electron carrier activity);GO:0009505 (plant-type cell wall);GO:0009579 (thylakoid);GO:0043067 (regulation of programmed cell …	K09580 (PDIA1, P4HB)	ko04141	Protein processing in endoplasmic reticulum
m.61030	glutamine synthetase leaf chloroplastic-like	279	11.8	0.3	0.00107319	GO:0010155 (regulation of proton transport);GO:0009750 (response to fructose stimulus);GO:0006098 (pentose-phosphate shunt);GO:0009749 (response to glucose stimulus);GO:0010218 (response to far red light);GO:0009941 (chloroplast envelope);GO:0048046 (apoplast);GO:0009744 (response to sucrose stimulus);GO:0006833 (water transport);GO:0022626 (cytosolic ribosome);GO:0010114 (response to red light);…	K01915 (glnA, GLUL)	ko00220; ko00250; ko00630; ko00910; ko01230; ko02020	Alanine, aspartate and glutamate metabolism; Arginine biosynthesis; Biosynthesis of amino acids; Glyoxylate and dicarboxylate metabolism; Nitrogen metabolism; Two-component system
m.46403	heat shock cognate 70 kda isoform 1	279	11.8	0.39	0.00139515	GO:0032440 (2-alkenal reductase [NAD(P)] activity);GO:0005524 (ATP binding);GO:0006950 (response to stress);GO:0055114 (oxidation-reduction process);	K03283 (HSPA1_8)	ko03040; ko04010; ko04141; ko04144; ko04213	Endocytosis; Longevity regulating pathway - multiple species; MAPK signaling pathway; Protein processing in endoplasmic reticulum; Spliceosome
m.2654	14-3-3-like protein gf14 psi	276	35.6	1.82	0.0065107	GO:0048364 (root development);GO:0010218 (response to far red light);GO:0009740 (gibberellic acid mediated signaling pathway);GO:0005773 (vacuole);GO:0010114 (response to red light);GO:0009407 (toxin catabolic process);GO:0080167 (response to karrikin);GO:0004623 (phospholipase A2 activity);GO:0009624 (response to nematode);GO:0005618 (cell wall);GO:0005794 (Golgi apparatus);GO:0005829 (cytosol);…	K06630 (YWHAE)	ko04110	Cell cycle
m.61574	probable lactoylglutathione chloroplast-like	275	15.7	0.57	0.00203906	GO:0046872 (metal ion binding);GO:0005975 (carbohydrate metabolic process);GO:0019243 (methylglyoxal catabolic process to D-lactate);GO:0009409 (response to cold);GO:0031977 (thylakoid lumen);GO:0010319 (stromule);GO:0009570 (chloroplast stroma);GO:0005739 (mitochondrion);GO:0004462 (lactoylglutathione lyase activity);GO:0006090 (pyruvate metabolic process);	K01759 (GLO1, gloA)	ko00620	Pyruvate metabolism
m.3991	ferredoxin--nitrite chloroplastic	275	8.5	0.24	0.000858553	GO:0005829 (cytosol);GO:0055114 (oxidation-reduction process);GO:0015706 (nitrate transport);GO:0051536 (iron-sulfur cluster binding);GO:0005739 (mitochondrion);GO:0050421 (nitrite reductase (NO-forming) activity);GO:0010167 (response to nitrate);GO:0009570 (chloroplast stroma);GO:0020037 (heme binding);GO:0047889 (ferredoxin-nitrate reductase activity);GO:0019344 (cysteine biosynthetic process);…	K00366 (nirA)	ko00910	Nitrogen metabolism
uniq_04385	precursor of carboxylase t-protein glycine decarboxylase complex	272	8.6	0.23	0.00082278	GO:0009941 (chloroplast envelope);GO:0042744 (hydrogen peroxide catabolic process);GO:0048046 (apoplast);GO:0016117 (carotenoid biosynthetic process);GO:0016020 (membrane);GO:0022626 (cytosolic ribosome);GO:0010075 (regulation of meristem growth);GO:0007389 (pattern specification process);GO:0006546 (glycine catabolic process);GO:0010015 (root morphogenesis);GO:0008361 (regulation of cell size);G…	K00605 (gcvT, AMT)	ko00260; ko00630; ko00670; ko01200	Carbon metabolism; Glycine, serine and threonine metabolism; Glyoxylate and dicarboxylate metabolism; One carbon pool by folate
m.62010	bifunctional aspartate aminotransferase and glutamate aspartate-prephenate aminotransferase-like	271	14	0.34	0.00121628	GO:0004069 (L-aspartate:2-oxoglutarate aminotransferase activity);GO:0033853 (aspartate-prephenate aminotransferase activity);GO:0033854 (glutamate-prephenate aminotransferase activity);GO:0009570 (chloroplast stroma);GO:0030170 (pyridoxal phosphate binding);GO:0009793 (embryo development ending in seed dormancy);GO:0000162 (tryptophan biosynthetic process);GO:0006107 (oxaloacetate metabolic proc…	K15849 (PAT, AAT)	ko00350; ko00360; ko00400; ko00950; ko00960; ko01230	Biosynthesis of amino acids; Isoquinoline alkaloid biosynthesis; Phenylalanine metabolism; Phenylalanine, tyrosine and tryptophan biosynthesis; Tropane, piperidine and pyridine alkaloid biosynthesis; Tyrosine metabolism
m.2605	alanine aminotransferase mitochondrial-like	265	16.6	0.44	0.00157401	GO:0001666 (response to hypoxia);GO:0005507 (copper ion binding);GO:0042218 (1-aminocyclopropane-1-carboxylate biosynthetic process);GO:0005739 (mitochondrion);GO:0016847 (1-aminocyclopropane-1-carboxylate synthase activity);GO:0004021 (L-alanine:2-oxoglutarate aminotransferase activity);GO:0005524 (ATP binding);GO:0019481 (L-alanine catabolic process, by transamination);GO:0009507 (chloroplast);…	K00814 (GPT, ALT)	ko00220; ko00250; ko00710; ko01200; ko01210; ko01230	2-Oxocarboxylic acid metabolism; Alanine, aspartate and glutamate metabolism; Arginine biosynthesis; Biosynthesis of amino acids; Carbon fixation in photosynthetic organisms; Carbon metabolism
m.61038	nadp-dependent malic enzyme-like	263	15.2	0.34	0.00121628	GO:0051287 (NAD binding);GO:0006633 (fatty acid biosynthetic process);GO:0010498 (proteasomal protein catabolic process);GO:0008270 (zinc ion binding);GO:0016652 (oxidoreductase activity, acting on NAD(P)H, NAD(P) as acceptor);GO:0050897 (cobalt ion binding);GO:0007010 (cytoskeleton organization);GO:0006108 (malate metabolic process);GO:0004473 (malate dehydrogenase (oxaloacetate-decarboxylating)…	K00029 (E1.1.1.40, maeB)	ko00620; ko00710; ko01200	Carbon fixation in photosynthetic organisms; Carbon metabolism; Pyruvate metabolism
m.61124	transaldolase isoform 1	262	14.3	0.34	0.00121628	GO:0005829 (cytosol);GO:0005739 (mitochondrion);GO:0006098 (pentose-phosphate shunt);GO:0004801 (sedoheptulose-7-phosphate:D-glyceraldehyde-3-phosphate glyceronetransferase activity);GO:0009060 (aerobic respiration);GO:0006096 (glycolysis);GO:0009570 (chloroplast stroma);GO:0009809 (lignin biosynthetic process);GO:0033587 (shikimate biosynthetic process);GO:0046686 (response to cadmium ion);	K00616 (E2.2.1.2, talA, talB)	ko00030; ko01200; ko01230	Biosynthesis of amino acids; Carbon metabolism; Pentose phosphate pathway
m.61034	thylakoid lumenal kda chloroplastic-like	262	19.3	0.7	0.00250411	GO:0019684 (photosynthesis, light reaction);GO:0006098 (pentose-phosphate shunt);GO:0009941 (chloroplast envelope);GO:0016117 (carotenoid biosynthetic process);GO:0009697 (salicylic acid biosynthetic process);GO:0006636 (unsaturated fatty acid biosynthetic process);GO:0043085 (positive regulation of catalytic activity);GO:0042742 (defense response to bacterium);GO:0015995 (chlorophyll biosyntheti…
m.61444	cysteine proteinase rd21a-like	260	9.7	0.2	0.000715461	GO:0005773 (vacuole);GO:0032440 (2-alkenal reductase [NAD(P)] activity);GO:0009507 (chloroplast);GO:0006508 (proteolysis);GO:0048046 (apoplast);GO:0009651 (response to salt stress);GO:0008234 (cysteine-type peptidase activity);GO:0055114 (oxidation-reduction process);
m.54853	beta-amylase precursor	257	16.5	0.59	0.00211061	GO:0000272 (polysaccharide catabolic process);GO:0009507 (chloroplast);GO:0016161 (beta-amylase activity);GO:0043169 (cation binding);GO:0005982 (starch metabolic process);GO:0005985 (sucrose metabolic process);
m.2896	triosephosphate chloroplastic-like	250	24.2	1	0.00357731	GO:0009941 (chloroplast envelope);GO:0048046 (apoplast);GO:0004807 (triose-phosphate isomerase activity);GO:0032504 (multicellular organism reproduction);GO:0006816 (calcium ion transport);GO:0009651 (response to salt stress);GO:0006546 (glycine catabolic process);GO:0005829 (cytosol);GO:0019288 (isopentenyl diphosphate biosynthetic process, methylerythritol 4-phosphate pathway);GO:0007030 (Golgi…	K01803 (TPI, tpiA)	ko00010; ko00051; ko00562; ko00710; ko01200; ko01230	Biosynthesis of amino acids; Carbon fixation in photosynthetic organisms; Carbon metabolism; Fructose and mannose metabolism; Glycolysis/Gluconeogenesis; Inositol phosphate metabolism
m.60907	subtilisin-like protease-like	247	12.8	0.31	0.00110896	GO:0005829 (cytosol);GO:0015996 (chlorophyll catabolic process);GO:0009505 (plant-type cell wall);GO:0006508 (proteolysis);GO:0005774 (vacuolar membrane);GO:0004252 (serine-type endopeptidase activity);GO:0048046 (apoplast);
m.14267	oxygen-evolving enhancer protein chloroplastic	246	15.9	0.42	0.00150247	GO:0019898 (extrinsic to membrane);GO:0008266 (poly(U) RNA binding);GO:0010242 (oxygen evolving activity);GO:0005509 (calcium ion binding);GO:0042742 (defense response to bacterium);GO:0009535 (chloroplast thylakoid membrane);GO:0010205 (photoinhibition);GO:0010287 (plastoglobule);GO:0010207 (photosystem II assembly);GO:0035304 (regulation of protein dephosphorylation);GO:0042549 (photosystem II …	K02716 (psbO)	ko00195	Photosynthesis
m.61343	glutathione s-transferase f13	246	31.3	1.14	0.00407813	GO:0009407 (toxin catabolic process);GO:0005737 (cytoplasm);GO:0004364 (glutathione transferase activity);GO:0005515 (protein binding);GO:0006749 (glutathione metabolic process);GO:0006803 (glutathione conjugation reaction);	K00799 (GST, gst)	ko00480; ko00980; ko00982	Drug metabolism - cytochrome P450; Glutathione metabolism; Metabolism of xenobiotics by cytochrome P450
m.62862	oxygen-evolving enhancer protein 3- chloroplastic-like	244	38.5	1.74	0.00622451	GO:0010155 (regulation of proton transport);GO:0009853 (photorespiration);GO:0010218 (response to far red light);GO:0048046 (apoplast);GO:0009744 (response to sucrose stimulus);GO:0035304 (regulation of protein dephosphorylation);GO:0030095 (chloroplast photosystem II);GO:0010114 (response to red light);GO:0030003 (cellular cation homeostasis);GO:0010207 (photosystem II assembly);GO:0005509 (calc…	K08901 (psbQ)	ko00195	Photosynthesis
m.63160	clp protease-related protein chloroplastic-like	242	22.1	1.04	0.0037204	GO:0008233 (peptidase activity);GO:0006508 (proteolysis);
m.64995	d-glycerate 3- chloroplastic-like	241	14.9	0.5	0.00178865	GO:0009941 (chloroplast envelope);GO:0016310 (phosphorylation);GO:0009853 (photorespiration);GO:0005524 (ATP binding);GO:0008887 (glycerate kinase activity);GO:0009570 (chloroplast stroma);GO:0005634 (nucleus);GO:0006544 (glycine metabolic process);GO:0006563 (L-serine metabolic process);GO:0006566 (threonine metabolic process);GO:0046486 (glycerolipid metabolic process);GO:0046487 (glyoxylate me…	K15918 (GLYK)	ko00260; ko00561; ko00630; ko01200	Carbon metabolism; Glycerolipid metabolism; Glycine, serine and threonine metabolism; Glyoxylate and dicarboxylate metabolism
m.61371	heme-binding protein 2-like	240	21.2	0.52	0.0018602	GO:0019761 (glucosinolate biosynthetic process);GO:0005886 (plasma membrane);GO:0005774 (vacuolar membrane);GO:0009507 (chloroplast);
m.25296	probable aldo-keto reductase 2-like	237	7.2	0.27	0.000965873	GO:0009941 (chloroplast envelope);GO:0016491 (oxidoreductase activity);GO:0046686 (response to cadmium ion);GO:0005886 (plasma membrane);GO:0055114 (oxidation-reduction process);
m.61228	cytoplasmic 2	236	9.6	0.26	0.000930099	GO:0046686 (response to cadmium ion);GO:0005886 (plasma membrane);GO:0000287 (magnesium ion binding);GO:0004614 (phosphoglucomutase activity);GO:0009507 (chloroplast);GO:0005634 (nucleus);GO:0005829 (cytosol);GO:0048229 (gametophyte development);GO:0005982 (starch metabolic process);GO:0005985 (sucrose metabolic process);GO:0006012 (galactose metabolic process);GO:0006094 (gluconeogenesis);GO:000…	K01835 (pgm)	ko00010; ko00030; ko00052; ko00230; ko00500; ko00520	Amino sugar and nucleotide sugar metabolism; Galactose metabolism; Glycolysis/Gluconeogenesis; Pentose phosphate pathway; Purine metabolism; Starch and sucrose metabolism
m.15383	oxygen-evolving enhancer protein chloroplastic-like	235	30.5	0.88	0.00314803	GO:0019898 (extrinsic to membrane);GO:0008266 (poly(U) RNA binding);GO:0010242 (oxygen evolving activity);GO:0005509 (calcium ion binding);GO:0042742 (defense response to bacterium);GO:0009535 (chloroplast thylakoid membrane);GO:0010205 (photoinhibition);GO:0010287 (plastoglobule);GO:0010207 (photosystem II assembly);GO:0035304 (regulation of protein dephosphorylation);GO:0042549 (photosystem II …	K02716 (psbO)	ko00195	Photosynthesis
m.61462	peroxiredoxin- chloroplastic-like	234	31.9	0.85	0.00304071	GO:0042742 (defense response to bacterium);GO:0009941 (chloroplast envelope);GO:0009505 (plant-type cell wall);GO:0004601 (peroxidase activity);GO:0051920 (peroxiredoxin activity);GO:0009570 (chloroplast stroma);GO:0009579 (thylakoid);GO:0055114 (oxidation-reduction process);GO:0006804 (peroxidase reaction);GO:0006979 (response to oxidative stress);
m.61922	probable glycerophosphoryl diester phosphodiesterase 3-like	230	10	0.36	0.00128783	GO:0010053 (root epidermal cell differentiation);GO:0006071 (glycerol metabolic process);GO:0000902 (cell morphogenesis);GO:0008889 (glycerophosphodiester phosphodiesterase activity);GO:0048468 (cell development);GO:0005886 (plasma membrane);GO:0009395 (phospholipid catabolic process);GO:0046486 (glycerolipid metabolic process);
m.3809	aldehyde dehydrogenase family 2 member mitochondrial-like	228	17.4	0.45	0.00160979	GO:0016926 (protein desumoylation);GO:0055114 (oxidation-reduction process);GO:0005739 (mitochondrion);GO:0004028 (3-chloroallyl aldehyde dehydrogenase activity);GO:0010228 (vegetative to reproductive phase transition of meristem);GO:0001758 (retinal dehydrogenase activity);GO:0005524 (ATP binding);GO:0009507 (chloroplast);GO:0046686 (response to cadmium ion);GO:0050665 (hydrogen peroxide biosynt…	K00128 (E1.2.1.3)	ko00010; ko00040; ko00053; ko00071; ko00280; ko00310; ko00330; ko00340; ko00380; ko00410; ko00561; ko00620; ko00903	Arginine and proline metabolism; Ascorbate and aldarate metabolism; beta-Alanine metabolism; Fatty acid degradation; Glycerolipid metabolism; Glycolysis/Gluconeogenesis; Histidine metabolism; Limonene and pinene degradation; Lysine degradation; Pentose and glucuronate interconversions; Pyruvate metabolism; Tryptophan metabolism; Valine, leucine and isoleucine degradation
m.63126	psbp-like protein chloroplastic-like	227	28.6	0.81	0.00289762	GO:0030095 (chloroplast photosystem II);GO:0019898 (extrinsic to membrane);GO:0010103 (stomatal complex morphogenesis);GO:0005509 (calcium ion binding);GO:0006098 (pentose-phosphate shunt);GO:0006364 (rRNA processing);GO:0009657 (plastid organization);GO:0010207 (photosystem II assembly);GO:0043085 (positive regulation of catalytic activity);GO:0009654 (oxygen evolving complex);GO:0009543 (chloro…	K02717 (psbP)	ko00195	Photosynthesis
m.61187	20 kda chloroplastic-like	226	16.1	0.43	0.00153824	GO:0005507 (copper ion binding);GO:0005739 (mitochondrion);GO:0006457 (protein folding);GO:0009409 (response to cold);GO:0009941 (chloroplast envelope);GO:0005524 (ATP binding);GO:0009535 (chloroplast thylakoid membrane);GO:0009570 (chloroplast stroma);GO:0046686 (response to cadmium ion);GO:0048046 (apoplast);	K04078 (groES, HSPE1)
m.2411	peptidyl-prolyl cis-trans isomerase chloroplastic-like	225	19.4	0.55	0.00196752	GO:0009697 (salicylic acid biosynthetic process);GO:0016117 (carotenoid biosynthetic process);GO:0010363 (regulation of plant-type hypersensitive response);GO:0010200 (response to chitin);GO:0031348 (negative regulation of defense response);GO:0009570 (chloroplast stroma);GO:0050832 (defense response to fungus);GO:0006098 (pentose-phosphate shunt);GO:0000413 (protein peptidyl-prolyl isomerization…
m.45507	60s ribosomal protein l6-like	224	16.2	0.44	0.00157401	GO:0005730 (nucleolus);GO:0003735 (structural constituent of ribosome);GO:0005886 (plasma membrane);GO:0022625 (cytosolic large ribosomal subunit);GO:0009507 (chloroplast);GO:0006412 (translation);GO:0005783 (endoplasmic reticulum);GO:0042254 (ribosome biogenesis);	K02934 (RP-L6e, RPL6)	ko03010	Ribosome
m.61661	heat shock 70 kda mitochondrial-like	221	12.4	0.3	0.00107319	GO:0009615 (response to virus);GO:0005618 (cell wall);GO:0055114 (oxidation-reduction process);GO:0005739 (mitochondrion);GO:0006457 (protein folding);GO:0009651 (response to salt stress);GO:0009408 (response to heat);GO:0005524 (ATP binding);GO:0032440 (2-alkenal reductase [NAD(P)] activity);GO:0051082 (unfolded protein binding);GO:0009507 (chloroplast);GO:0046686 (response to cadmium ion);GO:00…
[truncated: 727 more rows]

## Sheet: WPR3
Transcript	Protein identification	Mascot score	Sequence coverage	emPAI	% emPAI	GOs	KEGG KOs	KEGG pathways	KEGG pathway names
[truncated: 871 more rows]
