# Supplementary material for: Combination of transcriptomic and proteomic approaches helps to unravel the protein composition of Chelidonium majus L. milky sap
Source: Planta. 2016 Jul 11;244(5):1055–64. doi: 10.1007/s00425-016-2566-7 (PMC5052312; doi:10.1007/s00425-016-2566-7)
Supplement: Supplementary file 4 — Supplementary material 4 (XLSX 331 kb) [file 425_2016_2566_MOESM4_ESM.xlsx]

## Sheet: a  Latex & whole plant analysis
Transcript	Protein identification	Ratio of the (mean % emPAI sap)/(mean % emPAI whole plant)	T-test p value	mean % emPAI		% emPAI						GOs	KEGG KOs	KEGG pathways	KEGG pathway names
				sap (S)	whole plant (WP)	sap (S)			whole plant (WP)
						SR1	SR2	SR3	WPR1	WPR2	WPR3
m.2644	polyphenol oxidase	only in the sap	0.00841791	0.00826064	0	0.00680588	0.0103838	0.00759219	0	0	0	GO:0004097 (catechol oxidase activity);GO:0055114 (oxidation-reduction process);GO:0006118 (electron transport);GO:0006570 (tyrosine metabolic process);	K00422 (E1.10.3.1)	ko00350; ko00950	Isoquinoline alkaloid biosynthesis; Tyrosine metabolism
m.37899	mlp-like protein 28	only in the sap	0.0470807	0.0992891	0	0.131993	0.132252	0.0336226	0	0	0	GO:0006952 (defense response);GO:0009607 (response to biotic stimulus);
m.2541	anthocyanidin -o-glucosyltransferase-like	only in the sap	0.0607375	0.0100882	0	0.00247486	0.0126053	0.0151844	0	0	0	GO:0016758 (transferase activity, transferring hexosyl groups);GO:0008152 (metabolic process);
m.7868	peroxidase 12-like	only in the sap	0.0613064	0.0282592	0	0.0497551	0.0209227	0.0140998	0	0	0	GO:0046872 (metal ion binding);GO:0009505 (plant-type cell wall);GO:0005773 (vacuole);GO:0006979 (response to oxidative stress);GO:0020037 (heme binding);GO:0004601 (peroxidase activity);GO:0016020 (membrane);GO:0055114 (oxidation-reduction process);GO:0006804 (peroxidase reaction);	K00430 (E1.11.1.7)	ko00940	Phenylpropanoid biosynthesis
m.44303	reticuline oxidase-like	only in the sap	0.06198	0.00678168	0	0.0031967	0.00521775	0.0119306	0	0	0	GO:0050660 (flavin adenine dinucleotide binding);GO:0055114 (oxidation-reduction process);GO:0008762 (UDP-N-acetylmuramate dehydrogenase activity);GO:0006040 (amino sugar metabolic process);
m.28580	probable caffeoyl- o-methyltransferase at4g26220-like	only in the sap	0.0705463	0.0189508	0	0.00876515	0.0133802	0.0347072	0	0	0	GO:0042409 (caffeoyl-CoA O-methyltransferase activity);GO:0005829 (cytosol);GO:0032259 (methylation);GO:0009805 (coumarin biosynthetic process);GO:0009809 (lignin biosynthetic process);GO:0009811 (stilbene biosynthetic process);	K00588 (E2.1.1.104)	ko00360; ko00940; ko00941; ko00945	Flavonoid biosynthesis; Phenylalanine metabolism; Phenylpropanoid biosynthesis; Stilbenoid, diarylheptanoid and gingerol biosynthesis
m.30694	alpha-galactosidase 2	only in the sap	0.0917519	0.000240848	0	0.000360918	0.000361626	0	0	0	0	GO:0009965 (leaf morphogenesis);GO:0009911 (positive regulation of flower development);GO:0032940 (secretion by cell);GO:0009505 (plant-type cell wall);GO:0016023 (cytoplasmic membrane-bounded vesicle);GO:0052692 (raffinose alpha-galactosidase activity);GO:0016139 (glycoside catabolic process);GO:0000023 (maltose metabolic process);GO:0046477 (glycosylceramide catabolic process);GO:0019252 (starc…	K07407 (E3.2.1.22B, galA, rafA)	ko00052; ko00561; ko00600; ko00603	Galactose metabolism; Glycerolipid metabolism; Glycosphingolipid biosynthesis - globo series; Sphingolipid metabolism
m.17988	glyceraldehyde-3-phosphate cytosolic-like	only in the sap	0.0917519	0.000516103	0	0.000773395	0.000774913	0	0	0	0	GO:0051287 (NAD binding);GO:0005507 (copper ion binding);GO:0055114 (oxidation-reduction process);GO:0080022 (primary root development);GO:0008270 (zinc ion binding);GO:0048658 (anther wall tapetum development);GO:0080144 (amino acid homeostasis);GO:0009555 (pollen development);GO:0004365 (glyceraldehyde-3-phosphate dehydrogenase (NAD) (phosphorylating) activity);GO:0006096 (glycolysis);GO:005066…	K00134 (GAPDH, gapA)	ko00010; ko00710; ko01200; ko01230	Biosynthesis of amino acids; Carbon fixation in photosynthetic organisms; Carbon metabolism; Glycolysis/Gluconeogenesis
m.61409	mfp1 attachment factor 1-like	only in the sap	0.0917519	0.000619323	0	0.000928074	0.000929896	0	0	0	0	GO:0044428 (nuclear part);GO:0005737 (cytoplasm);GO:0005515 (protein binding);
m.18123	mlp-like protein 28	only in the sap	0.0917519	0.00116983	0	0.00175303	0.00175647	0	0	0	0	GO:0006952 (defense response);GO:0009607 (response to biotic stimulus);
m.37895	mlp-like protein 28	only in the sap	0.0917519	0.103186	0	0.154627	0.154931	0	0	0	0	GO:0009607 (response to biotic stimulus);GO:0006952 (defense response);
m.67992	pentatricopeptide repeat-containing protein chloroplastic-like	only in the sap	0.0917519	0.000240848	0	0.000360918	0.000361626	0	0	0	0	GO:0005515 (protein binding);
m.64346	probable fructokinase-4-like	only in the sap	0.0917519	0.000206441	0	0.000309358	0.000309965	0	0	0	0	GO:0016301 (kinase activity);GO:0016310 (phosphorylation);GO:0005634 (nucleus);GO:0009536 (plastid);
m.2311	proton-coupled amino acid transporter 3-like	only in the sap	0.0917519	0.000240848	0	0.000360918	0.000361626	0	0	0	0	GO:0016021 (integral to membrane);GO:0015171 (amino acid transmembrane transporter activity);GO:0003333 (amino acid transmembrane transport);	K14209 (SLC36A, PAT)
m.3922	serine threonine-protein kinase at5g01020-like	only in the sap	0.0917519	0.000240848	0	0.000360918	0.000361626	0	0	0	0	GO:0009086 (methionine biosynthetic process);GO:0006468 (protein phosphorylation);GO:0004674 (protein serine/threonine kinase activity);GO:0032880 (regulation of protein localization);GO:0005524 (ATP binding);GO:0000394 (RNA splicing, via endonucleolytic cleavage and ligation);GO:0004715 (non-membrane spanning protein tyrosine kinase activity);GO:0005886 (plasma membrane);GO:0009069 (serine famil…
uniq_02590	u-box domain-containing protein 43-like	only in the sap	0.0917519	0.000206441	0	0.000309358	0.000309965	0	0	0	0	GO:0005515 (protein binding);
m.19017	udp-glycosyltransferase 85a2	only in the sap	0.0917519	0.000206441	0	0.000309358	0.000309965	0	0	0	0	GO:0047213 (anthocyanidin 3-O-glucosyltransferase activity);GO:0050502 (cis-zeatin O-beta-D-glucosyltransferase activity);GO:0050403 (trans-zeatin O-beta-D-glucosyltransferase activity);GO:0009813 (flavonoid biosynthetic process);
m.64105	uncharacterized loc101222647	only in the sap	0.0917519	0.000240848	0	0.000360918	0.000361626	0	0	0	0	GO:0005739 (mitochondrion);
m.54230	uncharacterized partial	only in the sap	0.0917519	0.000103221	0	0.000154679	0.000154983	0	0	0	0	GO:0005524 (ATP binding);
m.42197	vamp-like protein ykt61-like	only in the sap	0.0917519	0.000516103	0	0.000773395	0.000774913	0	0	0	0	GO:0006623 (protein targeting to vacuole);GO:0007030 (Golgi organization);GO:0048193 (Golgi vesicle transport);GO:0005794 (Golgi apparatus);GO:0007067 (mitosis);GO:0061025 (membrane fusion);GO:0016021 (integral to membrane);GO:0005634 (nucleus);GO:0005829 (cytosol);GO:0007033 (vacuole organization);	K08516 (YKT6)
m.14929	UNCHARACTERIZED_PROTEIN	only in the sap	0.0917519	0.00103221	0	0.00154679	0.00154983	0	0	0	0	-
m.22945	UNCHARACTERIZED_PROTEIN	only in the sap	0.0917519	0.000309662	0	0.000464037	0.000464948	0	0	0	0	-	K18789 (XGD1)
m.29	UNCHARACTERIZED_PROTEIN	only in the sap	0.0917519	0.000412882	0	0.000618716	0.000619931	0	0	0	0	-
m.41874	UNCHARACTERIZED_PROTEIN	only in the sap	0.0917519	0.000928985	0	0.00139211	0.00139484	0	0	0	0	-
m.4927	UNCHARACTERIZED_PROTEIN	only in the sap	0.0917519	0.000894578	0	0.00134055	0.00134318	0	0	0	0	-
m.68369	UNCHARACTERIZED_PROTEIN	only in the sap	0.0917519	0.000791358	0	0.00118587	0.0011882	0	0	0	0	-
m.8384	UNCHARACTERIZED_PROTEIN	only in the sap	0.0917519	0.000860171	0	0.00128899	0.00129152	0	0	0	0	-
uniq_01626	UNCHARACTERIZED_PROTEIN	only in the sap	0.0917519	0.000584917	0	0.000876515	0.000878235	0	0	0	0	-	K17604 (ZSWIM3)
uniq_01631	UNCHARACTERIZED_PROTEIN	only in the sap	0.0917519	0.00103221	0	0.00154679	0.00154983	0	0	0	0	-
m.13383	agglutinin isolectin 3-like	only in the sap	0.0917519	0.000378475	0	0.000567156	0.00056827	0	0	0	0	GO:0008061 (chitin binding);	K01183 (E3.2.1.14)	ko00520	Amino sugar and nucleotide sugar metabolism
m.26118	bromodomain 4	only in the sap	0.0917519	0.000172034	0	0.000257798	0.000258304	0	0	0	0	GO:0005515 (protein binding);
m.2339	c2 domain-containing protein at1g53590-like	only in the sap	0.0917519	0.000172034	0	0.000257798	0.000258304	0	0	0	0	GO:0005886 (plasma membrane);GO:0009507 (chloroplast);GO:0005773 (vacuole);GO:0005515 (protein binding);
m.20837	dna polymerase lambda-like	only in the sap	0.0917519	0.000172034	0	0.000257798	0.000258304	0	0	0	0	GO:0006289 (nucleotide-excision repair);GO:0010224 (response to UV-B);GO:0045132 (meiotic chromosome segregation);GO:0033044 (regulation of chromosome organization);GO:0003887 (DNA-directed DNA polymerase activity);GO:0006303 (double-strand break repair via nonhomologous end joining);GO:0003677 (DNA binding);GO:0042138 (meiotic DNA double-strand break formation);GO:0007062 (sister chromatid cohes…	K03512 (POLL)	ko03410; ko03450	Base excision repair; Non-homologous end-joining
uniq_02536	k() efflux antiporter chloroplastic-like	only in the sap	0.0917519	6.88137e-05	0	0.000103119	0.000103322	0	0	0	0	GO:0016021 (integral to membrane);GO:0006813 (potassium ion transport);GO:0055085 (transmembrane transport);GO:0015299 (solute:hydrogen antiporter activity);GO:0006885 (regulation of pH);
m.63975	kinesin light	only in the sap	0.0917519	0.000137627	0	0.000206239	0.000206644	0	0	0	0	GO:0005515 (protein binding);
m.21577	nucleolar gtp-binding protein 2-like	only in the sap	0.0917519	0.000172034	0	0.000257798	0.000258304	0	0	0	0	GO:0005730 (nucleolus);GO:0006184 (GTP catabolic process);GO:0042254 (ribosome biogenesis);GO:0003924 (GTPase activity);GO:0005525 (GTP binding);	K14537 (NUG2, GNL2)	ko03008	Ribosome biogenesis in eukaryotes
m.8032	nucleotide binding	only in the sap	0.0917519	0.000137627	0	0.000206239	0.000206644	0	0	0	0	GO:0005515 (protein binding);
m.27399	probable anion transporter chloroplastic-like	only in the sap	0.0917519	0.000172034	0	0.000257798	0.000258304	0	0	0	0	GO:0055085 (transmembrane transport);GO:0006098 (pentose-phosphate shunt);GO:0016021 (integral to membrane);GO:0005315 (inorganic phosphate transmembrane transporter activity);GO:0015711 (organic anion transport);GO:0008514 (organic anion transmembrane transporter activity);GO:0009706 (chloroplast inner membrane);GO:0006817 (phosphate ion transport);
m.217	probable l-type lectin-domain containing receptor kinase -like	only in the sap	0.0917519	0.000172034	0	0.000257798	0.000258304	0	0	0	0	GO:0000911 (cytokinesis by cell plate formation);GO:0000226 (microtubule cytoskeleton organization);GO:0005524 (ATP binding);GO:0000186 (activation of MAPKK activity);GO:0004709 (MAP kinase kinase kinase activity);GO:0030246 (carbohydrate binding);GO:0005886 (plasma membrane);GO:0007178 (transmembrane receptor protein serine/threonine kinase signaling pathway);GO:0009069 (serine family amino acid…
m.69093	probable pectinesterase pectinesterase inhibitor 40-like	only in the sap	0.0917519	0.00055051	0	0.000824955	0.000826574	0	0	0	0	GO:0030599 (pectinesterase activity);GO:0042545 (cell wall modification);GO:0009505 (plant-type cell wall);GO:0043086 (negative regulation of catalytic activity);GO:0045330 (aspartyl esterase activity);GO:0004857 (enzyme inhibitor activity);GO:0005982 (starch metabolic process);GO:0005985 (sucrose metabolic process);	K01051 (E3.1.1.11)	ko00040; ko00500	Pentose and glucuronate interconversions; Starch and sucrose metabolism
m.3466	protease 2-like	only in the sap	0.0917519	0.000137627	0	0.000206239	0.000206644	0	0	0	0	GO:0004252 (serine-type endopeptidase activity);GO:0006508 (proteolysis);GO:0005634 (nucleus);GO:0005829 (cytosol);GO:0010048 (vernalization response);GO:0070008 (serine-type exopeptidase activity);	K01354 (ptrB)
m.43106	ran gtpase-activating protein 1-like	only in the sap	0.0917519	0.000172034	0	0.000257798	0.000258304	0	0	0	0	GO:0009504 (cell plate);GO:0005886 (plasma membrane);GO:0000910 (cytokinesis);GO:0005635 (nuclear envelope);GO:0032153 (cell division site);GO:0009507 (chloroplast);GO:0005783 (endoplasmic reticulum);GO:0009651 (response to salt stress);	K14319 (RANGAP1)	ko03013	RNA transport
uniq_04258	splicing factor 3b subunit 3-like	only in the sap	0.0917519	6.88137e-05	0	0.000103119	0.000103322	0	0	0	0	GO:0003676 (nucleic acid binding);GO:0005634 (nucleus);GO:0009507 (chloroplast);GO:0005515 (protein binding);	K12830 (SF3B3, SAP130, RSE1)	ko03040	Spliceosome
m.64483	tic22-like family protein	only in the sap	0.0917519	0.000172034	0	0.000257798	0.000258304	0	0	0	0	GO:0009165 (nucleotide biosynthetic process);
uniq_02106	vacuolar protein sorting-associated protein 52 homolog	only in the sap	0.0917519	0.000137627	0	0.000206239	0.000206644	0	0	0	0	GO:0000139 (Golgi membrane);GO:0019953 (sexual reproduction);GO:0009860 (pollen tube growth);
m.62589	zinc finger	only in the sap	0.0917519	0.000172034	0	0.000257798	0.000258304	0	0	0	0	GO:0008270 (zinc ion binding);GO:0016874 (ligase activity);GO:0003676 (nucleic acid binding);GO:0005515 (protein binding);
m.11253	UNCHARACTERIZED_PROTEIN	only in the sap	0.0917519	0.000344069	0	0.000515597	0.000516609	0	0	0	0	-
m.315	UNCHARACTERIZED_PROTEIN	only in the sap	0.0917519	0.000172034	0	0.000257798	0.000258304	0	0	0	0	-
m.57943	UNCHARACTERIZED_PROTEIN	only in the sap	0.0917519	0.00065373	0	0.000979634	0.000981557	0	0	0	0	-
m.60782	UNCHARACTERIZED_PROTEIN	only in the sap	0.0917519	0.00065373	0	0.000979634	0.000981557	0	0	0	0	-
uniq_02000	UNCHARACTERIZED_PROTEIN	only in the sap	0.0917519	0.00065373	0	0.000979634	0.000981557	0	0	0	0	-
m.2643	UNCHARACTERIZED_PROTEIN	only in the sap	0.0918172	0.0086747	0	0.00433101	0.00433952	0.0173536	0	0	0	-	K00422 (E1.10.3.1)	ko00350; ko00950	Isoquinoline alkaloid biosynthesis; Tyrosine metabolism
m.12634	mlp-like protein 28	only in the sap	0.0931321	0.0238631	0	0.0328435	0.0387457	0	0	0	0	GO:0006952 (defense response);GO:0009607 (response to biotic stimulus);
m.37901	mlp-like protein 28	only in the sap	0.0932466	0.0265598	0	0.0432586	0.0364209	0	0	0	0	GO:0009607 (response to biotic stimulus);GO:0006952 (defense response);
m.62963	polyphenol chloroplastic-like	only in the sap	0.0932672	0.0017718	0	0.00288734	0.00242806	0	0	0	0	GO:0055114 (oxidation-reduction process);GO:0004097 (catechol oxidase activity);GO:0006118 (electron transport);GO:0006570 (tyrosine metabolic process);	K00422 (E1.10.3.1)	ko00350; ko00950	Isoquinoline alkaloid biosynthesis; Tyrosine metabolism
uniq_03745	isoflavone reductase homolog	only in the sap	0.0976237	0.00149645	0	0.00262954	0.00185979	0	0	0	0	GO:0046686 (response to cadmium ion);
m.61702	protein usf-like	only in the sap	0.0977518	0.00149695	0	0.00185615	0.00263471	0	0	0	0	GO:0005829 (cytosol);GO:0016747 (transferase activity, transferring acyl groups other than amino-acyl groups);GO:0008806 (carboxymethylenebutenolidase activity);GO:0005739 (mitochondrion);GO:0009507 (chloroplast);GO:0010043 (response to zinc ion);GO:0019261 (1,4-dichlorobenzene catabolic process);	K01061 (E3.1.1.45)
m.44308	reticuline oxidase-like	only in the sap	0.0989628	0.00263261	0	0.0031967	0.00470114	0	0	0	0	GO:0050660 (flavin adenine dinucleotide binding);GO:0008762 (UDP-N-acetylmuramate dehydrogenase activity);GO:0055114 (oxidation-reduction process);GO:0006040 (amino sugar metabolic process);
m.61629	ferredoxin--nadp root chloroplastic-like	only in the sap	0.101168	0.000705189	0	0.00128899	0.000826574	0	0	0	0	GO:0050660 (flavin adenine dinucleotide binding);GO:0005507 (copper ion binding);GO:0050661 (NADP binding);GO:0042651 (thylakoid membrane);GO:0004324 (ferredoxin-NADP reductase activity);GO:0009507 (chloroplast);GO:0015979 (photosynthesis);GO:0022900 (electron transport chain);GO:0006118 (electron transport);	K02641 (petH)	ko00195	Photosynthesis
m.21073	beta-amylase precursor	only in the sap	0.101858	0.00106685	0	0.00123743	0.00196311	0	0	0	0	GO:0000272 (polysaccharide catabolic process);GO:0009507 (chloroplast);GO:0016161 (beta-amylase activity);GO:0043169 (cation binding);GO:0005982 (starch metabolic process);GO:0005985 (sucrose metabolic process);
uniq_05525	UNCHARACTERIZED_PROTEIN	only in the sap	0.114775	0.000688373	0	0.000670276	0.00139484	0	0	0	0	-	K13192 (RBM26)
m.61205	cysteine proteinase inhibitor 12-like isoform 1	only in the sap	0.11564	0.000481865	0	0.000464037	0.000981557	0	0	0	0	GO:0004869 (cysteine-type endopeptidase inhibitor activity);GO:0009414 (response to water deprivation);GO:0010466 (negative regulation of peptidase activity);GO:0008233 (peptidase activity);GO:0050897 (cobalt ion binding);GO:0006979 (response to oxidative stress);GO:0009409 (response to cold);GO:0006972 (hyperosmotic response);GO:0005576 (extracellular region);GO:0006508 (proteolysis);GO:0005829 …
m.11456	s-norcoclaurine synthase-like	only in the sap	0.117897	0.00104902	0	0.00216551	0.000981557	0	0	0	0	GO:0009607 (response to biotic stimulus);GO:0006952 (defense response);
m.15473	mlp-like protein 28	only in the sap	0.118306	0.00610494	0	0.0126321	0.0056827	0	0	0	0	GO:0009607 (response to biotic stimulus);GO:0006952 (defense response);
m.60712	stress responsive a b barrel domain-containing protein	only in the sap	0.118603	0.00144563	0	0.00134055	0.00299633	0	0	0	0	GO:0009507 (chloroplast);
uniq_02808	insulin-degrading enzyme-like	only in the sap	0.120843	0.000171967	0	0.000360918	0.000154983	0	0	0	0	GO:0005829 (cytosol);GO:0004222 (metalloendopeptidase activity);GO:0006508 (proteolysis);GO:0008270 (zinc ion binding);	K01411 (NRD1)
m.62116	UNCHARACTERIZED_PROTEIN	only in the sap	0.137674	0.00795362	0	0.000876515	0.00454616	0.0184382	0	0	0	-
m.16751	desiccation protectant protein lea14 homolog	only in the sap	0.143024	0.00139272	0	0.00324826	0.000929896	0	0	0	0	GO:0009269 (response to desiccation);
m.2649	UNCHARACTERIZED_PROTEIN	only in the sap	0.187478	0.02116	0	0.0584171	0.00506277	0	0	0	0	-
m.11310	40s ribosomal protein s8-like	only in the sap	0.211325	0.000241084	0	0	0.000723253	0	0	0	0	GO:0003735 (structural constituent of ribosome);GO:0022627 (cytosolic small ribosomal subunit);GO:0006414 (translational elongation);GO:0000462 (maturation of SSU-rRNA from tricistronic rRNA transcript (SSU-rRNA, 5.8S rRNA, LSU-rRNA));	K02995 (RP-S8e, RPS8)	ko03010	Ribosome
m.33535	actin 7	only in the sap	0.211325	0.000447728	0	0	0.00134318	0	0	0	0	GO:0007010 (cytoskeleton organization);GO:0006094 (gluconeogenesis);GO:0009941 (chloroplast envelope);GO:0009611 (response to wounding);GO:0005515 (protein binding);GO:0006007 (glucose catabolic process);GO:0010498 (proteasomal protein catabolic process);GO:0051301 (cell division);GO:0005618 (cell wall);GO:0048767 (root hair elongation);GO:0005730 (nucleolus);GO:0005829 (cytosol);GO:0032880 (regu…	K10355 (ACTF)
m.61987	allene oxide synthase	only in the sap	0.211325	8.61015e-05	0	0	0.000258304	0	0	0	0	GO:0009108 (coenzyme biosynthetic process);GO:0008652 (cellular amino acid biosynthetic process);GO:0009695 (jasmonic acid biosynthetic process);GO:0009697 (salicylic acid biosynthetic process);GO:0016705 (oxidoreductase activity, acting on paired donors, with incorporation or reduction of molecular oxygen);GO:0005506 (iron ion binding);GO:0010363 (regulation of plant-type hypersensitive response…	K01723 (AOS)	ko00592	alpha-Linolenic acid metabolism
m.46957	beta-amylase 8-like	only in the sap	0.211325	8.61015e-05	0	0	0.000258304	0	0	0	0	GO:0043169 (cation binding);GO:0003700 (sequence-specific DNA binding transcription factor activity);GO:0016161 (beta-amylase activity);GO:0000272 (polysaccharide catabolic process);GO:0005634 (nucleus);GO:0048831 (regulation of shoot system development);GO:0006355 (regulation of transcription, DNA-dependent);GO:0005667 (transcription factor complex);GO:0045449 (regulation of transcription, DNA-d…
m.12095	beta-amylase chloroplastic-like	only in the sap	0.211325	8.61015e-05	0	0	0.000258304	0	0	0	0	GO:0016161 (beta-amylase activity);GO:0009934 (regulation of meristem structural organization);GO:0009414 (response to water deprivation);GO:0010480 (microsporocyte differentiation);GO:0009825 (multidimensional cell growth);GO:0005983 (starch catabolic process);GO:0043621 (protein self-association);GO:0010075 (regulation of meristem growth);GO:0009507 (chloroplast);GO:0043481 (anthocyanin accumul…	K01177 (E3.2.1.2)	ko00500	Starch and sucrose metabolism
m.69393	calcium-transporting atpase plasma membrane-type-like	only in the sap	0.211325	0.000412477	0	0.00123743	0	0	0	0	0	GO:0046872 (metal ion binding);GO:0000166 (nucleotide binding);	K01537 (E3.6.3.8)
m.15677	casein kinase ii subunit alpha-1-like	only in the sap	0.211325	0.000120542	0	0	0.000361626	0	0	0	0	GO:0009648 (photoperiodism);GO:0010332 (response to gamma radiation);GO:0006468 (protein phosphorylation);GO:0006281 (DNA repair);GO:0010225 (response to UV-C);GO:0004674 (protein serine/threonine kinase activity);GO:0006355 (regulation of transcription, DNA-dependent);GO:0007623 (circadian rhythm);GO:0010229 (inflorescence development);GO:0004713 (protein tyrosine kinase activity);GO:0005524 (AT…	K03097 (CSNK2A)	ko03008; ko04712	Circadian rhythm - plant; Ribosome biogenesis in eukaryotes
m.49177	chlorophyll a-b binding protein chloroplastic-like	only in the sap	0.211325	0.000876515	0	0.00262954	0	0	0	0	0	GO:0016020 (membrane);GO:0046872 (metal ion binding);GO:0009765 (photosynthesis, light harvesting);GO:0009507 (chloroplast);	K08912 (LHCB1)	ko00196	Photosynthesis - antenna proteins
uniq_05220	chloroplastic group iia intron splicing facilitator chloroplastic-like	only in the sap	0.211325	5.16609e-05	0	0	0.000154983	0	0	0	0	GO:0000373 (Group II intron splicing);GO:0009507 (chloroplast);GO:0000372 (Group I intron splicing);GO:0003723 (RNA binding);
m.61300	copper chaperone for superoxide dismutase-like	only in the sap	0.211325	0.000172203	0	0	0.000516609	0	0	0	0	GO:0015680 (intracellular copper ion transport);GO:0055114 (oxidation-reduction process);GO:0008270 (zinc ion binding);GO:0004784 (superoxide dismutase activity);GO:0009570 (chloroplast stroma);GO:0016532 (superoxide dismutase copper chaperone activity);GO:0019430 (removal of superoxide radicals);GO:0006878 (cellular copper ion homeostasis);	K04569 (CCS)
m.61399	cytochrome c oxidase subunit 6b-1-like	only in the sap	0.211325	0.000258304	0	0	0.000774913	0	0	0	0	GO:0004129 (cytochrome-c oxidase activity);GO:0005739 (mitochondrion);GO:0006123 (mitochondrial electron transport, cytochrome c to oxygen);GO:0015992 (proton transport);GO:0045277 (respiratory chain complex IV);	K02267 (COX6B)	ko00190	Oxidative phosphorylation
uniq_00085	dna binding	only in the sap	0.211325	0.000120542	0	0	0.000361626	0	0	0	0	GO:0006950 (response to stress);GO:0009628 (response to abiotic stimulus);GO:0009719 (response to endogenous stimulus);GO:0007165 (signal transduction);GO:0003700 (sequence-specific DNA binding transcription factor activity);GO:0003677 (DNA binding);GO:0009058 (biosynthetic process);GO:0006139 (nucleobase-containing compound metabolic process);GO:0005622 (intracellular);	K14432 (ABF)	ko04075	Plant hormone signal transduction
m.62146	dolichyl-diphosphooligosaccharide--protein glycosyltransferase subunit 1-like	only in the sap	0.211325	0.000103322	0	0	0.000309965	0	0	0	0	GO:0009505 (plant-type cell wall);GO:0005886 (plasma membrane);GO:0005774 (vacuolar membrane);GO:0016021 (integral to membrane);GO:0004579 (dolichyl-diphosphooligosaccharide-protein glycotransferase activity);GO:0008250 (oligosaccharyltransferase complex);GO:0018279 (protein N-linked glycosylation via asparagine);	K12666 (OST1, RPN1)	ko00510; ko00513; ko04141	N-Glycan biosynthesis; Protein processing in endoplasmic reticulum; Various types of N-glycan biosynthesis
m.53168	elongation factor 1-	only in the sap	0.211325	0.000120542	0	0	0.000361626	0	0	0	0	GO:0016779 (nucleotidyltransferase activity);GO:0005773 (vacuole);GO:0003746 (translation elongation factor activity);GO:0005525 (GTP binding);GO:0009507 (chloroplast);GO:0006184 (GTP catabolic process);GO:0005730 (nucleolus);GO:0046686 (response to cadmium ion);GO:0003924 (GTPase activity);GO:0005886 (plasma membrane);GO:0005739 (mitochondrion);GO:0005840 (ribosome);GO:0006448 (regulation of tra…	K03231 (EEF1A)	ko03013	RNA transport
m.31903	f-box kelch-repeat protein skip11-like	only in the sap	0.211325	0.00144613	0	0	0	0.00433839	0	0	0	GO:0005515 (protein binding);
m.8541	glucose-6-phosphate 1- cytoplasmic isoform-like	only in the sap	0.211325	0.000241084	0	0	0.000723253	0	0	0	0	GO:0006006 (glucose metabolic process);GO:0004345 (glucose-6-phosphate dehydrogenase activity);GO:0050661 (NADP binding);GO:0006098 (pentose-phosphate shunt);GO:0006749 (glutathione metabolic process);	K00036 (G6PD, zwf)	ko00030; ko00480; ko01200	Carbon metabolism; Glutathione metabolism; Pentose phosphate pathway
m.2751	glutathione s-transferase-like	only in the sap	0.211325	0.00939986	0	0	0	0.0281996	0	0	0	GO:0010035 (response to inorganic substance);GO:0043231 (intracellular membrane-bounded organelle);GO:0009628 (response to abiotic stimulus);GO:0016740 (transferase activity);GO:0044444 (cytoplasmic part);GO:0043167 (ion binding);GO:0006950 (response to stress);	K00799 (GST, gst)	ko00480; ko00980; ko00982	Drug metabolism - cytochrome P450; Glutathione metabolism; Metabolism of xenobiotics by cytochrome P450
m.46416	indole-3-acetate o-methyltransferase 1-like	only in the sap	0.211325	0.000189423	0	0	0.00056827	0	0	0	0	GO:0010341 (gibberellin carboxyl-O-methyltransferase activity);GO:0008757 (S-adenosylmethionine-dependent methyltransferase activity);GO:0008152 (metabolic process);	K18886 (GAMT2)
m.26348	interferon-induced guanylate-binding	only in the sap	0.211325	5.15597e-05	0	0.000154679	0	0	0	0	0	GO:0005730 (nucleolus);GO:0006184 (GTP catabolic process);GO:0003924 (GTPase activity);GO:0009507 (chloroplast);GO:0005525 (GTP binding);
m.61823	l-ascorbate peroxidase peroxisomal-like	only in the sap	0.211325	0.000189052	0	0.000567156	0	0	0	0	0	GO:0009941 (chloroplast envelope);GO:0006979 (response to oxidative stress);GO:0009506 (plasmodesma);GO:0005778 (peroxisomal membrane);GO:0020037 (heme binding);GO:0005774 (vacuolar membrane);GO:0016688 (L-ascorbate peroxidase activity);GO:0005739 (mitochondrion);GO:0055114 (oxidation-reduction process);GO:0006804 (peroxidase reaction);GO:0019852 (L-ascorbic acid metabolic process);	K00434 (E1.11.1.11)	ko00053; ko00480	Ascorbate and aldarate metabolism; Glutathione metabolism
m.7560	late embryogenesis abundant group 2	only in the sap	0.211325	0.000172203	0	0	0.000516609	0	0	0	0	GO:0005829 (cytosol);GO:0016049 (cell growth);GO:0009651 (response to salt stress);GO:0009269 (response to desiccation);GO:0009506 (plasmodesma);GO:0000902 (cell morphogenesis);GO:0006096 (glycolysis);GO:0048193 (Golgi vesicle transport);GO:0006094 (gluconeogenesis);GO:0046686 (response to cadmium ion);GO:0019344 (cysteine biosynthetic process);GO:0005794 (Golgi apparatus);GO:0005634 (nucleus);GO…
uniq_02904	lipoxygenase homology domain-containing protein 1-like	only in the sap	0.211325	0.000240612	0	0.000721836	0	0	0	0	0	GO:0005515 (protein binding);
m.10497	lon peptidase n-terminal domain and ring finger protein 1-like	only in the sap	0.211325	0.000223425	0	0.000670276	0	0	0	0	0	GO:0019288 (isopentenyl diphosphate biosynthetic process, methylerythritol 4-phosphate pathway);GO:0006508 (proteolysis);GO:0004176 (ATP-dependent peptidase activity);GO:0005634 (nucleus);GO:0008270 (zinc ion binding);GO:0005515 (protein binding);GO:0006510 (ATP-dependent proteolysis);
m.18823	l-type lectin-domain containing receptor kinase -like	only in the sap	0.211325	0.000172203	0	0	0.000516609	0	0	0	0	GO:0005524 (ATP binding);GO:0006468 (protein phosphorylation);GO:0004674 (protein serine/threonine kinase activity);GO:0009069 (serine family amino acid metabolic process);
uniq_04432	metal-dependent phosphohydrolase	only in the sap	0.211325	0.000223864	0	0	0.000671592	0	0	0	0	GO:0046872 (metal ion binding);GO:0008152 (metabolic process);GO:0005634 (nucleus);GO:0008081 (phosphoric diester hydrolase activity);	K06950 (K06950)
m.37900	mlp-like protein 28	only in the sap	0.211325	0.00686913	0	0	0	0.0206074	0	0	0	GO:0009607 (response to biotic stimulus);GO:0006952 (defense response);
m.29772	mlp-like protein 28	only in the sap	0.211325	0.00180459	0	0.00541377	0	0	0	0	0	GO:0009607 (response to biotic stimulus);GO:0006952 (defense response);
m.60858	mlp-like protein 28	only in the sap	0.211325	0.000687462	0	0.00206239	0	0	0	0	0	GO:0009607 (response to biotic stimulus);GO:0006952 (defense response);
m.66942	monosaccharide-sensing protein 2-like	only in the sap	0.211325	8.61015e-05	0	0	0.000258304	0	0	0	0	GO:0009624 (response to nematode);GO:0034219 (carbohydrate transmembrane transport);GO:0005794 (Golgi apparatus);GO:0009705 (plant-type vacuole membrane);GO:0005886 (plasma membrane);GO:0005351 (sugar:hydrogen symporter activity);GO:0032440 (2-alkenal reductase [NAD(P)] activity);GO:0016021 (integral to membrane);GO:0005337 (nucleoside transmembrane transporter activity);GO:0055114 (oxidation-red…
m.31727	nad-dependent epimerase dehydratase	only in the sap	0.211325	0.000257798	0	0.000773395	0	0	0	0	0	GO:0042742 (defense response to bacterium);GO:0005507 (copper ion binding);GO:0005886 (plasma membrane);GO:0009737 (response to abscisic acid stimulus);GO:0009570 (chloroplast stroma);GO:0009579 (thylakoid);GO:0048046 (apoplast);
m.62229	nitrogen regulatory protein p-ii homolog	only in the sap	0.211325	0.000257798	0	0.000773395	0	0	0	0	0	GO:0009750 (response to fructose stimulus);GO:0009072 (aromatic amino acid family metabolic process);GO:0009749 (response to glucose stimulus);GO:0000096 (sulfur amino acid metabolic process);GO:0015671 (oxygen transport);GO:0010307 (acetylglutamate kinase regulator activity);GO:2000013 (regulation of arginine biosynthetic process via ornithine);GO:0009744 (response to sucrose stimulus);GO:000551…
m.14363	non-functional nadph-dependent codeinone reductase 2-like	only in the sap	0.211325	0.000326545	0	0.000979634	0	0	0	0	0	GO:0016491 (oxidoreductase activity);GO:0055114 (oxidation-reduction process);
m.66420	omega-hydroxypalmitate o-feruloyl transferase-like	only in the sap	0.211325	0.000103119	0	0.000309358	0	0	0	0	0	GO:0005737 (cytoplasm);GO:0016747 (transferase activity, transferring acyl groups other than amino-acyl groups);
m.8525	outer arm dynein light chain 1 protein	only in the sap	0.211325	8.59328e-05	0	0.000257798	0	0	0	0	0	GO:0046777 (protein autophosphorylation);GO:0004674 (protein serine/threonine kinase activity);GO:0005515 (protein binding);GO:0009069 (serine family amino acid metabolic process);
m.8910	pentatricopeptide repeat-containing protein	only in the sap	0.211325	0.000103119	0	0.000309358	0	0	0	0	0	GO:0043231 (intracellular membrane-bounded organelle);GO:0044444 (cytoplasmic part);GO:0005515 (protein binding);
m.63723	pentatricopeptide repeat-containing protein at1g02150-like	only in the sap	0.211325	8.61015e-05	0	0	0.000258304	0	0	0	0	GO:0005739 (mitochondrion);GO:0006364 (rRNA processing);GO:0019288 (isopentenyl diphosphate biosynthetic process, methylerythritol 4-phosphate pathway);GO:0009658 (chloroplast organization);GO:0006399 (tRNA metabolic process);GO:0009507 (chloroplast);GO:0045036 (protein targeting to chloroplast);GO:0005515 (protein binding);
m.21203	pentatricopeptide repeat-containing protein at5g40405-like	only in the sap	0.211325	8.61015e-05	0	0	0.000258304	0	0	0	0	GO:0009536 (plastid);GO:0005515 (protein binding);
m.66515	pentatricopeptide repeat-containing protein at5g66631-like	only in the sap	0.211325	8.61015e-05	0	0	0.000258304	0	0	0	0	GO:0009507 (chloroplast);
m.7557	peroxisomal membrane protein 11a-like	only in the sap	0.211325	0.000189052	0	0.000567156	0	0	0	0	0	GO:0005779 (integral to peroxisomal membrane);GO:0016559 (peroxisome fission);
uniq_01703	polygalacturonase at1g48100-like	only in the sap	0.211325	0.000172203	0	0	0.000516609	0	0	0	0	GO:0016787 (hydrolase activity);GO:0005975 (carbohydrate metabolic process);GO:0009987 (cellular process);
m.64824	PREDICTED: uncharacterized protein LOC100243314	only in the sap	0.211325	0.000103119	0	0.000309358	0	0	0	0	0	GO:0010413 (glucuronoxylan metabolic process);GO:0009414 (response to water deprivation);GO:0009651 (response to salt stress);GO:0050826 (response to freezing);GO:0045492 (xylan biosynthetic process);GO:0045893 (positive regulation of transcription, DNA-dependent);GO:0005634 (nucleus);
m.2312	PREDICTED: uncharacterized protein LOC100267143	only in the sap	0.211325	0.000103119	0	0.000309358	0	0	0	0	0	GO:0005576 (extracellular region);GO:0009506 (plasmodesma);GO:0005886 (plasma membrane);
uniq_01185	PREDICTED: uncharacterized protein YKR070W-like	only in the sap	0.211325	0.000206239	0	0.000618716	0	0	0	0	0	GO:0016787 (hydrolase activity);GO:0005488 (binding);GO:0008152 (metabolic process);
m.46803	probable linoleate 9s-lipoxygenase 5-like	only in the sap	0.211325	5.16609e-05	0	0	0.000154983	0	0	0	0	GO:0009753 (response to jasmonic acid stimulus);GO:0055114 (oxidation-reduction process);GO:0048364 (root development);GO:0009611 (response to wounding);GO:0009737 (response to abscisic acid stimulus);GO:0009507 (chloroplast);GO:0016165 (linoleate 13S-lipoxygenase activity);GO:0009816 (defense response to bacterium, incompatible interaction);GO:0005506 (iron ion binding);GO:0031408 (oxylipin bios…	K15718 (LOX1_5)	ko00591	Linoleic acid metabolism
m.22047	probable phosphatidylinositol 4-kinase type 2-beta at1g26270-like	only in the sap	0.211325	8.59328e-05	0	0.000257798	0	0	0	0	0	GO:0016301 (kinase activity);GO:0016773 (phosphotransferase activity, alcohol group as acceptor);GO:0016310 (phosphorylation);
m.9990	probable phospholipase a2 homolog 1-like	only in the sap	0.211325	0.00650759	0	0	0	0.0195228	0	0	0	GO:0005576 (extracellular region);GO:0005509 (calcium ion binding);GO:0004623 (phospholipase A2 activity);GO:0016042 (lipid catabolic process);GO:0009395 (phospholipid catabolic process);
m.65008	probable receptor protein kinase tmk1-like	only in the sap	0.211325	5.16609e-05	0	0	0.000154983	0	0	0	0	GO:0016020 (membrane);GO:0005524 (ATP binding);GO:0006468 (protein phosphorylation);GO:0004674 (protein serine/threonine kinase activity);GO:0005515 (protein binding);GO:0009069 (serine family amino acid metabolic process);
m.65883	probable receptor-like serine threonine-protein kinase at5g57670-like	only in the sap	0.211325	8.61015e-05	0	0	0.000258304	0	0	0	0	GO:0006468 (protein phosphorylation);GO:0005524 (ATP binding);GO:0004674 (protein serine/threonine kinase activity);GO:0009069 (serine family amino acid metabolic process);
m.66202	probable tyrosine-protein phosphatase at1g05000-like	only in the sap	0.211325	0.000223864	0	0	0.000671592	0	0	0	0	GO:0035335 (peptidyl-tyrosine dephosphorylation);GO:0043407 (negative regulation of MAP kinase activity);GO:0004725 (protein tyrosine phosphatase activity);GO:1900424 (regulation of defense response to bacterium);GO:0006570 (tyrosine metabolic process);	K18045 (SIW14, OCA3)
m.3913	protein nuclear fusion defective mitochondrial-like	only in the sap	0.211325	0.000103119	0	0.000309358	0	0	0	0	0	GO:0030527 (structural constituent of chromatin);GO:0005739 (mitochondrion);GO:0006333 (chromatin assembly or disassembly);GO:0009220 (pyrimidine ribonucleotide biosynthetic process);GO:0003677 (DNA binding);GO:0000785 (chromatin);GO:0003700 (sequence-specific DNA binding transcription factor activity);GO:0009507 (chloroplast);GO:0003682 (chromatin binding);GO:0005634 (nucleus);GO:0005515 (protei…
uniq_01430	protein prolifera-like	only in the sap	0.211325	0.000223864	0	0	0.000671592	0	0	0	0	GO:0003677 (DNA binding);GO:0000166 (nucleotide binding);GO:0016787 (hydrolase activity);GO:0005575 (cellular_component);GO:0005634 (nucleus);GO:0009058 (biosynthetic process);GO:0006259 (DNA metabolic process);GO:0005622 (intracellular);	K02210 (MCM7, CDC47)	ko03030; ko04110	Cell cycle; DNA replication
m.4661	protein tplate-like	only in the sap	0.211325	5.15597e-05	0	0.000154679	0	0	0	0	0	GO:0009524 (phragmoplast);GO:0009555 (pollen development);GO:0048193 (Golgi vesicle transport);GO:0009504 (cell plate);GO:0009506 (plasmodesma);GO:0005886 (plasma membrane);GO:0030244 (cellulose biosynthetic process);GO:0005634 (nucleus);GO:0005829 (cytosol);GO:0006897 (endocytosis);GO:0005488 (binding);
m.6015	protein translocase subunit chloroplastic-like	only in the sap	0.211325	5.15597e-05	0	0.000154679	0	0	0	0	0	GO:0017038 (protein import);GO:0008270 (zinc ion binding);GO:0009536 (plastid);GO:0016905 (myosin heavy chain kinase activity);GO:0006605 (protein targeting);GO:0005524 (ATP binding);GO:0016020 (membrane);GO:0009790 (embryo development);GO:0009069 (serine family amino acid metabolic process);GO:0016310 (phosphorylation);GO:0016459 (myosin complex);	K03070 (secA)	ko03060	Protein export
m.5559	regulator of chromosome condensation repeat-containing protein	only in the sap	0.211325	0.000120306	0	0.000360918	0	0	0	0	0	GO:0003682 (chromatin binding);GO:0008536 (Ran GTPase binding);GO:0000785 (chromatin);
uniq_02302	regulator of telomere elongation helicase 1-like	only in the sap	0.211325	5.15597e-05	0	0.000154679	0	0	0	0	0	GO:0005524 (ATP binding);GO:0006139 (nucleobase-containing compound metabolic process);GO:0004003 (ATP-dependent DNA helicase activity);GO:0003677 (DNA binding);GO:0005657 (replication fork);	K11136 (RTEL1)
m.44293	reticuline oxidase	only in the sap	0.211325	0.00187701	0	0	0.00563104	0	0	0	0	GO:0008762 (UDP-N-acetylmuramate dehydrogenase activity);GO:0055114 (oxidation-reduction process);GO:0050660 (flavin adenine dinucleotide binding);GO:0006040 (amino sugar metabolic process);
m.418	reticuline oxidase-like	only in the sap	0.211325	0.000206644	0	0	0.000619931	0	0	0	0	GO:0016491 (oxidoreductase activity);
m.7716	reticuline oxidase-like	only in the sap	0.211325	0.00139484	0	0	0.00418453	0	0	0	0	GO:0050660 (flavin adenine dinucleotide binding);GO:0055114 (oxidation-reduction process);GO:0008762 (UDP-N-acetylmuramate dehydrogenase activity);GO:0006040 (amino sugar metabolic process);
m.65692	rna polymerase ii subunit b1 ctd phosphatase rpap2 homolog	only in the sap	0.211325	8.59328e-05	0	0.000257798	0	0	0	0	0	GO:0007059 (chromosome segregation);GO:0022402 (cell cycle process);
m.65781	serine threonine-protein kinase-like protein at1g28390-like	only in the sap	0.211325	0.000103119	0	0.000309358	0	0	0	0	0	GO:0006857 (oligopeptide transport);GO:0004713 (protein tyrosine kinase activity);GO:0006468 (protein phosphorylation);GO:0005524 (ATP binding);GO:0004674 (protein serine/threonine kinase activity);GO:0009069 (serine family amino acid metabolic process);
m.52093	sucrose transport protein suc3-like	only in the sap	0.211325	8.59328e-05	0	0.000257798	0	0	0	0	0	GO:0009753 (response to jasmonic acid stimulus);GO:0034219 (carbohydrate transmembrane transport);GO:0015770 (sucrose transport);GO:0009620 (response to fungus);GO:0009611 (response to wounding);GO:0009695 (jasmonic acid biosynthetic process);GO:0010200 (response to chitin);GO:0008506 (sucrose:hydrogen symporter activity);GO:0090406 (pollen tube);GO:0005794 (Golgi apparatus);GO:0005887 (integral …	K15378 (SLC45A1_2_4)
m.61600	thioredoxin h2	only in the sap	0.211325	0.000326545	0	0.000979634	0	0	0	0	0	GO:0000280 (nuclear division);GO:0016671 (oxidoreductase activity, acting on a sulfur group of donors, disulfide as acceptor);GO:0005886 (plasma membrane);GO:0009055 (electron carrier activity);GO:0045454 (cell redox homeostasis);GO:0006662 (glycerol ether metabolic process);GO:0005829 (cytosol);GO:0000103 (sulfate assimilation);GO:0015035 (protein disulfide oxidoreductase activity);GO:0007000 (n…	K03671 (trxA)
m.63005	tip41-like protein	only in the sap	0.211325	0.000360918	0	0.00108275	0	0	0	0	0	GO:0005829 (cytosol);	K17607 (TIPRL, TIP41)
m.11183	uncharacterized loc101222366	only in the sap	0.211325	0.000103322	0	0	0.000309965	0	0	0	0	GO:0005739 (mitochondrion);GO:0009507 (chloroplast);	K15032 (MTERFD)
m.64301	vinorine synthase-like	only in the sap	0.211325	0.000103322	0	0	0.000309965	0	0	0	0	GO:0016747 (transferase activity, transferring acyl groups other than amino-acyl groups);
m.18622	UNCHARACTERIZED_PROTEIN	only in the sap	0.211325	8.61015e-05	0	0	0.000258304	0	0	0	0	-
m.18766	UNCHARACTERIZED_PROTEIN	only in the sap	0.211325	0.000206644	0	0	0.000619931	0	0	0	0	-
m.21147	UNCHARACTERIZED_PROTEIN	only in the sap	0.211325	0.000413287	0	0	0.00123986	0	0	0	0	-
m.26020	UNCHARACTERIZED_PROTEIN	only in the sap	0.211325	8.59328e-05	0	0.000257798	0	0	0	0	0	-	K15601 (KDM3)
m.28499	UNCHARACTERIZED_PROTEIN	only in the sap	0.211325	0.000258304	0	0	0.000774913	0	0	0	0	-
m.32165	UNCHARACTERIZED_PROTEIN	only in the sap	0.211325	0.000464948	0	0	0.00139484	0	0	0	0	-
m.42150	UNCHARACTERIZED_PROTEIN	only in the sap	0.211325	0.000258304	0	0	0.000774913	0	0	0	0	-
m.67626	UNCHARACTERIZED_PROTEIN	only in the sap	0.211325	0.000189423	0	0	0.00056827	0	0	0	0	-
m.68979	UNCHARACTERIZED_PROTEIN	only in the sap	0.211325	0.000482168	0	0	0.00144651	0	0	0	0	-
m.69124	UNCHARACTERIZED_PROTEIN	only in the sap	0.211325	0.000413287	0	0	0.00123986	0	0	0	0	-
uniq_01487	UNCHARACTERIZED_PROTEIN	only in the sap	0.211325	0.000360918	0	0.00108275	0	0	0	0	0	-
uniq_03020	UNCHARACTERIZED_PROTEIN	only in the sap	0.211325	0.000396067	0	0	0.0011882	0	0	0	0	-	K14291 (PHAX)	ko03013	RNA transport
uniq_04525	UNCHARACTERIZED_PROTEIN	only in the sap	0.211325	0.000241084	0	0	0.000723253	0	0	0	0	-
uniq_04675	UNCHARACTERIZED_PROTEIN	only in the sap	0.211325	5.16609e-05	0	0	0.000154983	0	0	0	0	-
uniq_06035	UNCHARACTERIZED_PROTEIN	only in the sap	0.211325	0.000120306	0	0.000360918	0	0	0	0	0	-
m.42169	UNCHARACTERIZED_PROTEIN	only in the sap	0.211325	0.00578453	0	0	0	0.0173536	0	0	0	-
m.62570	2-keto-3-deoxy-l-rhamnonate aldolase-like	only in the sap	0.211325	0.000137762	0	0	0.000413287	0	0	0	0	GO:0006725 (cellular aromatic compound metabolic process);GO:0008672 (2-dehydro-3-deoxyglucarate aldolase activity);GO:0005739 (mitochondrion);GO:0009507 (chloroplast);GO:0019852 (L-ascorbic acid metabolic process);
uniq_03066	abc transporter c family member 8-like	only in the sap	0.211325	3.44406e-05	0	0	0.000103322	0	0	0	0	GO:0055085 (transmembrane transport);GO:0055114 (oxidation-reduction process);GO:0016021 (integral to membrane);GO:0042626 (ATPase activity, coupled to transmembrane movement of substances);GO:0006200 (ATP catabolic process);GO:0005524 (ATP binding);GO:0032440 (2-alkenal reductase [NAD(P)] activity);
m.62598	acidic mammalian chitinase-like	only in the sap	0.211325	0.000137492	0	0.000412477	0	0	0	0	0	GO:0006032 (chitin catabolic process);GO:0004568 (chitinase activity);GO:0005975 (carbohydrate metabolic process);GO:0016998 (cell wall macromolecule catabolic process);	K01183 (E3.2.1.14)	ko00520	Amino sugar and nucleotide sugar metabolism
m.52255	binding protein	only in the sap	0.211325	0.000137762	0	0	0.000413287	0	0	0	0	GO:0009507 (chloroplast);
m.62432	calcium ion binding	only in the sap	0.211325	0.000154679	0	0.000464037	0	0	0	0	0	GO:0005509 (calcium ion binding);
m.3062	chorismate chloroplastic-like	only in the sap	0.211325	0.000137762	0	0	0.000413287	0	0	0	0	GO:0046417 (chorismate metabolic process);GO:0004106 (chorismate mutase activity);GO:0000162 (tryptophan biosynthetic process);GO:0006571 (tyrosine biosynthetic process);GO:0009094 (L-phenylalanine biosynthetic process);	K01850 (E5.4.99.5)	ko00400; ko01230	Biosynthesis of amino acids; Phenylalanine, tyrosine and tryptophan biosynthesis
m.66480	chromosome-associated kinesin kif4-like	only in the sap	0.211325	3.43731e-05	0	0.000103119	0	0	0	0	0	GO:0008017 (microtubule binding);GO:0007018 (microtubule-based movement);GO:0005524 (ATP binding);GO:0005871 (kinesin complex);GO:0003777 (microtubule motor activity);GO:0005874 (microtubule);GO:0045298 (tubulin complex);	K10395 (KIF4_21_27)
m.64605	d-aminoacyl-trna deacylase-like	only in the sap	0.211325	0.000137492	0	0.000412477	0	0	0	0	0	GO:0009644 (response to high light intensity);GO:0005829 (cytosol);GO:0051499 (D-aminoacyl-tRNA deacylase activity);GO:0042542 (response to hydrogen peroxide);GO:0009636 (response to toxic substance);	K09716 (dtdA, GEK1)
uniq_01818	dna polymerase alpha catalytic subunit-like	only in the sap	0.211325	3.44406e-05	0	0	0.000103322	0	0	0	0	GO:0009058 (biosynthetic process);GO:0006259 (DNA metabolic process);GO:0016740 (transferase activity);GO:0008150 (biological_process);GO:0000166 (nucleotide binding);GO:0007049 (cell cycle);GO:0016043 (cellular component organization);GO:0006464 (cellular protein modification process);GO:0009908 (flower development);GO:0009987 (cellular process);GO:0006950 (response to stress);GO:0009653 (anatom…	K02320 (POLA1)	ko00230; ko00240; ko03030	DNA replication; Purine metabolism; Pyrimidine metabolism
m.10521	e3 ubiquitin-protein ligase upl3-like	only in the sap	0.211325	3.44406e-05	0	0	0.000103322	0	0	0	0	GO:0016926 (protein desumoylation);GO:0005622 (intracellular);GO:0010228 (vegetative to reproductive phase transition of meristem);GO:0004842 (ubiquitin-protein ligase activity);GO:0016567 (protein ubiquitination);GO:0010091 (trichome branching);GO:0042023 (DNA endoreduplication);GO:0050665 (hydrogen peroxide biosynthetic process);GO:0005886 (plasma membrane);GO:0005515 (protein binding);	K10590 (TRIP12)	ko04120	Ubiquitin mediated proteolysis
m.65057	lamin-like protein	only in the sap	0.211325	0.000274985	0	0.000824955	0	0	0	0	0	GO:0009055 (electron carrier activity);GO:0005507 (copper ion binding);GO:0006118 (electron transport);
m.54725	low quality protein: midasin-like	only in the sap	0.211325	0.000154983	0	0	0.000464948	0	0	0	0	GO:0005524 (ATP binding);GO:0016887 (ATPase activity);	K14572 (MDN1, REA1)	ko03008	Ribosome biogenesis in eukaryotes
m.18120	mlp-like protein 423-like	only in the sap	0.211325	0.000274985	0	0.000824955	0	0	0	0	0	GO:0006952 (defense response);GO:0009607 (response to biotic stimulus);
m.16767	neurochondrin family protein	only in the sap	0.211325	6.88812e-05	0	0	0.000206644	0	0	0	0	GO:0007346 (regulation of mitotic cell cycle);GO:0005737 (cytoplasm);GO:0005488 (binding);
m.5024	pentatricopeptide repeat-containing protein at5g15280-like	only in the sap	0.211325	3.43731e-05	0	0.000103119	0	0	0	0	0	GO:0005515 (protein binding);
m.11663	phosphate transporter pho1 homolog 3-like	only in the sap	0.211325	0.000154983	0	0	0.000464948	0	0	0	0	GO:0016021 (integral to membrane);
m.14840	phospholipid-transporting atpase 3-like	only in the sap	0.211325	0.000154679	0	0.000464037	0	0	0	0	0	GO:0005802 (trans-Golgi network);GO:0006862 (nucleotide transport);GO:0019829 (cation-transporting ATPase activity);GO:0010363 (regulation of plant-type hypersensitive response);GO:0015802 (basic amino acid transport);GO:0048194 (Golgi vesicle budding);GO:0006612 (protein targeting to membrane);GO:0016021 (integral to membrane);GO:0043069 (negative regulation of programmed cell death);GO:0005794 …	K14802 (DRS2, ATP8A)
m.64234	proline-rich receptor-like protein kinase perk1-like isoform 1	only in the sap	0.211325	6.88812e-05	0	0	0.000206644	0	0	0	0	GO:0005886 (plasma membrane);GO:0006468 (protein phosphorylation);GO:0005524 (ATP binding);GO:0004674 (protein serine/threonine kinase activity);GO:0009069 (serine family amino acid metabolic process);
m.8185	pyridoxal kinase-like	only in the sap	0.211325	0.000154983	0	0	0.000464948	0	0	0	0	GO:0005829 (cytosol);GO:0010054 (trichoblast differentiation);GO:0008615 (pyridoxine biosynthetic process);GO:0008478 (pyridoxal kinase activity);GO:0042538 (hyperosmotic salinity response);GO:0009443 (pyridoxal 5'-phosphate salvage);GO:0016310 (phosphorylation);	K00868 (pdxK, pdxY)	ko00750	Vitamin B6 metabolism
m.2014	reticuline oxidase-like	only in the sap	0.211325	0.000981557	0	0	0.00294467	0	0	0	0	GO:0050660 (flavin adenine dinucleotide binding);GO:0055114 (oxidation-reduction process);GO:0016491 (oxidoreductase activity);
m.44312	reticuline oxidase-like	only in the sap	0.211325	0.00106557	0	0.0031967	0	0	0	0	0	GO:0008762 (UDP-N-acetylmuramate dehydrogenase activity);GO:0050660 (flavin adenine dinucleotide binding);GO:0055114 (oxidation-reduction process);GO:0006040 (amino sugar metabolic process);
m.15776	serine threonine-protein kinase cbk1-like	only in the sap	0.211325	0.000137762	0	0	0.000413287	0	0	0	0	GO:0009524 (phragmoplast);GO:0004697 (protein kinase C activity);GO:0005886 (plasma membrane);GO:0006468 (protein phosphorylation);GO:0005524 (ATP binding);GO:0005634 (nucleus);GO:0005829 (cytosol);GO:0007165 (signal transduction);GO:0009069 (serine family amino acid metabolic process);	K08790 (STK38, NDR)
m.9353	short-chain dehydrogenase tic chloroplastic-like	only in the sap	0.211325	0.000154983	0	0	0.000464948	0	0	0	0	GO:0016491 (oxidoreductase activity);GO:0055114 (oxidation-reduction process);GO:0000166 (nucleotide binding);	K11153 (RDH12)	ko00830	Retinol metabolism
m.2864	zinc- peroxisomal	only in the sap	0.211325	6.88812e-05	0	0	0.000206644	0	0	0	0	GO:0046872 (metal ion binding);GO:0004222 (metalloendopeptidase activity);GO:0005737 (cytoplasm);GO:0006508 (proteolysis);	K01408 (IDE, ide)
m.14918	UNCHARACTERIZED_PROTEIN	only in the sap	0.211325	0.000154679	0	0.000464037	0	0	0	0	0	-
m.48907	UNCHARACTERIZED_PROTEIN	only in the sap	0.211325	0.000137762	0	0	0.000413287	0	0	0	0	-
m.49910	UNCHARACTERIZED_PROTEIN	only in the sap	0.211325	6.88812e-05	0	0	0.000206644	0	0	0	0	-
m.60884	UNCHARACTERIZED_PROTEIN	only in the sap	0.211325	0.000275525	0	0	0.000826574	0	0	0	0	-
uniq_02210	UNCHARACTERIZED_PROTEIN	only in the sap	0.211325	0.000137762	0	0	0.000413287	0	0	0	0	-
uniq_03604	UNCHARACTERIZED_PROTEIN	only in the sap	0.211325	0.000137762	0	0	0.000413287	0	0	0	0	-
uniq_03801	UNCHARACTERIZED_PROTEIN	only in the sap	0.211325	3.44406e-05	0	0	0.000103322	0	0	0	0	-	K19026 (SPG11)
uniq_04447	UNCHARACTERIZED_PROTEIN	only in the sap	0.211325	0.000309358	0	0.000928074	0	0	0	0	0	-
m.7838	reticuline oxidase-like	78.1886	0.0734571	0.0373152	0.000477246	0.0257798	0.0688123	0.0173536	0	0.000393504	0.00103824	GO:0008762 (UDP-N-acetylmuramate dehydrogenase activity);GO:0055114 (oxidation-reduction process);GO:0050660 (flavin adenine dinucleotide binding);GO:0006040 (amino sugar metabolic process);
m.12632	mlp-like protein 28	73.338	0.0935897	0.0104941	0.000143092	0.0157257	0.0157566	0	0	0.000429277	0	GO:0009607 (response to biotic stimulus);GO:0006952 (defense response);
m.14064	protein in2-1 homolog b-like	56.3935	0.0565385	0.0215355	0.00038188	0.00794019	0.0349744	0.021692	0	0	0.00114564	GO:0009570 (chloroplast stroma);GO:0016740 (transferase activity);GO:0010731 (protein glutathionylation);GO:0005515 (protein binding);	K00799 (GST, gst)	ko00480; ko00980; ko00982	Drug metabolism - cytochrome P450; Glutathione metabolism; Metabolism of xenobiotics by cytochrome P450
m.12629	mlp-like protein 34	49.9084	0.0944416	0.0172722	0.000346079	0.025883	0.0259338	0	0	0	0.00103824	GO:0006952 (defense response);GO:0009607 (response to biotic stimulus);
m.2544	gdsl esterase lipase 7-like	43.9537	0.116451	0.00419625	9.547e-05	0.00840423	0.00418453	0	0	0	0.00028641	GO:0016788 (hydrolase activity, acting on ester bonds);GO:0006629 (lipid metabolic process);
m.54853	beta-amylase precursor	34.1653	0.0376382	0.0582851	0.00170597	0.0257798	0.0796611	0.0694143	0	0.00211061	0.0030073	GO:0000272 (polysaccharide catabolic process);GO:0009507 (chloroplast);GO:0016161 (beta-amylase activity);GO:0043169 (cation binding);GO:0005982 (starch metabolic process);GO:0005985 (sucrose metabolic process);
m.60893	polyphenol oxidase	32.7624	0.0795951	0.0121172	0.000369852	0.00592936	0.00764581	0.0227766	0	0.000357731	0.000751826	GO:0004097 (catechol oxidase activity);GO:0055114 (oxidation-reduction process);GO:0006118 (electron transport);GO:0006570 (tyrosine metabolic process);	K00422 (E1.10.3.1)	ko00350; ko00950	Isoquinoline alkaloid biosynthesis; Tyrosine metabolism
m.2906	polyphenol chloroplastic-like	20.4227	0.131197	0.0048715	0.000238534	0.00139211	0.0023764	0.010846	0	0.000536596	0.000179006	GO:0046148 (pigment biosynthetic process);GO:0055114 (oxidation-reduction process);GO:0004097 (catechol oxidase activity);GO:0006118 (electron transport);GO:0006570 (tyrosine metabolic process);	K00422 (E1.10.3.1)	ko00350; ko00950	Isoquinoline alkaloid biosynthesis; Tyrosine metabolism
m.62015	pseudouridine-5 -monophosphatase-like	17.3002	0.123049	0.0100351	0.000580058	0.00376386	0.00464948	0.021692	0.00141822	0.000321958	0	GO:0005829 (cytosol);GO:0008152 (metabolic process);GO:0016787 (hydrolase activity);GO:0007020 (microtubule nucleation);GO:0005739 (mitochondrion);GO:0009507 (chloroplast);	K17623 (HDHD1)
m.63441	udp-glucose flavonoid 3-o-glucosyltransferase 7-like	14.6536	0.211514	0.00227252	0.000155082	0	0.000309965	0.00650759	0	0.000214638	0.000250609	GO:0035251 (UDP-glucosyltransferase activity);GO:0008152 (metabolic process);
m.60713	lipoxygenase homology domain-containing protein 1-like	14.3138	0.00739638	0.0147628	0.00103136	0.016396	0.0105388	0.0173536	0.00252127	0	0.00057282	GO:0016020 (membrane);GO:0009579 (thylakoid);GO:0009507 (chloroplast);GO:0005515 (protein binding);
m.60859	UNCHARACTERIZED_PROTEIN	12.983	0.0504562	0.00805349	0.00062031	0.00685744	0.00428785	0.0130152	0	0.000930099	0.000930832	-
m.18198	ubiquitin-40s ribosomal protein s27a-like	12.5244	0.0365379	0.035748	0.00285427	0.0521784	0.0355427	0.0195228	0.00283643	0.00232525	0.00340112	GO:0003735 (structural constituent of ribosome);GO:0022627 (cytosolic small ribosomal subunit);GO:0006412 (translation);GO:0005515 (protein binding);GO:0042254 (ribosome biogenesis);	K02977 (RP-S27Ae, RPS27A)	ko03010	Ribosome
m.61326	UNCHARACTERIZED_PROTEIN	11.4506	0.0397793	0.024922	0.00217648	0.0148492	0.0219559	0.037961	0.00252127	0.00200329	0.00200487	-
m.39374	peptidyl-prolyl cis-trans isomerase cyp19-4-like	11.0441	0.189539	0.00197696	0.000179006	0.00515597	0.000774913	0	0	0	0.000537018	GO:0005829 (cytosol);GO:0034976 (response to endoplasmic reticulum stress);GO:0048364 (root development);GO:0000413 (protein peptidyl-prolyl isomerization);GO:0005771 (multivesicular body);GO:0006623 (protein targeting to vacuole);GO:0005739 (mitochondrion);GO:0006457 (protein folding);GO:0009506 (plasmodesma);GO:0005795 (Golgi stack);GO:0009627 (systemic acquired resistance);GO:0003755 (peptidyl…	K01802 (E5.2.1.8)
m.63454	quinone oxidoreductase 1-like	10.9467	0.0794984	0.00509302	0.000465256	0.00525909	0.00134318	0.00867679	0	0.000608142	0.000787627	GO:0003960 (NADPH:quinone reductase activity);GO:0030154 (cell differentiation);GO:0009644 (response to high light intensity);GO:0009507 (chloroplast);GO:0008270 (zinc ion binding);GO:0005829 (cytosol);GO:0055114 (oxidation-reduction process);GO:0000166 (nucleotide binding);GO:0016747 (transferase activity, transferring acyl groups other than amino-acyl groups);GO:0006118 (electron transport);	K00344 (qor, CRYZ)
m.2578	peroxidase 12-like	10.7662	0.0425022	0.0055239	0.000513076	0.00469193	0.00320298	0.00867679	0	0.000286184	0.00125304	GO:0046872 (metal ion binding);GO:0009505 (plant-type cell wall);GO:0005773 (vacuole);GO:0006979 (response to oxidative stress);GO:0020037 (heme binding);GO:0004601 (peroxidase activity);GO:0016020 (membrane);GO:0055114 (oxidation-reduction process);GO:0006804 (peroxidase reaction);	K00430 (E1.11.1.7)	ko00940	Phenylpropanoid biosynthesis
m.63061	uncharacterized oxidoreductase at4g09670-like	10.382	0.105595	0.00309662	0.000298268	0.00464037	0.00464948	0	0	0.000286184	0.000608621	GO:0055114 (oxidation-reduction process);GO:0016491 (oxidoreductase activity);
m.60734	lipoxygenase homology domain-containing protein 1-like	9.6423	0.0296728	0.0110479	0.00114577	0.00943542	0.00743917	0.016269	0.00236369	0.000536596	0.000537018	GO:0005515 (protein binding);
m.60799	lactoylglutathione lyase-like	9.1287	0.0128635	0.0145079	0.00158926	0.0110853	0.0140001	0.0184382	0.00126064	0.00175288	0.00175426	GO:0005829 (cytosol);GO:0005777 (peroxisome);GO:0005739 (mitochondrion);GO:0009651 (response to salt stress);GO:0046872 (metal ion binding);GO:0019243 (methylglyoxal catabolic process to D-lactate);GO:0009941 (chloroplast envelope);GO:0006096 (glycolysis);GO:0006094 (gluconeogenesis);GO:0004462 (lactoylglutathione lyase activity);GO:0005773 (vacuole);GO:0046686 (response to cadmium ion);GO:001934…	K01759 (GLO1, gloA)	ko00620	Pyruvate metabolism
m.61924	aspartate chloroplastic-like	8.8836	0.220784	0.0109836	0.00123639	0.000360918	0.00113654	0.0314534	0.00220611	0.000751234	0.000751826	GO:0006536 (glutamate metabolic process);GO:0030170 (pyridoxal phosphate binding);GO:0005507 (copper ion binding);GO:0005886 (plasma membrane);GO:0004069 (L-aspartate:2-oxoglutarate aminotransferase activity);GO:0006103 (2-oxoglutarate metabolic process);GO:0005618 (cell wall);GO:0006522 (alanine metabolic process);GO:0006531 (aspartate metabolic process);GO:0006099 (tricarboxylic acid cycle);GO:…	K14454 (GOT1)	ko00220; ko00250; ko00270; ko00330; ko00350; ko00360; ko00400; ko00710; ko00950; ko00960; ko01200; ko01210; ko01230	2-Oxocarboxylic acid metabolism; Alanine, aspartate and glutamate metabolism; Arginine and proline metabolism; Arginine biosynthesis; Biosynthesis of amino acids; Carbon fixation in photosynthetic organisms; Carbon metabolism; Cysteine and methionine metabolism; Isoquinoline alkaloid biosynthesis; Phenylalanine metabolism; Phenylalanine, tyrosine and tryptophan biosynthesis; Tropane, piperidine a…
m.61218	superoxide dismutase	8.1401	0.194799	0.00543895	0.000668168	0.00221707	0	0.0140998	0	0.00046505	0.00153945	GO:0051788 (response to misfolded protein);GO:0009853 (photorespiration);GO:0006094 (gluconeogenesis);GO:0006833 (water transport);GO:0009793 (embryo development ending in seed dormancy);GO:0009651 (response to salt stress);GO:0080129 (proteasome core complex assembly);GO:0042742 (defense response to bacterium);GO:0019430 (removal of superoxide radicals);GO:0006972 (hyperosmotic response);GO:0006…	K04564 (SOD2)	ko04146; ko04213	Longevity regulating pathway - multiple species; Peroxisome
m.7903	UNCHARACTERIZED_PROTEIN	7.5379	0.212061	0.0079188	0.00105053	0.00103119	0.00103322	0.021692	0.00315159	0	0	-	K03178 (UBE1, UBA1)	ko04120	Ubiquitin mediated proteolysis
uniq_02123	s-norcoclaurine synthase-like	6.59135	0.242911	0.00629028	0.000954324	0.0188708	0	0	0	0.00143092	0.00143205	GO:0009607 (response to biotic stimulus);GO:0006952 (defense response);
m.2695	eukaryotic translation initiation factor 3 subunit i-like	6.25014	0.171993	0.000671288	0.000107404	0.000464037	0.00154983	0	0	0	0.000322211	GO:0003743 (translation initiation factor activity);GO:0001731 (formation of translation preinitiation complex);GO:0016282 (eukaryotic 43S preinitiation complex);GO:0009651 (response to salt stress);GO:0080008 (Cul4-RING ubiquitin ligase complex);GO:0005852 (eukaryotic translation initiation factor 3 complex);GO:0033290 (eukaryotic 48S preinitiation complex);GO:0006446 (regulation of translationa…	K03246 (EIF3I)	ko03013	RNA transport
m.60749	major allergen pru ar 1-like	5.03393	0.149374	0.00342235	0.000679857	0.00685744	0.00340962	0	0	0.00139515	0.000644422	GO:0006952 (defense response);GO:0009607 (response to biotic stimulus);
m.25739	3-hexulose-6-phosphate isomerase-like	4.74694	0.256565	0.00469993	0.000990097	0	0	0.0140998	0	0.00153824	0.00143205	GO:0030246 (carbohydrate binding);GO:0005975 (carbohydrate metabolic process);GO:0016853 (isomerase activity);
m.2593	monodehydroascorbate reductase-like	4.34777	0.190978	0.0130332	0.00299766	0	0.00873069	0.0303688	0.00441223	0.00228948	0.00229128	GO:0045454 (cell redox homeostasis);GO:0055114 (oxidation-reduction process);GO:0050660 (flavin adenine dinucleotide binding);GO:0016491 (oxidoreductase activity);	K08232 (E1.6.5.4)	ko00053	Ascorbate and aldarate metabolism
m.18407	peroxidase 12-like	3.77774	0.181284	0.00355957	0.000942249	0.00768239	0.00299633	0	0	0.00196752	0.00085923	GO:0006979 (response to oxidative stress);GO:0020037 (heme binding);GO:0055114 (oxidation-reduction process);GO:0004601 (peroxidase activity);GO:0006804 (peroxidase reaction);	K00430 (E1.11.1.7)	ko00940	Phenylpropanoid biosynthesis
uniq_05959	endo- -beta-d-glucanase-like	3.74121	0.155809	0.00120451	0.000321958	0.00139211	0.00222142	0	0	0.000965873	0	GO:0009651 (response to salt stress);GO:0005737 (cytoplasm);GO:0048046 (apoplast);GO:0008806 (carboxymethylenebutenolidase activity);GO:0005634 (nucleus);GO:0005886 (plasma membrane);GO:0019261 (1,4-dichlorobenzene catabolic process);
m.60707	translationally-controlled tumor	3.34961	0.207017	0.00111881	0.000334013	0.000773395	0.00258304	0	0	0.000500823	0.000501217	GO:0005774 (vacuolar membrane);GO:0048046 (apoplast);GO:0090333 (regulation of stomatal closure);GO:0010252 (auxin homeostasis);GO:0009819 (drought recovery);GO:0001558 (regulation of cell growth);GO:0009734 (auxin mediated signaling pathway);GO:0008283 (cell proliferation);GO:0042742 (defense response to bacterium);GO:0009507 (chloroplast);GO:0005794 (Golgi apparatus);GO:0005829 (cytosol);GO:000…
m.62107	malate chloroplastic-like	3.28905	0.130524	0.00877623	0.00266832	0.00721836	0.00284135	0.016269	0.00378191	0.00189597	0.00232708	GO:0009941 (chloroplast envelope);GO:0044262 (cellular carbohydrate metabolic process);GO:0009409 (response to cold);GO:0005886 (plasma membrane);GO:0030060 (L-malate dehydrogenase activity);GO:0006108 (malate metabolic process);GO:0010319 (stromule);GO:0009570 (chloroplast stroma);GO:0048046 (apoplast);GO:0005739 (mitochondrion);GO:0006090 (pyruvate metabolic process);GO:0019643 (reductive trica…	K00026 (MDH2)	ko00020; ko00270; ko00620; ko00630; ko00710; ko01200	Carbon fixation in photosynthetic organisms; Carbon metabolism; Citrate cycle (TCA cycle); Cysteine and methionine metabolism; Glyoxylate and dicarboxylate metabolism; Pyruvate metabolism
m.61534	probable 6-phosphogluconolactonase chloroplastic-like	3.24673	0.283393	0.000309965	9.547e-05	0	0.000929896	0	0	0	0.00028641	GO:0002229 (defense response to oomycetes);GO:0017057 (6-phosphogluconolactonase activity);GO:0005777 (peroxisome);GO:0071461 (cellular response to redox state);GO:0006098 (pentose-phosphate shunt);GO:0042742 (defense response to bacterium);GO:0009570 (chloroplast stroma);GO:0005886 (plasma membrane);	K01057 (PGLS, pgl, devB)	ko00030; ko01200	Carbon metabolism; Pentose phosphate pathway
m.61143	inositol-3-phosphate synthase-like	3.10371	0.251864	0.00733417	0.00236303	0	0.00247972	0.0195228	0.00393949	0.00114474	0.00200487	GO:0010264 (myo-inositol hexakisphosphate biosynthetic process);GO:0042742 (defense response to bacterium);GO:0006021 (inositol biosynthetic process);GO:0004512 (inositol-3-phosphate synthase activity);GO:0009408 (response to heat);GO:0009791 (post-embryonic development);GO:0005737 (cytoplasm);GO:0009644 (response to high light intensity);GO:0050832 (defense response to fungus);GO:0042542 (respon…	K01858 (INO1, ISYNA1)	ko00562	Inositol phosphate metabolism
m.61639	hydroxycinnamoyl-coenzyme a shikimate quinate hydroxycinnamoyltransferase	3.06016	0.285201	0.0021692	0.000708851	0	0	0.00650759	0.000945477	0.00046505	0.000716025	GO:0016747 (transferase activity, transferring acyl groups other than amino-acyl groups);
m.61343	glutathione s-transferase f13	2.86331	0.222357	0.00488324	0.00170545	0.0111885	0.00346128	0	0	0.00407813	0.00103824	GO:0009407 (toxin catabolic process);GO:0005737 (cytoplasm);GO:0004364 (glutathione transferase activity);GO:0005515 (protein binding);GO:0006749 (glutathione metabolic process);GO:0006803 (glutathione conjugation reaction);	K00799 (GST, gst)	ko00480; ko00980; ko00982	Drug metabolism - cytochrome P450; Glutathione metabolism; Metabolism of xenobiotics by cytochrome P450
m.60861	glutathione s-transferase-like	2.85942	0.219464	0.00204618	0.000715593	0.00464037	0.00149817	0	0	0.00164556	0.000501217	GO:0006952 (defense response);GO:0051707 (response to other organism);GO:0010038 (response to metal ion);GO:0009628 (response to abiotic stimulus);GO:0046914 (transition metal ion binding);GO:0071944 (cell periphery);GO:0016740 (transferase activity);GO:0009507 (chloroplast);GO:0016020 (membrane);GO:0005515 (protein binding);	K00799 (GST, gst)	ko00480; ko00980; ko00982	Drug metabolism - cytochrome P450; Glutathione metabolism; Metabolism of xenobiotics by cytochrome P450
m.66006	phospholipase a1-iigamma-like	2.61774	0.302495	0.00253073	0.000966763	0	0	0.00759219	0.00236369	0.000536596	0	GO:0004806 (triglyceride lipase activity);GO:0016042 (lipid catabolic process);GO:0046486 (glycerolipid metabolic process);
m.61272	proteasome subunit alpha type-7-like	2.50894	0.292628	0.00454463	0.00181137	0.000618716	0	0.0130152	0.00189095	0.0014667	0.00207647	GO:0005737 (cytoplasm);GO:0019773 (proteasome core complex, alpha-subunit complex);GO:0006511 (ubiquitin-dependent protein catabolic process);GO:0005634 (nucleus);GO:0004298 (threonine-type endopeptidase activity);	K02731 (PSMA7)	ko03050	Proteasome
m.61381	glutathione cytosolic-like	2.32554	0.158067	0.00370116	0.00159153	0.000979634	0.00361626	0.00650759	0.000945477	0.00207484	0.00175426	GO:0050660 (flavin adenine dinucleotide binding);GO:0000706 (meiotic DNA double-strand break processing);GO:0004362 (glutathione-disulfide reductase activity);GO:0050661 (NADP binding);GO:0009407 (toxin catabolic process);GO:0009055 (electron carrier activity);GO:0005777 (peroxisome);GO:0005829 (cytosol);GO:0019288 (isopentenyl diphosphate biosynthetic process, methylerythritol 4-phosphate pathwa…	K00383 (GSR, gor)	ko00480	Glutathione metabolism
m.61379	ketoacyl-acp reductase	2.30435	0.291009	0.00316752	0.00137458	0.000412477	0.000413287	0.00867679	0.00126064	0.00125206	0.00161106	GO:0000038 (very long-chain fatty acid metabolic process);GO:0051287 (NAD binding);GO:0005507 (copper ion binding);GO:0006633 (fatty acid biosynthetic process);GO:0042335 (cuticle development);GO:0055114 (oxidation-reduction process);GO:0009409 (response to cold);GO:0009941 (chloroplast envelope);GO:0004316 (3-oxoacyl-[acyl-carrier-protein] reductase (NADPH) activity);GO:0009570 (chloroplast stro…	K00059 (fabG)	ko00061; ko00780; ko01040; ko01212	Biosynthesis of unsaturated fatty acids; Biotin metabolism; Fatty acid biosynthesis; Fatty acid metabolism
m.2591	monodehydroascorbate reductase-like	2.21311	0.240228	0.00437281	0.00197586	0.000464037	0.00289301	0.00976139	0.00141822	0.00200329	0.00250609	GO:0050660 (flavin adenine dinucleotide binding);GO:0015036 (disulfide oxidoreductase activity);GO:0046686 (response to cadmium ion);GO:0005886 (plasma membrane);GO:0045454 (cell redox homeostasis);GO:0016656 (monodehydroascorbate reductase (NADH) activity);GO:0005782 (peroxisomal matrix);GO:0009507 (chloroplast);GO:0048046 (apoplast);GO:0022900 (electron transport chain);GO:0006118 (electron tra…	K08232 (E1.6.5.4)	ko00053	Ascorbate and aldarate metabolism
m.36568	glucan endo- -beta-glucosidase gvi-like	2.10071	0.298476	0.00368403	0.00175371	0.000412477	0.000878235	0.00976139	0	0.00211061	0.00315051	GO:0004553 (hydrolase activity, hydrolyzing O-glycosyl compounds);GO:0005975 (carbohydrate metabolic process);GO:0016023 (cytoplasmic membrane-bounded vesicle);GO:0006950 (response to stress);
m.61212	malate mitochondrial-like	2.0761	0.143338	0.0086006	0.00414268	0.0133024	0.00273803	0.00976139	0.00441223	0.0046505	0.00336532	GO:0005829 (cytosol);GO:0005507 (copper ion binding);GO:0005618 (cell wall);GO:0030060 (L-malate dehydrogenase activity);GO:0005739 (mitochondrion);GO:0009651 (response to salt stress);GO:0042742 (defense response to bacterium);GO:0009409 (response to cold);GO:0006108 (malate metabolic process);GO:0044262 (cellular carbohydrate metabolic process);GO:0006972 (hyperosmotic response);GO:0006833 (wat…	K00026 (MDH2)	ko00020; ko00270; ko00620; ko00630; ko00710; ko01200	Carbon fixation in photosynthetic organisms; Carbon metabolism; Citrate cycle (TCA cycle); Cysteine and methionine metabolism; Glyoxylate and dicarboxylate metabolism; Pyruvate metabolism
m.61217	proteasome subunit beta type-4-like	2.00387	0.334712	0.00433839	0.00216501	0	0	0.0130152	0.00409707	0.000930099	0.00146785	GO:0043161 (proteasomal ubiquitin-dependent protein catabolic process);GO:0009651 (response to salt stress);GO:0051788 (response to misfolded protein);GO:0080129 (proteasome core complex assembly);GO:0004298 (threonine-type endopeptidase activity);GO:0006635 (fatty acid beta-oxidation);GO:0006096 (glycolysis);GO:0006094 (gluconeogenesis);GO:0046686 (response to cadmium ion);GO:0009407 (toxin cata…	K02736 (PSMB4)	ko03050	Proteasome
m.61782	cyanate hydratase	1.91349	0.317305	0.00130662	0.000682845	0.00324826	0.000671592	0	0.00204853	0	0	GO:0042802 (identical protein binding);GO:0043565 (sequence-specific DNA binding);GO:0005829 (cytosol);GO:0009440 (cyanate catabolic process);GO:0009651 (response to salt stress);GO:0008824 (cyanate hydratase activity);	K01725 (cynS)	ko00910	Nitrogen metabolism
m.60989	protein disulfide-isomerase-like	1.73991	0.236956	0.00375326	0.00215716	0.000309358	0.00444284	0.00650759	0.00189095	0.00257566	0.00200487	GO:0006662 (glycerol ether metabolic process);GO:0048316 (seed development);GO:0034976 (response to endoplasmic reticulum stress);GO:0009651 (response to salt stress);GO:0000327 (lytic vacuole within protein storage vacuole);GO:0045454 (cell redox homeostasis);GO:0009055 (electron carrier activity);GO:0009505 (plant-type cell wall);GO:0009579 (thylakoid);GO:0043067 (regulation of programmed cell …	K09580 (PDIA1, P4HB)	ko04141	Protein processing in endoplasmic reticulum
uniq_01326	superoxide dismutase	1.73707	0.36044	0.0014093	0.000811307	0.00422789	0	0	0	0.000715461	0.00171846	GO:0005829 (cytosol);GO:0005488 (binding);GO:0006950 (response to stress);GO:0008152 (metabolic process);GO:0009628 (response to abiotic stimulus);GO:0009605 (response to external stimulus);GO:0009607 (response to biotic stimulus);GO:0008150 (biological_process);GO:0003824 (catalytic activity);GO:0005975 (carbohydrate metabolic process);GO:0006091 (generation of precursor metabolites and energy);…	K04565 (SOD1)	ko04146; ko04213	Longevity regulating pathway - multiple species; Peroxisome
uniq_05025	UNCHARACTERIZED_PROTEIN	1.72116	0.369837	0.00144651	0.000840424	0	0.00433952	0	0.00252127	0	0	-
m.2571	monodehydroascorbate reductase	1.718	0.359087	0.0021692	0.00126263	0	0	0.00650759	0.00189095	0.000679688	0.00121724	GO:0005829 (cytosol);GO:0042744 (hydrogen peroxide catabolic process);GO:0055114 (oxidation-reduction process);GO:0005739 (mitochondrion);GO:0009409 (response to cold);GO:0003906 (DNA-(apurinic or apyrimidinic site) lyase activity);GO:0009055 (electron carrier activity);GO:0016656 (monodehydroascorbate reductase (NADH) activity);GO:0005524 (ATP binding);GO:0050660 (flavin adenine dinucleotide bin…	K08232 (E1.6.5.4)	ko00053	Ascorbate and aldarate metabolism
m.9323	cytochrome c-like	1.68085	0.365112	0.00108275	0.000644169	0.00324826	0	0	0	0.000965873	0.000966633	GO:0005507 (copper ion binding);GO:0070469 (respiratory chain);GO:0005886 (plasma membrane);GO:0009055 (electron carrier activity);GO:0005506 (iron ion binding);GO:0020037 (heme binding);GO:0005739 (mitochondrion);GO:0022900 (electron transport chain);GO:0006118 (electron transport);	K08738 (CYC)	ko00920; ko02020; ko04115; ko04210	Apoptosis; p53 signaling pathway; Sulfur metabolism; Two-component system
m.16756	phosphoglycerate cytosolic-like	1.67766	0.246462	0.0139256	0.00830062	0.00500129	0.00966059	0.027115	0.010873	0.00661802	0.00741085	GO:0005829 (cytosol);GO:0034976 (response to endoplasmic reticulum stress);GO:0004618 (phosphoglycerate kinase activity);GO:0009506 (plasmodesma);GO:0005774 (vacuolar membrane);GO:0006096 (glycolysis);GO:0016310 (phosphorylation);GO:0009570 (chloroplast stroma);GO:0046685 (response to arsenic-containing substance);GO:0046686 (response to cadmium ion);GO:0005794 (Golgi apparatus);GO:0005634 (nucle…	K00927 (PGK, pgk)	ko00010; ko00710; ko01200; ko01230	Biosynthesis of amino acids; Carbon fixation in photosynthetic organisms; Carbon metabolism; Glycolysis/Gluconeogenesis
m.6604	adenine phosphoribosyltransferase chloroplastic-like	1.63283	0.370744	0.000584343	0.000357871	0.00175303	0	0	0	0.000536596	0.000537018	GO:0005829 (cytosol);GO:0009651 (response to salt stress);GO:0009116 (nucleoside metabolic process);GO:0009505 (plant-type cell wall);GO:0006096 (glycolysis);GO:0009570 (chloroplast stroma);GO:0006094 (gluconeogenesis);GO:0006168 (adenine salvage);GO:0003999 (adenine phosphoribosyltransferase activity);GO:0046686 (response to cadmium ion);GO:0005794 (Golgi apparatus);GO:0005886 (plasma membrane);	K00759 (APRT, apt)	ko00230	Purine metabolism
m.9868	lipid transfer protein precursor	1.6152	0.279508	0.000963392	0.000596452	0.00144367	0.00144651	0	0	0.000894326	0.000895031	GO:0006869 (lipid transport);GO:0008289 (lipid binding);
m.14063	protein in2-1 homolog b-like	1.49981	0.30653	0.000447289	0.000298231	0.000670276	0.000671592	0	0	0.000429277	0.000465416	GO:0009570 (chloroplast stroma);GO:0016740 (transferase activity);GO:0010731 (protein glutathionylation);GO:0005515 (protein binding);	K00799 (GST, gst)	ko00480; ko00980; ko00982	Drug metabolism - cytochrome P450; Glutathione metabolism; Metabolism of xenobiotics by cytochrome P450
m.43933	atp synthase subunit mitochondrial-like	1.48199	0.38359	0.00895215	0.00604061	0.000257798	0.00056827	0.0260304	0.00598802	0.00357731	0.00855649	GO:0046933 (proton-transporting ATP synthase activity, rotational mechanism);GO:0015991 (ATP hydrolysis coupled proton transport);GO:0015986 (ATP synthesis coupled proton transport);GO:0000275 (mitochondrial proton-transporting ATP synthase complex, catalytic core F(1));GO:0006200 (ATP catabolic process);GO:0005524 (ATP binding);	K02133 (ATPeF1B, ATP5B, ATP2)	ko00190	Oxidative phosphorylation
m.8646	UNCHARACTERIZED_PROTEIN	1.44299	0.407335	6.88812e-05	4.7735e-05	0	0.000206644	0	0	0	0.000143205	-
m.30894	s-norcoclaurine synthase-like	1.44215	0.321943	0.00065373	0.000453304	0.000979634	0.000981557	0	0	0.000679688	0.000680223	GO:0006952 (defense response);GO:0009607 (response to biotic stimulus);
m.61312	cyclic phosphodiesterase-like	1.4413	0.407605	0.000257798	0.000178865	0.000773395	0	0	0	0.000536596	0	GO:0016070 (RNA metabolic process);GO:0005737 (cytoplasm);GO:0004112 (cyclic-nucleotide phosphodiesterase activity);
m.12850	isopentenyl-diphosphate delta-isomerase ii-like	1.4413	0.407605	0.000206239	0.000143092	0.000618716	0	0	0	0.000429277	0	GO:0016114 (terpenoid biosynthetic process);GO:0016787 (hydrolase activity);GO:0009908 (flower development);GO:0009240 (isopentenyl diphosphate biosynthetic process);GO:0009507 (chloroplast);GO:0005829 (cytosol);GO:0005739 (mitochondrion);GO:0004452 (isopentenyl-diphosphate delta-isomerase activity);GO:0006694 (steroid biosynthetic process);	K01823 (idi, IDI)	ko00900	Terpenoid backbone biosynthesis
m.14998	peptide-n4-(n-acetyl-beta-glucosaminyl)asparagine amidase a-like	1.4413	0.407605	8.59328e-05	5.96218e-05	0.000257798	0	0	0	0.000178865	0	GO:0005634 (nucleus);GO:0005773 (vacuole);
m.2465	probable histone -like	1.44016	0.407785	0.000515597	0.000358012	0.00154679	0	0	0	0	0.00107404	GO:0003677 (DNA binding);GO:0000786 (nucleosome);GO:0006334 (nucleosome assembly);GO:0005634 (nucleus);GO:0046982 (protein heterodimerization activity);	K11251 (H2A)
m.58994	photosystem i p700 apoprotein a1	1.44016	0.407785	0.000120306	8.35362e-05	0.000360918	0	0	0	0	0.000250609	GO:0016491 (oxidoreductase activity);GO:0009055 (electron carrier activity);GO:0000287 (magnesium ion binding);GO:0018298 (protein-chromophore linkage);GO:0016168 (chlorophyll binding);GO:0051539 (4 iron, 4 sulfur cluster binding);GO:0016021 (integral to membrane);GO:0009522 (photosystem I);GO:0015979 (photosynthesis);GO:0009535 (chloroplast thylakoid membrane);GO:0022900 (electron transport chai…	K02689 (psaA)	ko00195	Photosynthesis
m.60836	calreticulin-1 precursor	1.4015	0.389359	0.00115352	0.000823062	0.000360918	0.00309965	0	0	0.00139515	0.00107404	GO:0006457 (protein folding);GO:0005773 (vacuole);GO:0005788 (endoplasmic reticulum lumen);GO:0055074 (calcium ion homeostasis);GO:0006979 (response to oxidative stress);GO:0046686 (response to cadmium ion);GO:0005886 (plasma membrane);GO:0005509 (calcium ion binding);GO:0051082 (unfolded protein binding);GO:0009507 (chloroplast);GO:0009651 (response to salt stress);GO:0005739 (mitochondrion);	K08057 (CALR)	ko04141; ko04145	Phagosome; Protein processing in endoplasmic reticulum
m.61574	probable lactoylglutathione chloroplast-like	1.37603	0.320216	0.00302774	0.00220034	0.00464037	0.00444284	0	0.00252127	0.00203906	0.00204067	GO:0046872 (metal ion binding);GO:0005975 (carbohydrate metabolic process);GO:0019243 (methylglyoxal catabolic process to D-lactate);GO:0009409 (response to cold);GO:0031977 (thylakoid lumen);GO:0010319 (stromule);GO:0009570 (chloroplast stroma);GO:0005739 (mitochondrion);GO:0004462 (lactoylglutathione lyase activity);GO:0006090 (pyruvate metabolic process);	K01759 (GLO1, gloA)	ko00620	Pyruvate metabolism
m.60942	type ii peroxiredoxin	1.20949	0.411864	0.00319815	0.00264421	0.00737303	0.00222142	0	0.00299401	0.00246834	0.00247028	GO:0031047 (gene silencing by RNA);GO:0009941 (chloroplast envelope);GO:0042127 (regulation of cell proliferation);GO:0006275 (regulation of DNA replication);GO:0051920 (peroxiredoxin activity);GO:0000911 (cytokinesis by cell plate formation);GO:0051567 (histone H3-K9 methylation);GO:0045010 (actin nucleation);GO:0020037 (heme binding);GO:0009407 (toxin catabolic process);GO:0010389 (regulation o…
m.60758	malate cytoplasmic-like	1.05469	0.468912	0.00380063	0.00360354	0.00773395	0.00366792	0	0.00393949	0.00343421	0.00343692	GO:0044262 (cellular carbohydrate metabolic process);GO:0005773 (vacuole);GO:0046686 (response to cadmium ion);GO:0005886 (plasma membrane);GO:0016746 (transferase activity, transferring acyl groups);GO:0010043 (response to zinc ion);GO:0030060 (L-malate dehydrogenase activity);GO:0006108 (malate metabolic process);GO:0009570 (chloroplast stroma);GO:0005634 (nucleus);GO:0048046 (apoplast);GO:0009…	K00025 (MDH1)	ko00020; ko00270; ko00620; ko00630; ko00710; ko01200	Carbon fixation in photosynthetic organisms; Carbon metabolism; Citrate cycle (TCA cycle); Cysteine and methionine metabolism; Glyoxylate and dicarboxylate metabolism; Pyruvate metabolism
m.62041	phosphoglycolate phosphatase-like	0.945303	0.479741	0.00289226	0.00305961	0	0	0.00867679	0.00409707	0.00253989	0.00254189	GO:0005773 (vacuole);GO:0016311 (dephosphorylation);GO:0008967 (phosphoglycolate phosphatase activity);GO:0009570 (chloroplast stroma);GO:0005634 (nucleus);GO:0005829 (cytosol);GO:0048046 (apoplast);GO:0003869 (4-nitrophenylphosphatase activity);GO:0046487 (glyoxylate metabolic process);GO:0019497 (hexachlorocyclohexane metabolic process);	K19269 (PGP, PGLP)	ko00630; ko01200	Carbon metabolism; Glyoxylate and dicarboxylate metabolism
m.9948	2-cys peroxiredoxin bas1- chloroplastic-like	0.943094	0.479043	0.00397686	0.00421682	0	0	0.0119306	0.00567286	0.00461472	0.00236288	GO:0042742 (defense response to bacterium);GO:0009941 (chloroplast envelope);GO:0009409 (response to cold);GO:0010319 (stromule);GO:0004601 (peroxidase activity);GO:0051920 (peroxiredoxin activity);GO:0009570 (chloroplast stroma);GO:0009579 (thylakoid);GO:0048046 (apoplast);GO:0055114 (oxidation-reduction process);GO:0006804 (peroxidase reaction);GO:0006979 (response to oxidative stress);	K03386 (PRDX2_4, ahpC)
m.63383	glutamate dehydrogenase 1-like	0.917861	0.459081	0.000240848	0.000262401	0.000360918	0.000361626	0	0	0.000536596	0.000250609	GO:0009646 (response to absence of light);GO:0005507 (copper ion binding);GO:0055114 (oxidation-reduction process);GO:0008270 (zinc ion binding);GO:0005739 (mitochondrion);GO:0009651 (response to salt stress);GO:0050897 (cobalt ion binding);GO:0004353 (glutamate dehydrogenase [NAD(P)] activity);GO:0005524 (ATP binding);GO:0046686 (response to cadmium ion);GO:0006118 (electron transport);GO:000652…	K00261 (GLUD1_2, gdhA)	ko00220; ko00250; ko00471; ko00910; ko01200	Alanine, aspartate and glutamate metabolism; Arginine biosynthesis; Carbon metabolism; D-Glutamine and D-glutamate metabolism; Nitrogen metabolism
m.40322	serpin-like protein	0.917598	0.458961	0.000240848	0.000262477	0.000360918	0.000361626	0	0	0.000250411	0.000537018	GO:0030162 (regulation of proteolysis);GO:0004869 (cysteine-type endopeptidase inhibitor activity);GO:0048046 (apoplast);GO:0004867 (serine-type endopeptidase inhibitor activity);GO:0016740 (transferase activity);GO:0010951 (negative regulation of endopeptidase activity);GO:0005615 (extracellular space);	K13963 (SERPINB)
uniq_06137	14-3-3 protein	0.886423	0.434019	0.00521672	0.00588514	0	0.00371958	0.0119306	0.00598802	0.00482936	0.00683804	GO:0005773 (vacuole);GO:0019904 (protein domain specific binding);GO:0046686 (response to cadmium ion);GO:0005886 (plasma membrane);GO:0009507 (chloroplast);GO:0005634 (nucleus);GO:0005829 (cytosol);GO:0048046 (apoplast);GO:0009742 (brassinosteroid mediated signaling pathway);	K06630 (YWHAE)	ko04110	Cell cycle
m.54559	glutelin type-a	0.884165	0.458661	0.000464037	0.000524831	0.00139211	0	0	0	0.000965873	0.000608621	GO:0005507 (copper ion binding);GO:0005829 (cytosol);GO:0009506 (plasmodesma);GO:0005794 (Golgi apparatus);GO:0045735 (nutrient reservoir activity);GO:0008270 (zinc ion binding);
m.60754	oxygen-evolving enhancer protein 3- chloroplastic-like	0.857168	0.437799	0.00456182	0.00532197	0.000670276	0	0.0130152	0.00709108	0.00493668	0.00393814	GO:0030095 (chloroplast photosystem II);GO:0019898 (extrinsic to membrane);GO:0005509 (calcium ion binding);GO:0030003 (cellular cation homeostasis);GO:0009570 (chloroplast stroma);GO:0015979 (photosynthesis);GO:0070838 (divalent metal ion transport);GO:0009853 (photorespiration);GO:0009654 (oxygen evolving complex);GO:0009543 (chloroplast thylakoid lumen);GO:0048046 (apoplast);	K08901 (psbQ)	ko00195	Photosynthesis
m.16752	phosphoglycerate chloroplastic-like	0.845826	0.436657	0.00723066	0.00854863	0	0	0.021692	0.0111882	0.00754811	0.00690964	GO:0019684 (photosynthesis, light reaction);GO:0006098 (pentose-phosphate shunt);GO:0009749 (response to glucose stimulus);GO:0009941 (chloroplast envelope);GO:0042744 (hydrogen peroxide catabolic process);GO:0048046 (apoplast);GO:0009744 (response to sucrose stimulus);GO:0010319 (stromule);GO:0009697 (salicylic acid biosynthetic process);GO:0016020 (membrane);GO:0019252 (starch biosynthetic proc…	K00927 (PGK, pgk)	ko00010; ko00710; ko01200; ko01230	Biosynthesis of amino acids; Carbon fixation in photosynthetic organisms; Carbon metabolism; Glycolysis/Gluconeogenesis
m.24387	peroxidase 4-like	0.837046	0.44555	0.000309662	0.000369946	0.000464037	0.000464948	0	0	0	0.00110984	GO:0020037 (heme binding);GO:0046872 (metal ion binding);GO:0004601 (peroxidase activity);GO:0055114 (oxidation-reduction process);GO:0006979 (response to oxidative stress);GO:0006804 (peroxidase reaction);	K00430 (E1.11.1.7)	ko00940	Phenylpropanoid biosynthesis
m.61107	alpha- -glucan-protein synthase	0.806179	0.403563	0.000567426	0.000703847	0.00128899	0.000413287	0	0	0.000930099	0.00118144	GO:0005829 (cytosol);GO:0005618 (cell wall);GO:0033356 (UDP-L-arabinose metabolic process);GO:0030244 (cellulose biosynthetic process);GO:0071555 (cell wall organization);GO:0009506 (plasmodesma);GO:0052691 (UDP-arabinopyranose mutase activity);GO:0008466 (glycogenin glucosyltransferase activity);GO:0005515 (protein binding);GO:0016020 (membrane);GO:0005794 (Golgi apparatus);	K13379 (RGP, UTM)	ko00520	Amino sugar and nucleotide sugar metabolism
m.60778	oxygen-evolving enhancer protein chloroplastic-like	0.795052	0.410768	0.00397686	0.00500202	0	0	0.0119306	0.00598802	0.00493668	0.00408134	GO:0010155 (regulation of proton transport);GO:0031348 (negative regulation of defense response);GO:0010218 (response to far red light);GO:0009595 (detection of biotic stimulus);GO:0009941 (chloroplast envelope);GO:0048046 (apoplast);GO:0009744 (response to sucrose stimulus);GO:0009867 (jasmonic acid mediated signaling pathway);GO:0009697 (salicylic acid biosynthetic process);GO:0009862 (systemic…	K02717 (psbP)	ko00195	Photosynthesis
m.2330	aspartate chloroplastic-like	0.788867	0.394902	0.00239262	0.00303298	0.000670276	0	0.00650759	0.00204853	0.00307648	0.00397394	GO:0005829 (cytosol);GO:0009693 (ethylene biosynthetic process);GO:0004069 (L-aspartate:2-oxoglutarate aminotransferase activity);GO:0009409 (response to cold);GO:0009941 (chloroplast envelope);GO:0080130 (L-phenylalanine:2-oxoglutarate aminotransferase activity);GO:0033853 (aspartate-prephenate aminotransferase activity);GO:0033854 (glutamate-prephenate aminotransferase activity);GO:0009570 (chl…	K00811 (ASP5)	ko00220; ko00250; ko00270; ko00330; ko00350; ko00360; ko00400; ko00950; ko00960; ko01210; ko01230	2-Oxocarboxylic acid metabolism; Alanine, aspartate and glutamate metabolism; Arginine and proline metabolism; Arginine biosynthesis; Biosynthesis of amino acids; Cysteine and methionine metabolism; Isoquinoline alkaloid biosynthesis; Phenylalanine metabolism; Phenylalanine, tyrosine and tryptophan biosynthesis; Tropane, piperidine and pyridine alkaloid biosynthesis; Tyrosine metabolism
m.61787	glutathione peroxidase	0.771821	0.40909	0.000257798	0.000334013	0.000773395	0	0	0	0.000500823	0.000501217	GO:0005829 (cytosol);GO:0055114 (oxidation-reduction process);GO:0004602 (glutathione peroxidase activity);GO:0042631 (cellular response to water deprivation);GO:0009738 (abscisic acid mediated signaling pathway);GO:0009407 (toxin catabolic process);GO:0042542 (response to hydrogen peroxide);GO:0005886 (plasma membrane);GO:0006749 (glutathione metabolic process);GO:0006804 (peroxidase reaction);	K00432 (E1.11.1.9)	ko00480; ko00590	Arachidonic acid metabolism; Glutathione metabolism
uniq_04418	14-3-3-like protein d-like	0.761968	0.408456	0.000774913	0.00101699	0	0.00232474	0	0.00204853	0	0.00100243	GO:0019904 (protein domain specific binding);	K06630 (YWHAE)	ko04110	Cell cycle
m.60907	subtilisin-like protease-like	0.743292	0.368387	0.00058522	0.000787336	0.000412477	0.00134318	0	0	0.00110896	0.00125304	GO:0005829 (cytosol);GO:0015996 (chlorophyll catabolic process);GO:0009505 (plant-type cell wall);GO:0006508 (proteolysis);GO:0005774 (vacuolar membrane);GO:0004252 (serine-type endopeptidase activity);GO:0048046 (apoplast);
m.62439	UNCHARACTERIZED_PROTEIN	0.720366	0.383803	0.000240612	0.000334013	0.000721836	0	0	0	0.000500823	0.000501217	-
m.29879	cysteine proteinase inhibitor 12-like	0.720366	0.383803	0.000395291	0.000548736	0.00118587	0	0	0	0.00082278	0.000823428	GO:0004869 (cysteine-type endopeptidase inhibitor activity);GO:0009414 (response to water deprivation);GO:0010466 (negative regulation of peptidase activity);GO:0050897 (cobalt ion binding);GO:0006979 (response to oxidative stress);GO:0009409 (response to cold);GO:0006972 (hyperosmotic response);GO:0005829 (cytosol);GO:0005783 (endoplasmic reticulum);
m.60708	polygalacturonase inhibitor-like	0.720082	0.41625	0.000154679	0.000214807	0.000464037	0	0	0	0	0.000644422	GO:0006865 (amino acid transport);GO:0031348 (negative regulation of defense response);GO:0009867 (jasmonic acid mediated signaling pathway);GO:0035304 (regulation of protein dephosphorylation);GO:0009862 (systemic acquired resistance, salicylic acid mediated signaling pathway);GO:0009505 (plant-type cell wall);GO:0010363 (regulation of plant-type hypersensitive response);GO:0090353 (polygalactur…
uniq_00467	nadp-dependent alkenal double bond reductase p2	0.701726	0.359584	0.000309662	0.000441286	0.000464037	0.000464948	0	0	0.00100165	0.000322211	GO:0006950 (response to stress);GO:0008150 (biological_process);GO:0005886 (plasma membrane);GO:0003824 (catalytic activity);GO:0005634 (nucleus);GO:0005488 (binding);GO:0005829 (cytosol);GO:0008152 (metabolic process);GO:0016740 (transferase activity);	K07119 (K07119)
m.7585	triosephosphate cytosolic-like	0.693182	0.407394	0.000206644	0.000298109	0	0.000619931	0	0	0.000894326	0	GO:0005774 (vacuolar membrane);GO:0051788 (response to misfolded protein);GO:0006098 (pentose-phosphate shunt);GO:0009853 (photorespiration);GO:0006094 (gluconeogenesis);GO:0048046 (apoplast);GO:0043161 (proteasomal ubiquitin-dependent protein catabolic process);GO:0006833 (water transport);GO:0004807 (triose-phosphate isomerase activity);GO:0009651 (response to salt stress);GO:0080129 (proteasom…	K01803 (TPI, tpiA)	ko00010; ko00051; ko00562; ko00710; ko01200; ko01230	Biosynthesis of amino acids; Carbon fixation in photosynthetic organisms; Carbon metabolism; Fructose and mannose metabolism; Glycolysis/Gluconeogenesis; Inositol phosphate metabolism
m.63605	probable n-acetyl-gamma-glutamyl-phosphate chloroplastic-like	0.672077	0.400388	0.000120306	0.000179006	0.000360918	0	0	0	0	0.000537018	GO:0051287 (NAD binding);GO:0005507 (copper ion binding);GO:0055114 (oxidation-reduction process);GO:0006526 (arginine biosynthetic process);GO:0005730 (nucleolus);GO:0048481 (ovule development);GO:0003942 (N-acetyl-gamma-glutamyl-phosphate reductase activity);GO:0046983 (protein dimerization activity);GO:0009570 (chloroplast stroma);GO:0004806 (triglyceride lipase activity);GO:0046686 (response …	K00145 (argC)	ko00220; ko01210; ko01230	2-Oxocarboxylic acid metabolism; Arginine biosynthesis; Biosynthesis of amino acids
m.60917	allene oxide cyclase chloroplastic-like	0.66845	0.336803	0.000653967	0.000978332	0.000618716	0.00134318	0	0	0.000894326	0.00204067	GO:0046423 (allene-oxide cyclase activity);GO:0009507 (chloroplast);	K10525 (AOC)	ko00592	alpha-Linolenic acid metabolism
m.61943	eukaryotic translation initiation factor 3 subunit b-like	0.655038	0.384624	0.000137627	0.000210106	0.000206239	0.000206644	0	0.000630318	0	0	GO:0003743 (translation initiation factor activity);GO:0001731 (formation of translation preinitiation complex);GO:0005829 (cytosol);GO:0016282 (eukaryotic 43S preinitiation complex);GO:0005852 (eukaryotic translation initiation factor 3 complex);GO:0033290 (eukaryotic 48S preinitiation complex);GO:0000166 (nucleotide binding);GO:0006446 (regulation of translational initiation);GO:0005634 (nucleu…	K03253 (EIF3B)	ko03013	RNA transport
m.62256	ribulose- -bisphosphate carboxylase oxygenase large subunit	0.65217	0.320658	0.00239262	0.00366871	0.000670276	0	0.00650759	0.00646076	0.00175288	0.0027925	GO:0019253 (reductive pentose-phosphate cycle);GO:0016984 (ribulose-bisphosphate carboxylase activity);GO:0004497 (monooxygenase activity);GO:0009853 (photorespiration);GO:0000287 (magnesium ion binding);GO:0055114 (oxidation-reduction process);GO:0009573 (chloroplast ribulose bisphosphate carboxylase complex);GO:0046487 (glyoxylate metabolic process);	K01601 (rbcL)	ko00630; ko00710; ko01200	Carbon fixation in photosynthetic organisms; Carbon metabolism; Glyoxylate and dicarboxylate metabolism
m.24014	calmodulin-like isoform 1	0.624932	0.188124	0.0015139	0.00242251	0.00226863	0.00227308	0	0.00315159	0.00153824	0.00257769	GO:0005829 (cytosol);GO:0055114 (oxidation-reduction process);GO:0005509 (calcium ion binding);GO:0006084 (acetyl-CoA metabolic process);GO:0010099 (regulation of photomorphogenesis);GO:0005513 (detection of calcium ion);GO:0005774 (vacuolar membrane);GO:0061025 (membrane fusion);GO:0005515 (protein binding);GO:0048193 (Golgi vesicle transport);GO:0032440 (2-alkenal reductase [NAD(P)] activity);G…	K02183 (CALM)	ko04020; ko04022; ko04024; ko04070; ko04626; ko04713	Calcium signaling pathway; cAMP signaling pathway; cGMP - PKG signaling pathway; Circadian entrainment; Phosphatidylinositol signaling system; Plant-pathogen interaction
m.59541	protein disulfide isomerase-like 1-4-like isoform 1	0.618396	0.260368	0.000568101	0.000918669	0.000257798	0.00144651	0	0.000787898	0.00121628	0.000751826	GO:0006979 (response to oxidative stress);GO:0006662 (glycerol ether metabolic process);GO:0003756 (protein disulfide isomerase activity);GO:0005739 (mitochondrion);GO:0006457 (protein folding);GO:0030244 (cellulose biosynthetic process);GO:0045454 (cell redox homeostasis);GO:0009055 (electron carrier activity);GO:0005774 (vacuolar membrane);GO:0006499 (N-terminal protein myristoylation);GO:00481…	K09580 (PDIA1, P4HB)	ko04141	Protein processing in endoplasmic reticulum
m.2548	enolase-like	0.606889	0.267009	0.00241005	0.00397115	0.000360918	0.000361626	0.00650759	0.00346675	0.00304071	0.00540599	GO:0000015 (phosphopyruvate hydratase complex);GO:0004634 (phosphopyruvate hydratase activity);GO:0000287 (magnesium ion binding);GO:0006096 (glycolysis);GO:0003988 (acetyl-CoA C-acyltransferase activity);GO:0000162 (tryptophan biosynthetic process);GO:0006094 (gluconeogenesis);GO:0006571 (tyrosine biosynthetic process);GO:0009094 (L-phenylalanine biosynthetic process);GO:0006550 (isoleucine cata…	K01689 (ENO, eno)	ko00010; ko01200; ko01230; ko03018	Biosynthesis of amino acids; Carbon metabolism; Glycolysis/Gluconeogenesis; RNA degradation
m.62224	porphobilinogen chloroplastic-like	0.590573	0.286158	0.00289226	0.00489739	0	0	0.00867679	0.00724866	0.00400658	0.00343692	GO:0019684 (photosynthesis, light reaction);GO:0006098 (pentose-phosphate shunt);GO:0009941 (chloroplast envelope);GO:0048046 (apoplast);GO:0009697 (salicylic acid biosynthetic process);GO:0006744 (ubiquinone biosynthetic process);GO:0042742 (defense response to bacterium);GO:0015995 (chlorophyll biosynthetic process);GO:0018160 (peptidyl-pyrromethane cofactor linkage);GO:0019288 (isopentenyl dip…	K01749 (hemC, HMBS)	ko00860	Porphyrin and chlorophyll metabolism
m.6643	tubulin beta-4 chain-like	0.587145	0.322323	0.000378475	0.000644603	0.000567156	0.00056827	0	0.0015758	0	0.000358012	GO:0005874 (microtubule);GO:0051258 (protein polymerization);GO:0006184 (GTP catabolic process);GO:0007018 (microtubule-based movement);GO:0003924 (GTPase activity);GO:0005200 (structural constituent of cytoskeleton);GO:0005737 (cytoplasm);GO:0005525 (GTP binding);	K07375 (TUBB)	ko04145	Phagosome
m.60757	aspartic proteinase nepenthesin-1-like	0.558308	0.196402	0.000756951	0.00135579	0.00113431	0.00113654	0	0.00220611	0.000500823	0.00136045	GO:0009505 (plant-type cell wall);GO:0048046 (apoplast);GO:0006508 (proteolysis);GO:0004190 (aspartic-type endopeptidase activity);GO:0009507 (chloroplast);
m.8432	chloroplastic-like	0.532564	0.223525	0.00151501	0.00284475	0	0.000206644	0.00433839	0.00330917	0.00239679	0.0028283	GO:0009750 (response to fructose stimulus);GO:0006094 (gluconeogenesis);GO:0009941 (chloroplast envelope);GO:0042744 (hydrogen peroxide catabolic process);GO:0006833 (water transport);GO:0004802 (transketolase activity);GO:0030243 (cellulose metabolic process);GO:0006816 (calcium ion transport);GO:0010075 (regulation of meristem growth);GO:0009651 (response to salt stress);GO:0006972 (hyperosmoti…	K00615 (E2.2.1.1, tktA, tktB)	ko00030; ko00710; ko01200; ko01230	Biosynthesis of amino acids; Carbon fixation in photosynthetic organisms; Carbon metabolism; Pentose phosphate pathway
m.11641	stromal 70 kda heat shock-related chloroplastic-like	0.508711	0.226543	0.00151501	0.00297814	0	0.000206644	0.00433839	0.00141822	0.00261143	0.00490477	GO:0055114 (oxidation-reduction process);GO:0034976 (response to endoplasmic reticulum stress);GO:0005739 (mitochondrion);GO:0006457 (protein folding);GO:0009409 (response to cold);GO:0009941 (chloroplast envelope);GO:0009408 (response to heat);GO:0009658 (chloroplast organization);GO:0048481 (ovule development);GO:0009579 (thylakoid);GO:0005524 (ATP binding);GO:0009570 (chloroplast stroma);GO:00…
m.62325	fructose- - cytosolic-like	0.491335	0.205269	0.0032538	0.00662236	0	0	0.00976139	0.00787898	0.00676111	0.00522698	GO:0005986 (sucrose biosynthetic process);GO:0005829 (cytosol);GO:0009750 (response to fructose stimulus);GO:0042132 (fructose 1,6-bisphosphate 1-phosphatase activity);GO:0005983 (starch catabolic process);GO:0009737 (response to abscisic acid stimulus);GO:0032440 (2-alkenal reductase [NAD(P)] activity);GO:0015979 (photosynthesis);GO:0006000 (fructose metabolic process);GO:0030388 (fructose 1,6-b…	K03841 (FBP, fbp)	ko00010; ko00030; ko00051; ko00710; ko01200; ko04152	AMPK signaling pathway; Carbon fixation in photosynthetic organisms; Carbon metabolism; Fructose and mannose metabolism; Glycolysis/Gluconeogenesis; Pentose phosphate pathway
m.8460	actin 3	0.463811	0.257659	0.000395291	0.000852268	0.00118587	0	0	0.00173338	0	0.000823428	GO:0005618 (cell wall);GO:0048767 (root hair elongation);GO:0005856 (cytoskeleton);GO:0005524 (ATP binding);GO:0005737 (cytoplasm);GO:0005634 (nucleus);GO:0005886 (plasma membrane);	K10355 (ACTF)
m.23995	thioredoxin h-type-like	0.463023	0.259865	0.000464037	0.00100219	0.00139211	0	0	0	0.000930099	0.00207647	GO:0008047 (enzyme activator activity);GO:0016671 (oxidoreductase activity, acting on a sulfur group of donors, disulfide as acceptor);GO:0009055 (electron carrier activity);GO:0045454 (cell redox homeostasis);GO:0006662 (glycerol ether metabolic process);GO:0043085 (positive regulation of catalytic activity);GO:0005829 (cytosol);GO:0015035 (protein disulfide oxidoreductase activity);GO:0048046 (…	K03671 (trxA)
m.61394	glycine dehydrogenase	0.453201	0.180838	0.0010846	0.0023932	0	0	0.0032538	0.00141822	0.00332689	0.00243448	GO:0005960 (glycine cleavage complex);GO:0006098 (pentose-phosphate shunt);GO:0009941 (chloroplast envelope);GO:0048046 (apoplast);GO:0005515 (protein binding);GO:0006636 (unsaturated fatty acid biosynthetic process);GO:0043085 (positive regulation of catalytic activity);GO:0019252 (starch biosynthetic process);GO:0004375 (glycine dehydrogenase (decarboxylating) activity);GO:0006766 (vitamin meta…	K00281 (GLDC, gcvP)	ko00260; ko00630; ko01200	Carbon metabolism; Glycine, serine and threonine metabolism; Glyoxylate and dicarboxylate metabolism
m.11019	vitamin-b12 independent methionine 5-methyltetrahydropteroyltriglutamate-homocysteine	0.44561	0.251246	0.000430507	0.000966107	0	0.00129152	0	0	0.00200329	0.000895031	GO:0003871 (5-methyltetrahydropteroyltriglutamate-homocysteine S-methyltransferase activity);GO:0009086 (methionine biosynthetic process);GO:0008270 (zinc ion binding);	K00549 (metE)	ko00270; ko00450; ko01230	Biosynthesis of amino acids; Cysteine and methionine metabolism; Selenocompound metabolism
m.65638	probable polyribonucleotide nucleotidyltransferase chloroplastic-like	0.432898	0.321035	5.16609e-05	0.000119337	0	0.000154983	0	0	0	0.000358012	GO:0016036 (cellular response to phosphate starvation);GO:0016120 (carotene biosynthetic process);GO:0016123 (xanthophyll biosynthetic process);GO:0015995 (chlorophyll biosynthetic process);GO:0006402 (mRNA catabolic process);GO:0004654 (polyribonucleotide nucleotidyltransferase activity);GO:0006396 (RNA processing);GO:0009570 (chloroplast stroma);GO:0010323 (negative regulation of isopentenyl di…	K00962 (pnp, PNPT1)	ko00230; ko00240; ko03018	Purine metabolism; Pyrimidine metabolism; RNA degradation
m.8260	photosystem ii 44 kda protein	0.432049	0.320765	0.000103119	0.000238675	0.000309358	0	0	0	0	0.000716025	GO:0009772 (photosynthetic electron transport in photosystem II);GO:0030076 (light-harvesting complex);GO:0045156 (electron transporter, transferring electrons within the cyclic electron transport pathway of photosynthesis activity);GO:0009523 (photosystem II);GO:0018298 (protein-chromophore linkage);GO:0016168 (chlorophyll binding);GO:0016021 (integral to membrane);GO:0009535 (chloroplast thylak…	K02705 (psbC)	ko00195	Photosynthesis
m.9127	soluble starch synthase chloroplastic amyloplastic-like	0.411568	0.240478	3.43731e-05	8.35174e-05	0.000103119	0	0	0	7.15461e-05	0.000179006	GO:0009011 (starch synthase activity);GO:0005739 (mitochondrion);GO:0016844 (strictosidine synthase activity);GO:0009505 (plant-type cell wall);GO:0019252 (starch biosynthetic process);GO:0009507 (chloroplast);GO:2001070 (starch binding);GO:0006865 (amino acid transport);GO:0005985 (sucrose metabolic process);GO:0016114 (terpenoid biosynthetic process);GO:0042432 (indole biosynthetic process);
m.60714	glyceraldehyde-3-phosphate cytosolic-like	0.410861	0.183559	0.000326545	0.000794781	0.000979634	0	0	0.00141822	0.000643915	0.000322211	GO:0051287 (NAD binding);GO:0005507 (copper ion binding);GO:0005618 (cell wall);GO:0048316 (seed development);GO:0055114 (oxidation-reduction process);GO:0009744 (response to sucrose stimulus);GO:0008270 (zinc ion binding);GO:0005730 (nucleolus);GO:0009651 (response to salt stress);GO:0042742 (defense response to bacterium);GO:0009408 (response to heat);GO:0004365 (glyceraldehyde-3-phosphate dehy…	K00134 (GAPDH, gapA)	ko00010; ko00710; ko01200; ko01230	Biosynthesis of amino acids; Carbon fixation in photosynthetic organisms; Carbon metabolism; Glycolysis/Gluconeogenesis
m.24239	early nodulin-like protein 1-like	0.365548	0.185531	0.000292172	0.00079927	0.000876515	0	0	0	0.00110896	0.00128884	GO:0000911 (cytokinesis by cell plate formation);GO:0046658 (anchored to plasma membrane);GO:0005507 (copper ion binding);GO:0009506 (plasmodesma);GO:0009055 (electron carrier activity);GO:0000226 (microtubule cytoskeleton organization);GO:0006118 (electron transport);
m.3188	quinone reductase family protein	0.360325	0.298618	0.000481224	0.00133553	0.00144367	0	0	0	0.00400658	0	GO:0055114 (oxidation-reduction process);GO:0009506 (plasmodesma);GO:0009733 (response to auxin stimulus);GO:0045892 (negative regulation of transcription, DNA-dependent);GO:0005773 (vacuole);GO:0010181 (FMN binding);GO:0016655 (oxidoreductase activity, acting on NAD(P)H, quinone or similar compound as acceptor);GO:0005886 (plasma membrane);GO:0006118 (electron transport);	K03809 (wrbA)	ko00130	Ubiquinone and other terpenoid-quinone biosynthesis
m.61717	coproporphyrinogen-iii chloroplastic-like	0.355311	0.111639	0.000257798	0.000725557	0.000773395	0	0	0.00110306	0.000536596	0.000537018	GO:0048046 (apoplast);GO:0004109 (coproporphyrinogen oxidase activity);GO:0015995 (chlorophyll biosynthetic process);GO:0009965 (leaf morphogenesis);GO:0009570 (chloroplast stroma);GO:0030154 (cell differentiation);GO:0019344 (cysteine biosynthetic process);GO:0019243 (methylglyoxal catabolic process to D-lactate);GO:0055114 (oxidation-reduction process);GO:0045893 (positive regulation of transcr…	K00228 (CPOX, hemF)	ko00860	Porphyrin and chlorophyll metabolism
m.60929	ferredoxin--nadp leaf chloroplastic-like isoform 1	0.350353	0.051827	0.00364969	0.0104172	0.000412477	0.00185979	0.00867679	0.0110306	0.00854976	0.0116712	GO:0010103 (stomatal complex morphogenesis);GO:0031348 (negative regulation of defense response);GO:0009853 (photorespiration);GO:0006098 (pentose-phosphate shunt);GO:0050660 (flavin adenine dinucleotide binding);GO:0009595 (detection of biotic stimulus);GO:0048046 (apoplast);GO:0009867 (jasmonic acid mediated signaling pathway);GO:0009697 (salicylic acid biosynthetic process);GO:0009862 (systemi…	K02641 (petH)	ko00195	Photosynthesis
m.62294	peroxiredoxin- mitochondrial-like	0.349685	0.110066	0.000464037	0.00132701	0.00139211	0	0	0.00204853	0.000965873	0.000966633	GO:0009060 (aerobic respiration);GO:0006979 (response to oxidative stress);GO:0046686 (response to cadmium ion);GO:0005759 (mitochondrial matrix);GO:0004601 (peroxidase activity);GO:0051920 (peroxiredoxin activity);GO:0006096 (glycolysis);GO:0006804 (peroxidase reaction);
m.62336	glutamate dehydrogenase 2-like	0.336901	0.224149	0.000120542	0.000357796	0	0.000361626	0	0	0.00082278	0.000250609	GO:0006598 (polyamine catabolic process);GO:0005829 (cytosol);GO:0005507 (copper ion binding);GO:0055114 (oxidation-reduction process);GO:0008270 (zinc ion binding);GO:0010349 (L-galactose dehydrogenase activity);GO:0005739 (mitochondrion);GO:0009651 (response to salt stress);GO:0050897 (cobalt ion binding);GO:0004353 (glutamate dehydrogenase [NAD(P)] activity);GO:0009698 (phenylpropanoid metabol…	K00261 (GLUD1_2, gdhA)	ko00220; ko00250; ko00471; ko00910; ko01200	Alanine, aspartate and glutamate metabolism; Arginine biosynthesis; Carbon metabolism; D-Glutamine and D-glutamate metabolism; Nitrogen metabolism
m.61102	pectinesterase 3-like	0.320512	0.0269373	0.000275356	0.000859113	0.000257798	0.00056827	0	0.000787898	0.000787007	0.00100243	GO:0009684 (indoleacetic acid biosynthetic process);GO:0045330 (aspartyl esterase activity);GO:0030599 (pectinesterase activity);GO:0042545 (cell wall modification);GO:0009505 (plant-type cell wall);GO:0006546 (glycine catabolic process);GO:0004857 (enzyme inhibitor activity);GO:0043086 (negative regulation of catalytic activity);GO:0045490 (pectin catabolic process);GO:0006569 (tryptophan catabo…	K01051 (E3.1.1.11)	ko00040; ko00500	Pentose and glucuronate interconversions; Starch and sucrose metabolism
m.62010	bifunctional aspartate aminotransferase and glutamate aspartate-prephenate aminotransferase-like	0.288444	0.148999	0.000206441	0.000715705	0.000309358	0.000309965	0	0	0.00121628	0.000930832	GO:0004069 (L-aspartate:2-oxoglutarate aminotransferase activity);GO:0033853 (aspartate-prephenate aminotransferase activity);GO:0033854 (glutamate-prephenate aminotransferase activity);GO:0009570 (chloroplast stroma);GO:0030170 (pyridoxal phosphate binding);GO:0009793 (embryo development ending in seed dormancy);GO:0000162 (tryptophan biosynthetic process);GO:0006107 (oxaloacetate metabolic proc…	K15849 (PAT, AAT)	ko00350; ko00360; ko00400; ko00950; ko00960; ko01230	Biosynthesis of amino acids; Isoquinoline alkaloid biosynthesis; Phenylalanine metabolism; Phenylalanine, tyrosine and tryptophan biosynthesis; Tropane, piperidine and pyridine alkaloid biosynthesis; Tyrosine metabolism
uniq_01188	chloroplast stem-loop binding protein of 41 kda chloroplastic-like	0.285182	0.0606984	0.00289226	0.0101418	0	0	0.00867679	0.00866688	0.010875	0.0108836	GO:0007165 (signal transduction);GO:0000003 (reproduction);GO:0009791 (post-embryonic development);GO:0009790 (embryo development);GO:0009058 (biosynthetic process);GO:0009987 (cellular process);GO:0006629 (lipid metabolic process);GO:0009653 (anatomical structure morphogenesis);GO:0007275 (multicellular organismal development);GO:0005777 (peroxisome);GO:0009628 (response to abiotic stimulus);GO:…
m.30116	20s proteasome subunit pba1	0.268913	0.15609	0.000240612	0.000894758	0.000721836	0	0	0	0.00103742	0.00164686	GO:0005774 (vacuolar membrane);GO:0051788 (response to misfolded protein);GO:0006635 (fatty acid beta-oxidation);GO:0006833 (water transport);GO:0043161 (proteasomal ubiquitin-dependent protein catabolic process);GO:0010363 (regulation of plant-type hypersensitive response);GO:0009651 (response to salt stress);GO:0009407 (toxin catabolic process);GO:0004298 (threonine-type endopeptidase activity)…	K02738 (PSMB6)	ko03050	Proteasome
m.62284	acid phosphatase 1-like	0.267185	0.216102	0.000189423	0.00070896	0	0.00056827	0	0.00173338	0.000393504	0	GO:0003993 (acid phosphatase activity);GO:0006771 (riboflavin metabolic process);GO:0019497 (hexachlorocyclohexane metabolic process);
m.15028	dehydrogenase reductase sdr family member 4-like	0.266623	0.21589	0.000206239	0.000773523	0.000618716	0	0	0.00189095	0	0.000429615	GO:0004090 (carbonyl reductase (NADPH) activity);GO:0055114 (oxidation-reduction process);GO:0048767 (root hair elongation);GO:0005777 (peroxisome);GO:0000166 (nucleotide binding);GO:0080026 (response to indolebutyric acid stimulus);GO:0009507 (chloroplast);GO:0080024 (indolebutyric acid metabolic process);GO:0006691 (leukotriene metabolic process);GO:0006693 (prostaglandin metabolic process);	K11147 (DHRS4)	ko00830; ko04146	Peroxisome; Retinol metabolism
m.61359	PREDICTED: uncharacterized protein LOC100249118	0.265167	0.154518	0.000154983	0.000584472	0	0.000464948	0	0	0.00107319	0.000680223	GO:0009507 (chloroplast);GO:0009620 (response to fungus);
m.62542	ferredoxin-dependent glutamate synthase chloroplastic-like	0.258323	0.0434643	0.000723066	0.00279907	0	0	0.0021692	0.00220611	0.0031838	0.0030073	GO:0009750 (response to fructose stimulus);GO:0010155 (regulation of proton transport);GO:0010103 (stomatal complex morphogenesis);GO:0019684 (photosynthesis, light reaction);GO:0009853 (photorespiration);GO:0010218 (response to far red light);GO:0009941 (chloroplast envelope);GO:0048046 (apoplast);GO:0009744 (response to sucrose stimulus);GO:0016117 (carotenoid biosynthetic process);GO:0005515 (…	K00284 (E1.4.7.1)	ko00630; ko00910	Glyoxylate and dicarboxylate metabolism; Nitrogen metabolism
m.2473	lactoylglutathione lyase-like	0.246201	0.135765	0.000464037	0.00188479	0.00139211	0	0	0	0.00282607	0.0028283	GO:0006094 (gluconeogenesis);GO:0046872 (metal ion binding);GO:0046686 (response to cadmium ion);GO:0006096 (glycolysis);GO:0009507 (chloroplast);GO:0005829 (cytosol);GO:0009651 (response to salt stress);GO:0004462 (lactoylglutathione lyase activity);GO:0005516 (calmodulin binding);GO:0006090 (pyruvate metabolic process);	K01759 (GLO1, gloA)	ko00620	Pyruvate metabolism
m.60761	vitamin-b12 independent methionine 5-methyltetrahydropteroyltriglutamate-homocysteine	0.245117	0.0599668	0.000567865	0.00231671	0.000618716	0.00108488	0	0.00126064	0.00368462	0.00200487	GO:0005829 (cytosol);GO:0005507 (copper ion binding);GO:0009086 (methionine biosynthetic process);GO:0008705 (methionine synthase activity);GO:0008270 (zinc ion binding);GO:0005777 (peroxisome);GO:0009651 (response to salt stress);GO:0009941 (chloroplast envelope);GO:0003871 (5-methyltetrahydropteroyltriglutamate-homocysteine S-methyltransferase activity);GO:0032259 (methylation);GO:0009570 (chlo…	K00549 (metE)	ko00270; ko00450; ko01230	Biosynthesis of amino acids; Cysteine and methionine metabolism; Selenocompound metabolism
m.61171	enoyl-	0.22603	0.161946	0.000137492	0.000608292	0.000412477	0	0	0	0.00125206	0.00057282	GO:0016132 (brassinosteroid biosynthetic process);GO:0005507 (copper ion binding);GO:0006633 (fatty acid biosynthetic process);GO:0055114 (oxidation-reduction process);GO:0009651 (response to salt stress);GO:0004318 (enoyl-[acyl-carrier-protein] reductase (NADH) activity);GO:0006084 (acetyl-CoA metabolic process);GO:0009941 (chloroplast envelope);GO:0009579 (thylakoid);GO:0006816 (calcium ion tra…	K00208 (fabI)	ko00061; ko00780; ko01212	Biotin metabolism; Fatty acid biosynthesis; Fatty acid metabolism
m.9857	probable disease resistance protein at5g63020-like	0.225	0.14062	8.59328e-05	0.000381923	0.000257798	0	0	0.000787898	0.000178865	0.000179006	GO:0006952 (defense response);GO:0043531 (ADP binding);GO:0005515 (protein binding);	K13459 (RPS2)	ko04626	Plant-pathogen interaction
m.62715	heat shock 70 kda protein 17-like	0.221862	0.13014	0.000103221	0.000465247	0.000154679	0.000154983	0	0	0.000643915	0.000751826	GO:0005886 (plasma membrane);GO:0006950 (response to stress);GO:0005524 (ATP binding);GO:0032440 (2-alkenal reductase [NAD(P)] activity);GO:0009507 (chloroplast);GO:0055114 (oxidation-reduction process);	K09486 (HYOU1)	ko04141	Protein processing in endoplasmic reticulum
m.7397	inositol monophosphatase-like	0.217522	0.12765	0.000189423	0.000870825	0	0.00056827	0	0	0.00128783	0.00132465	GO:0005829 (cytosol);GO:0010264 (myo-inositol hexakisphosphate biosynthetic process);GO:0010347 (L-galactose-1-phosphate phosphatase activity);GO:0009409 (response to cold);GO:0052833 (inositol monophosphate 4-phosphatase activity);GO:0008441 (3'(2'),5'-bisphosphate nucleotidase activity);GO:0019243 (methylglyoxal catabolic process to D-lactate);GO:0006021 (inositol biosynthetic process);GO:00528…	K10047 (VTC4)	ko00053; ko00562; ko04070	Ascorbate and aldarate metabolism; Inositol phosphate metabolism; Phosphatidylinositol signaling system
uniq_02974	ribonuclease uk114-like	0.182833	0.211929	0.000292172	0.00159802	0.000876515	0	0	0	0.00418545	0.000608621	GO:0019239 (deaminase activity);GO:0005739 (mitochondrion);GO:0009651 (response to salt stress);GO:0009941 (chloroplast envelope);GO:0004521 (endoribonuclease activity);GO:0009579 (thylakoid);GO:0006096 (glycolysis);GO:0009570 (chloroplast stroma);GO:0006094 (gluconeogenesis);GO:0005773 (vacuole);GO:0019761 (glucosinolate biosynthetic process);GO:0051252 (regulation of RNA metabolic process);
m.61789	transaldolase isoform 1	0.174977	0.11773	0.000137762	0.000787317	0	0.000413287	0	0	0.00118051	0.00118144	GO:0016132 (brassinosteroid biosynthetic process);GO:0008270 (zinc ion binding);GO:0006084 (acetyl-CoA metabolic process);GO:0009941 (chloroplast envelope);GO:0004801 (sedoheptulose-7-phosphate:D-glyceraldehyde-3-phosphate glyceronetransferase activity);GO:0009570 (chloroplast stroma);GO:0019344 (cysteine biosynthetic process);GO:0016126 (sterol biosynthetic process);GO:0006098 (pentose-phosphate…	K00616 (E2.2.1.2, talA, talB)	ko00030; ko01200; ko01230	Biosynthesis of amino acids; Carbon metabolism; Pentose phosphate pathway
m.61125	peptidyl-prolyl cis-trans isomerase fkbp15-2-like	0.163677	0.0624529	0.000343731	0.00210005	0.00103119	0	0	0.00315159	0.00246834	0.000680223	GO:0005829 (cytosol);GO:0000413 (protein peptidyl-prolyl isomerization);GO:0006457 (protein folding);GO:0019932 (second-messenger-mediated signaling);GO:0003755 (peptidyl-prolyl cis-trans isomerase activity);GO:0005528 (FK506 binding);GO:0016023 (cytoplasmic membrane-bounded vesicle);GO:0005773 (vacuole);GO:0016020 (membrane);GO:0005783 (endoplasmic reticulum);GO:0005794 (Golgi apparatus);GO:0009…	K09569 (FKBP2)
m.13960	catalase isozyme 3-like	0.151619	0.182552	0.000103119	0.00068012	0.000309358	0	0	0	0.000393504	0.00164686	GO:0009705 (plant-type vacuole membrane);GO:0016036 (cellular response to phosphate starvation);GO:0009941 (chloroplast envelope);GO:0042744 (hydrogen peroxide catabolic process);GO:0006635 (fatty acid beta-oxidation);GO:0048046 (apoplast);GO:0006995 (cellular response to nitrogen starvation);GO:0005515 (protein binding);GO:0010319 (stromule);GO:0022626 (cytosolic ribosome);GO:0016558 (protein im…	K03781 (katE, CAT, catB, srpA)	ko00380; ko00630; ko01200; ko04146; ko04213	Carbon metabolism; Glyoxylate and dicarboxylate metabolism; Longevity regulating pathway - multiple species; Peroxisome; Tryptophan metabolism
m.2654	14-3-3-like protein gf14 psi	0.150539	0.017177	0.001016	0.00674908	0	0.00304799	0	0.0092972	0.0065107	0.00443935	GO:0048364 (root development);GO:0010218 (response to far red light);GO:0009740 (gibberellic acid mediated signaling pathway);GO:0005773 (vacuole);GO:0010114 (response to red light);GO:0009407 (toxin catabolic process);GO:0080167 (response to karrikin);GO:0004623 (phospholipase A2 activity);GO:0009624 (response to nematode);GO:0005618 (cell wall);GO:0005794 (Golgi apparatus);GO:0005829 (cytosol);…	K06630 (YWHAE)	ko04110	Cell cycle
m.41818	thioredoxin reductase 2-like	0.147347	0.0154688	0.000137492	0.000933119	0.000412477	0	0	0.00126064	0.000930099	0.000608621	GO:0005829 (cytosol);GO:0048316 (seed development);GO:0055114 (oxidation-reduction process);GO:0016049 (cell growth);GO:0045454 (cell redox homeostasis);GO:0009941 (chloroplast envelope);GO:0042964 (thioredoxin biosynthetic process);GO:0050660 (flavin adenine dinucleotide binding);GO:0005759 (mitochondrial matrix);GO:0009846 (pollen germination);GO:0046686 (response to cadmium ion);GO:0019430 (re…	K00384 (trxB)	ko00240; ko00450	Pyrimidine metabolism; Selenocompound metabolism
m.3150	minor allergen alt	0.146397	0.016427	0.000274985	0.00187835	0.000824955	0	0	0.00252127	0.00118051	0.00193327	GO:0055114 (oxidation-reduction process);GO:0009506 (plasmodesma);GO:0009733 (response to auxin stimulus);GO:0045892 (negative regulation of transcription, DNA-dependent);GO:0005773 (vacuole);GO:0010181 (FMN binding);GO:0016655 (oxidoreductase activity, acting on NAD(P)H, quinone or similar compound as acceptor);GO:0005886 (plasma membrane);GO:0006118 (electron transport);	K03809 (wrbA)	ko00130	Ubiquinone and other terpenoid-quinone biosynthesis
m.2897	proteasome subunit alpha type-2-b-like	0.145195	0.0142134	0.000223864	0.00154181	0	0.000671592	0	0.00204853	0.00100165	0.00157525	GO:0042742 (defense response to bacterium);GO:0022626 (cytosolic ribosome);GO:0019773 (proteasome core complex, alpha-subunit complex);GO:0006511 (ubiquitin-dependent protein catabolic process);GO:0010043 (response to zinc ion);GO:0005634 (nucleus);GO:0004298 (threonine-type endopeptidase activity);	K02726 (PSMA2)	ko03050	Proteasome
m.4212	bifunctional 3-dehydroquinate dehydratase shikimate chloroplastic-like	0.126588	0.00341226	0.000103322	0.000816207	0	0.000309965	0	0.000945477	0.000643915	0.00085923	GO:0003855 (3-dehydroquinate dehydratase activity);GO:0055114 (oxidation-reduction process);GO:0004764 (shikimate 3-dehydrogenase (NADP) activity);GO:0009570 (chloroplast stroma);GO:0019632 (shikimate metabolic process);GO:0050661 (NADP binding);GO:0009793 (embryo development ending in seed dormancy);GO:0006865 (amino acid transport);GO:0000162 (tryptophan biosynthetic process);GO:0006571 (tyrosi…	K13832 (aroDE, DHQ-SDH)	ko00400; ko01230	Biosynthesis of amino acids; Phenylalanine, tyrosine and tryptophan biosynthesis
m.14267	oxygen-evolving enhancer protein chloroplastic	0.1032	0.129089	0.000154679	0.00149883	0.000464037	0	0	0.00299401	0.00150247	0	GO:0019898 (extrinsic to membrane);GO:0008266 (poly(U) RNA binding);GO:0010242 (oxygen evolving activity);GO:0005509 (calcium ion binding);GO:0042742 (defense response to bacterium);GO:0009535 (chloroplast thylakoid membrane);GO:0010205 (photoinhibition);GO:0010287 (plastoglobule);GO:0010207 (photosystem II assembly);GO:0035304 (regulation of protein dephosphorylation);GO:0042549 (photosystem II …	K02716 (psbO)	ko00195	Photosynthesis
m.60932	luminal-binding protein 5-like	0.0827504	0.103178	0.000154983	0.00187289	0	0.000464948	0	0	0.00268298	0.0029357	GO:0005618 (cell wall);GO:0055114 (oxidation-reduction process);GO:0030433 (ER-associated protein catabolic process);GO:0010197 (polar nucleus fusion);GO:0009408 (response to heat);GO:0005524 (ATP binding);GO:0005788 (endoplasmic reticulum lumen);GO:0032440 (2-alkenal reductase [NAD(P)] activity);GO:0009507 (chloroplast);GO:0005773 (vacuole);GO:0005886 (plasma membrane);	K09490 (HSPA5, BIP)	ko03060; ko04141	Protein export; Protein processing in endoplasmic reticulum
m.46403	heat shock cognate 70 kda isoform 1	0.0780429	0.047467	0.000257798	0.00330329	0.000773395	0	0	0.00346675	0.00139515	0.00504797	GO:0032440 (2-alkenal reductase [NAD(P)] activity);GO:0005524 (ATP binding);GO:0006950 (response to stress);GO:0055114 (oxidation-reduction process);	K03283 (HSPA1_8)	ko03040; ko04010; ko04141; ko04144; ko04213	Endocytosis; Longevity regulating pathway - multiple species; MAPK signaling pathway; Protein processing in endoplasmic reticulum; Spliceosome
m.61010	utp--glucose-1-phosphate uridylyltransferase-like	0.0762668	0.000533393	0.000223864	0.00293527	0	0.000671592	0	0.00315159	0.00300494	0.00264929	GO:0009555 (pollen development);GO:0046686 (response to cadmium ion);GO:0052543 (callose deposition in cell wall);GO:0005886 (plasma membrane);GO:0016036 (cellular response to phosphate starvation);GO:0003983 (UTP:glucose-1-phosphate uridylyltransferase activity);GO:0009651 (response to salt stress);GO:0005982 (starch metabolic process);GO:0005985 (sucrose metabolic process);GO:0006012 (galactose…	K00963 (UGP2, galU, galF)	ko00040; ko00052; ko00500; ko00520	Amino sugar and nucleotide sugar metabolism; Galactose metabolism; Pentose and glucuronate interconversions; Starch and sucrose metabolism
m.2283	acid beta-fructofuranosidase-like	0.0750453	0.0108564	0.000103322	0.00137679	0	0.000309965	0	0.000945477	0.00178865	0.00139625	GO:0016132 (brassinosteroid biosynthetic process);GO:0006598 (polyamine catabolic process);GO:0009805 (coumarin biosynthetic process);GO:0015706 (nitrate transport);GO:0009651 (response to salt stress);GO:0000325 (plant-type vacuole);GO:0051669 (fructan beta-fructosidase activity);GO:0009611 (response to wounding);GO:0010106 (cellular response to iron ion starvation);GO:0009505 (plant-type cell w…	K01193 (E3.2.1.26, sacA)	ko00052; ko00500	Galactose metabolism; Starch and sucrose metabolism
m.1975	superoxide dismutase	0.0736127	0.14988	0.000154983	0.00210538	0	0.000464948	0	0.00488497	0.00110896	0.000322211	GO:0009411 (response to UV);GO:0042644 (chloroplast nucleoid);GO:0055114 (oxidation-reduction process);GO:0046872 (metal ion binding);GO:0006364 (rRNA processing);GO:0006801 (superoxide metabolic process);GO:0004784 (superoxide dismutase activity);GO:0009658 (chloroplast organization);GO:0009579 (thylakoid);GO:0006399 (tRNA metabolic process);GO:0005515 (protein binding);GO:0042793 (transcription…	K04564 (SOD2)	ko04146; ko04213	Longevity regulating pathway - multiple species; Peroxisome
m.63023	oligopeptidase a-like	0.0730928	0.101735	6.88812e-05	0.000942381	0	0.000206644	0	0	0.0014667	0.00136045	GO:0046872 (metal ion binding);GO:0019243 (methylglyoxal catabolic process to D-lactate);GO:0004222 (metalloendopeptidase activity);GO:0046686 (response to cadmium ion);GO:0009570 (chloroplast stroma);GO:0006508 (proteolysis);GO:0005829 (cytosol);GO:0048046 (apoplast);GO:0005739 (mitochondrion);	K01414 (prlC)
m.63080	protein grpe-like	0.0590298	0.000313217	0.000154679	0.00262035	0.000464037	0	0	0.00299401	0.00243257	0.00243448	GO:0005507 (copper ion binding);GO:0000774 (adenyl-nucleotide exchange factor activity);GO:0006457 (protein folding);GO:0051087 (chaperone binding);GO:0009579 (thylakoid);GO:0009570 (chloroplast stroma);GO:0005759 (mitochondrial matrix);GO:0042803 (protein homodimerization activity);GO:0004750 (ribulose-phosphate 3-epimerase activity);GO:0009793 (embryo development ending in seed dormancy);GO:000…	K03687 (GRPE)
m.61054	cysteine synthase	0.0579875	0.0369443	0.000344069	0.0059335	0.000515597	0.000516609	0	0.00913962	0.00382772	0.00483317	GO:0005777 (peroxisome);GO:0016740 (transferase activity);GO:0007568 (aging);GO:0010043 (response to zinc ion);GO:0006535 (cysteine biosynthetic process from serine);GO:0009507 (chloroplast);GO:0046686 (response to cadmium ion);GO:0004124 (cysteine synthase activity);GO:0005634 (nucleus);GO:0005886 (plasma membrane);GO:0048046 (apoplast);GO:0009333 (cysteine synthase complex);	K01738 (cysK)	ko00270; ko00920; ko01200; ko01230	Biosynthesis of amino acids; Carbon metabolism; Cysteine and methionine metabolism; Sulfur metabolism
m.61922	probable glycerophosphoryl diester phosphodiesterase 3-like	0.0564862	0.000131332	6.88812e-05	0.00121943	0	0.000206644	0	0.00126064	0.00128783	0.00110984	GO:0010053 (root epidermal cell differentiation);GO:0006071 (glycerol metabolic process);GO:0000902 (cell morphogenesis);GO:0008889 (glycerophosphodiester phosphodiesterase activity);GO:0048468 (cell development);GO:0005886 (plasma membrane);GO:0009395 (phospholipid catabolic process);GO:0046486 (glycerolipid metabolic process);
m.61291	ru large subunit-binding protein subunit chloroplastic-like	0.0414258	0.0354702	0.000189423	0.00457259	0	0.00056827	0	0.00677592	0.00454318	0.00239868	GO:0042026 (protein refolding);GO:0005739 (mitochondrion);GO:0016226 (iron-sulfur cluster assembly);GO:0009941 (chloroplast envelope);GO:0009658 (chloroplast organization);GO:0048481 (ovule development);GO:0009579 (thylakoid);GO:0005524 (ATP binding);GO:0009570 (chloroplast stroma);GO:0022626 (cytosolic ribosome);GO:0016020 (membrane);GO:0009793 (embryo development ending in seed dormancy);GO:004…
m.60938	phospholipase d alpha 1-like	0.0325515	0.00519788	6.87462e-05	0.00211192	0.000206239	0	0	0.00236369	0.00236102	0.00161106	GO:0009789 (positive regulation of abscisic acid mediated signaling pathway);GO:0009845 (seed germination);GO:0005509 (calcium ion binding);GO:0005739 (mitochondrion);GO:0006643 (membrane lipid metabolic process);GO:0046470 (phosphatidylcholine metabolic process);GO:0009941 (chloroplast envelope);GO:0030136 (clathrin-coated vesicle);GO:0010119 (regulation of stomatal movement);GO:0005546 (phospha…	K01115 (PLD1_2)	ko00564; ko00565; ko04024; ko04071; ko04072; ko04144	cAMP signaling pathway; Endocytosis; Ether lipid metabolism; Glycerophospholipid metabolism; Phospholipase D signaling pathway; Sphingolipid signaling pathway
m.61330	chloroplast sedoheptulose- -bisphosphatase	0.0239271	0.0199523	0.000137762	0.00575759	0	0.000413287	0	0.00378191	0.00787007	0.00562079	GO:0009697 (salicylic acid biosynthetic process);GO:0019253 (reductive pentose-phosphate cycle);GO:0009579 (thylakoid);GO:0010363 (regulation of plant-type hypersensitive response);GO:0019761 (glucosinolate biosynthetic process);GO:0010200 (response to chitin);GO:0043085 (positive regulation of catalytic activity);GO:0019344 (cysteine biosynthetic process);GO:0031348 (negative regulation of defen…	K01100 (E3.1.3.37)	ko00710; ko01200	Carbon fixation in photosynthetic organisms; Carbon metabolism
m.45076	cysteine chloroplastic chromoplastic-like isoform 1	0.0164568	0.00330456	0.000137762	0.00837117	0	0.000413287	0	0.0085093	0.00958718	0.00701704	GO:0009941 (chloroplast envelope);GO:0005802 (trans-Golgi network);GO:0048046 (apoplast);GO:0008270 (zinc ion binding);GO:0006636 (unsaturated fatty acid biosynthetic process);GO:0006766 (vitamin metabolic process);GO:0016740 (transferase activity);GO:0006546 (glycine catabolic process);GO:0009106 (lipoate metabolic process);GO:0048868 (pollen tube development);GO:0004124 (cysteine synthase activ…	K01738 (cysK)	ko00270; ko00920; ko01200; ko01230	Biosynthesis of amino acids; Carbon metabolism; Cysteine and methionine metabolism; Sulfur metabolism
m.13688	atp synthase cf1 beta subunit	0.0144944	0.0215094	0.000223864	0.0154448	0	0.000671592	0	0.0111882	0.013236	0.0219104	GO:0046933 (proton-transporting ATP synthase activity, rotational mechanism);GO:0015991 (ATP hydrolysis coupled proton transport);GO:0042777 (plasma membrane ATP synthesis coupled proton transport);GO:0045261 (proton-transporting ATP synthase complex, catalytic core F(1));GO:0009535 (chloroplast thylakoid membrane);GO:0005524 (ATP binding);	K02112 (ATPF1B, atpD)	ko00190; ko00195	Oxidative phosphorylation; Photosynthesis
m.29191	protein tas-like	0	1.84977e-06	0	0.00110729	0	0	0	0.00110306	0.00110896	0.00110984	GO:0009941 (chloroplast envelope);GO:0004032 (alditol:NADP 1-oxidoreductase activity);GO:0009570 (chloroplast stroma);GO:0019288 (isopentenyl diphosphate biosynthetic process, methylerythritol 4-phosphate pathway);GO:0055114 (oxidation-reduction process);GO:0006000 (fructose metabolic process);GO:0006012 (galactose metabolic process);GO:0006013 (mannose metabolic process);GO:0046486 (glycerolipid…
m.61156	formate dehydrogenase	0	0.000252675	0	0.001155	0	0	0	0.00110306	0.00118051	0.00118144	GO:0009611 (response to wounding);GO:0051287 (NAD binding);GO:0046686 (response to cadmium ion);GO:0008863 (formate dehydrogenase (NAD) activity);GO:0016616 (oxidoreductase activity, acting on the CH-OH group of donors, NAD or NADP as acceptor);GO:0009507 (chloroplast);GO:0009579 (thylakoid);GO:0005739 (mitochondrion);GO:0055114 (oxidation-reduction process);GO:0009326 (formate dehydrogenase comp…	K00122 (FDH)	ko00630; ko01200	Carbon metabolism; Glyoxylate and dicarboxylate metabolism
uniq_04336	glutathione chloroplastic-like	0	0.000400925	0	0.00167045	0	0	0	0.0015758	0.00171711	0.00171846	GO:0050660 (flavin adenine dinucleotide binding);GO:0004362 (glutathione-disulfide reductase activity);GO:0050661 (NADP binding);GO:0009407 (toxin catabolic process);GO:0009055 (electron carrier activity);GO:0045454 (cell redox homeostasis);GO:0009570 (chloroplast stroma);GO:0009658 (chloroplast organization);GO:0006749 (glutathione metabolic process);GO:0055114 (oxidation-reduction process);GO:0…	K00383 (GSR, gor)	ko00480	Glutathione metabolism
m.2411	peptidyl-prolyl cis-trans isomerase chloroplastic-like	0	0.00160008	0	0.00212631	0	0	0	0.00204853	0.00196752	0.00236288	GO:0009697 (salicylic acid biosynthetic process);GO:0016117 (carotenoid biosynthetic process);GO:0010363 (regulation of plant-type hypersensitive response);GO:0010200 (response to chitin);GO:0031348 (negative regulation of defense response);GO:0009570 (chloroplast stroma);GO:0050832 (defense response to fungus);GO:0006098 (pentose-phosphate shunt);GO:0000413 (protein peptidyl-prolyl isomerization…
m.63160	clp protease-related protein chloroplastic-like	0	0.00205152	0	0.00420974	0	0	0	0.00425465	0.0037204	0.00465416	GO:0008233 (peptidase activity);GO:0006508 (proteolysis);
uniq_01770	atp-dependent dna helicase pcra-like	0	0.00310788	0	0.00027206	0	0	0	0.000315159	0.000250411	0.000250609	GO:0000166 (nucleotide binding);GO:0003677 (DNA binding);GO:0016787 (hydrolase activity);GO:0005622 (intracellular);
m.45879	u2 small nuclear ribonucleoprotein	0	0.00310788	0	0.0013603	0	0	0	0.0015758	0.00125206	0.00125304	GO:0005730 (nucleolus);GO:0015030 (Cajal body);GO:0009409 (response to cold);GO:0003676 (nucleic acid binding);GO:0000398 (mRNA splicing, via spliceosome);GO:0001510 (RNA methylation);GO:0009507 (chloroplast);GO:0030529 (ribonucleoprotein complex);GO:0005829 (cytosol);GO:0005515 (protein binding);	K11092 (SNRPA1)	ko03040	Spliceosome
m.61881	glyoxylate succinic semialdehyde reductase 1-like	0	0.00338318	0	0.00181835	0	0	0	0.00173338	0.00211061	0.00161106	GO:0006979 (response to oxidative stress);GO:0008442 (3-hydroxyisobutyrate dehydrogenase activity);GO:0005829 (cytosol);GO:0005739 (mitochondrion);GO:0006098 (pentose-phosphate shunt);GO:0019288 (isopentenyl diphosphate biosynthetic process, methylerythritol 4-phosphate pathway);GO:0004616 (phosphogluconate dehydrogenase (decarboxylating) activity);GO:0003858 (3-hydroxybutyrate dehydrogenase acti…	K18121 (GLYR)	ko00630; ko01200	Carbon metabolism; Glyoxylate and dicarboxylate metabolism
m.24365	atp sulfurylase 2	0	0.00347431	0	0.00104286	0	0	0	0.000945477	0.000965873	0.00121724	GO:0005829 (cytosol);GO:0000103 (sulfate assimilation);GO:0004781 (sulfate adenylyltransferase (ATP) activity);GO:0019252 (starch biosynthetic process);GO:0009570 (chloroplast stroma);GO:0009970 (cellular response to sulfate starvation);GO:0009853 (photorespiration);GO:0008878 (glucose-1-phosphate adenylyltransferase activity);GO:0006144 (purine nucleobase metabolic process);GO:0005978 (glycogen …	K13811 (PAPSS)	ko00230; ko00450; ko00920	Purine metabolism; Selenocompound metabolism; Sulfur metabolism
m.61419	atp synthase gamma chloroplastic-like	0	0.00366041	0	0.00137458	0	0	0	0.00126064	0.00125206	0.00161106	GO:0009108 (coenzyme biosynthetic process);GO:0030234 (enzyme regulator activity);GO:0009695 (jasmonic acid biosynthetic process);GO:0009965 (leaf morphogenesis);GO:0043085 (positive regulation of catalytic activity);GO:0019344 (cysteine biosynthetic process);GO:0009544 (chloroplast ATP synthase complex);GO:0009072 (aromatic amino acid family metabolic process);GO:0045261 (proton-transporting ATP…	K02115 (ATPF1G, atpG)	ko00190; ko00195	Oxidative phosphorylation; Photosynthesis
m.62124	malate glyoxysomal-like	0	0.00380048	0	0.00563937	0	0	0	0.0061456	0.0046505	0.00612201	GO:0006097 (glyoxylate cycle);GO:0030060 (L-malate dehydrogenase activity);GO:0007031 (peroxisome organization);GO:0009941 (chloroplast envelope);GO:0006108 (malate metabolic process);GO:0031998 (regulation of fatty acid beta-oxidation);GO:0080093 (regulation of photorespiration);GO:0000166 (nucleotide binding);GO:0005773 (vacuole);GO:0009514 (glyoxysome);GO:0048046 (apoplast);GO:0006090 (pyruvat…	K00026 (MDH2)	ko00020; ko00270; ko00620; ko00630; ko00710; ko01200	Carbon fixation in photosynthetic organisms; Carbon metabolism; Citrate cycle (TCA cycle); Cysteine and methionine metabolism; Glyoxylate and dicarboxylate metabolism; Pyruvate metabolism
uniq_06684	glutamate--cysteine chloroplastic-like	0	0.00385035	0	0.000882915	0	0	0	0.000787898	0.00103742	0.000823428	GO:0009908 (flower development);GO:0006094 (gluconeogenesis);GO:0009816 (defense response to bacterium, incompatible interaction);GO:0009651 (response to salt stress);GO:0052544 (defense response by callose deposition in cell wall);GO:0009753 (response to jasmonic acid stimulus);GO:0050832 (defense response to fungus);GO:0009700 (indole phytoalexin biosynthetic process);GO:0006096 (glycolysis);GO…	K01919 (gshA)	ko00270; ko00480	Cysteine and methionine metabolism; Glutathione metabolism
m.61552	serine--glyoxylate aminotransferase-like	0	0.00406229	0	0.00288741	0	0	0	0.00236369	0.00314803	0.00315051	GO:0009750 (response to fructose stimulus);GO:0005777 (peroxisome);GO:0009651 (response to salt stress);GO:0008453 (alanine-glyoxylate transaminase activity);GO:0050281 (serine-glyoxylate transaminase activity);GO:0006833 (water transport);GO:0030003 (cellular cation homeostasis);GO:0009570 (chloroplast stroma);GO:0004760 (serine-pyruvate transaminase activity);GO:0070838 (divalent metal ion tran…	K00830 (AGXT)	ko00250; ko00260; ko00630; ko01200; ko04146	Alanine, aspartate and glutamate metabolism; Carbon metabolism; Glycine, serine and threonine metabolism; Glyoxylate and dicarboxylate metabolism; Peroxisome
m.61400	glucose-6-phosphate 1-epimerase-like	0	0.00419632	0	0.00106438	0	0	0	0.00126064	0.000965873	0.000966633	GO:0005975 (carbohydrate metabolic process);GO:0009737 (response to abscisic acid stimulus);GO:0009505 (plant-type cell wall);GO:0030246 (carbohydrate binding);GO:0016853 (isomerase activity);GO:0005886 (plasma membrane);	K01792 (E5.1.3.15)	ko00010	Glycolysis/Gluconeogenesis
m.40374	nad -binding rossmann-fold-containing protein	0	0.00421264	0	0.00193289	0	0	0	0.0015758	0.00211061	0.00211227	GO:0019684 (photosynthesis, light reaction);GO:0048046 (apoplast);GO:0009697 (salicylic acid biosynthetic process);GO:0000166 (nucleotide binding);GO:0009664 (plant-type cell wall organization);GO:0003854 (3-beta-hydroxy-delta5-steroid dehydrogenase activity);GO:0006694 (steroid biosynthetic process);GO:0042742 (defense response to bacterium);GO:0015995 (chlorophyll biosynthetic process);GO:00192…
m.37955	sal1 phosphatase-like	0	0.00467839	0	0.00155834	0	0	0	0.00141822	0.00139515	0.00186166	GO:0050826 (response to freezing);GO:0004441 (inositol-1,4-bisphosphate 1-phosphatase activity);GO:0009414 (response to water deprivation);GO:0051512 (positive regulation of unidimensional cell growth);GO:0080141 (regulation of jasmonic acid biosynthetic process);GO:0009793 (embryo development ending in seed dormancy);GO:0009968 (negative regulation of signal transduction);GO:0010587 (miRNA catab…	K15422 (SAL)	ko00562; ko00920; ko04070	Inositol phosphate metabolism; Phosphatidylinositol signaling system; Sulfur metabolism
m.61101	l-ascorbate oxidase homolog	0	0.00499586	0	0.000894905	0	0	0	0.000787898	0.00082278	0.00107404	GO:0005507 (copper ion binding);GO:0016020 (membrane);GO:0009505 (plant-type cell wall);GO:0008447 (L-ascorbate oxidase activity);GO:0048046 (apoplast);GO:0055114 (oxidation-reduction process);GO:0006118 (electron transport);GO:0019852 (L-ascorbic acid metabolic process);
m.60968	elongation factor 1-gamma-like	0	0.00509863	0	0.000987959	0	0	0	0.00110306	0.00107319	0.000787627	GO:0005773 (vacuole);GO:0003746 (translation elongation factor activity);GO:0005853 (eukaryotic translation elongation factor 1 complex);GO:0005507 (copper ion binding);GO:0046686 (response to cadmium ion);GO:0005886 (plasma membrane);GO:0010043 (response to zinc ion);GO:0005618 (cell wall);GO:0016740 (transferase activity);GO:0005515 (protein binding);GO:0005840 (ribosome);GO:0006448 (regulation…	K03233 (EEF1G)
m.16759	phosphoglycerate chloroplastic-like	0	0.00510169	0	0.0109874	0	0	0	0.0105578	0.00930099	0.0131033	GO:0006096 (glycolysis);GO:0016310 (phosphorylation);GO:0004618 (phosphoglycerate kinase activity);GO:0006094 (gluconeogenesis);GO:0015976 (carbon utilization);	K00927 (PGK, pgk)	ko00010; ko00710; ko01200; ko01230	Biosynthesis of amino acids; Carbon fixation in photosynthetic organisms; Carbon metabolism; Glycolysis/Gluconeogenesis
m.37647	peroxiredoxin chloroplastic-like	0	0.00515182	0	0.00209538	0	0	0	0.00220611	0.00168133	0.00239868	GO:0055114 (oxidation-reduction process);GO:0006364 (rRNA processing);GO:0015995 (chlorophyll biosynthetic process);GO:0009941 (chloroplast envelope);GO:0016117 (carotenoid biosynthetic process);GO:0004601 (peroxidase activity);GO:0009533 (chloroplast stromal thylakoid);GO:0009535 (chloroplast thylakoid membrane);GO:0010287 (plastoglobule);GO:0051920 (peroxiredoxin activity);GO:0019761 (glucosino…	K03564 (BCP, PRXQ, DOT5)
m.9501	aminopeptidase n-like	0	0.00521125	0	0.00343665	0	0	0	0.00393949	0.00275453	0.00361592	GO:0005829 (cytosol);GO:0008270 (zinc ion binding);GO:0019243 (methylglyoxal catabolic process to D-lactate);GO:0009941 (chloroplast envelope);GO:0006508 (proteolysis);GO:0008237 (metallopeptidase activity);GO:0009570 (chloroplast stroma);GO:0005773 (vacuole);GO:0046686 (response to cadmium ion);GO:0005886 (plasma membrane);GO:0048046 (apoplast);	K01256 (pepN)	ko00480	Glutathione metabolism
m.61981	uncharacterized oxidoreductase chloroplastic-like	0	0.00535496	0	0.00117179	0	0	0	0.00126064	0.000930099	0.00132465	GO:0010287 (plastoglobule);GO:0009941 (chloroplast envelope);GO:0004032 (alditol:NADP 1-oxidoreductase activity);GO:0009535 (chloroplast thylakoid membrane);GO:0055114 (oxidation-reduction process);GO:0006000 (fructose metabolic process);GO:0006012 (galactose metabolic process);GO:0006013 (mannose metabolic process);GO:0006090 (pyruvate metabolic process);GO:0046486 (glycerolipid metabolic proces…
m.2601	subtilisin-like protease-like	0	0.00536752	0	0.000746937	0	0	0	0.000630318	0.000715461	0.000895031	GO:0005829 (cytosol);GO:0042802 (identical protein binding);GO:0015996 (chlorophyll catabolic process);GO:0009505 (plant-type cell wall);GO:0006508 (proteolysis);GO:0005774 (vacuolar membrane);GO:0016023 (cytoplasmic membrane-bounded vesicle);GO:0043086 (negative regulation of catalytic activity);GO:0004252 (serine-type endopeptidase activity);GO:0005886 (plasma membrane);GO:0048046 (apoplast);
m.60970	proteasome subunit beta type-5-like	0	0.0056753	0	0.00166326	0	0	0	0.00173338	0.00193175	0.00132465	GO:0005737 (cytoplasm);GO:0005839 (proteasome core complex);GO:0005634 (nucleus);GO:0004298 (threonine-type endopeptidase activity);GO:0051603 (proteolysis involved in cellular protein catabolic process);	K02737 (PSMB5)	ko03050	Proteasome
m.61636	thylakoid lumenal 29 kda chloroplastic-like	0	0.00569962	0	0.00279462	0	0	0	0.00283643	0.0022537	0.00329371	GO:0010103 (stomatal complex morphogenesis);GO:0019684 (photosynthesis, light reaction);GO:0006098 (pentose-phosphate shunt);GO:0010218 (response to far red light);GO:0019760 (glucosinolate metabolic process);GO:0005515 (protein binding);GO:0019252 (starch biosynthetic process);GO:0010114 (response to red light);GO:0020037 (heme binding);GO:0015995 (chlorophyll biosynthetic process);GO:0019288 (i…	K00434 (E1.11.1.11)	ko00053; ko00480	Ascorbate and aldarate metabolism; Glutathione metabolism
m.62192	delta-1-pyrroline-5-carboxylate dehydrogenase mitochondrial-like	0	0.00608949	0	0.000644362	0	0	0	0.000787898	0.000572369	0.00057282	GO:0055114 (oxidation-reduction process);GO:0008270 (zinc ion binding);GO:0005739 (mitochondrion);GO:0009651 (response to salt stress);GO:0050897 (cobalt ion binding);GO:0004028 (3-chloroallyl aldehyde dehydrogenase activity);GO:0072593 (reactive oxygen species metabolic process);GO:0003842 (1-pyrroline-5-carboxylate dehydrogenase activity);GO:0010133 (proline catabolic process to glutamate);GO:0…	K00294 (E1.2.1.88)	ko00250; ko00330	Alanine, aspartate and glutamate metabolism; Arginine and proline metabolism
m.61371	heme-binding protein 2-like	0	0.00621423	0	0.00202129	0	0	0	0.00173338	0.0018602	0.00247028	GO:0019761 (glucosinolate biosynthetic process);GO:0005886 (plasma membrane);GO:0005774 (vacuolar membrane);GO:0009507 (chloroplast);
m.4035	elongation factor chloroplastic-like	0	0.00670133	0	0.00321711	0	0	0	0.00378191	0.00250411	0.00336532	GO:0005525 (GTP binding);GO:0009793 (embryo development ending in seed dormancy);GO:0048481 (ovule development);GO:0043085 (positive regulation of catalytic activity);GO:0009570 (chloroplast stroma);GO:0006098 (pentose-phosphate shunt);GO:0006364 (rRNA processing);GO:0009845 (seed germination);GO:0009941 (chloroplast envelope);GO:0010027 (thylakoid membrane organization);GO:0019252 (starch biosyn…	K02355 (fusA, GFM, EFG)
uniq_04262	atp synthase cf1 alpha subunit	0	0.00671954	0	0.00423842	0	0	0	0.00520013	0.00397081	0.00354432	GO:0046961 (proton-transporting ATPase activity, rotational mechanism);GO:0046933 (proton-transporting ATP synthase activity, rotational mechanism);GO:0015991 (ATP hydrolysis coupled proton transport);GO:0042777 (plasma membrane ATP synthesis coupled proton transport);GO:0045261 (proton-transporting ATP synthase complex, catalytic core F(1));GO:0009535 (chloroplast thylakoid membrane);GO:0005886 …	K02111 (ATPF1A, atpA)	ko00190; ko00195	Oxidative phosphorylation; Photosynthesis
m.3430	proline iminopeptidase	0	0.00723411	0	0.00114077	0	0	0	0.00141822	0.00100165	0.00100243	GO:0005829 (cytosol);GO:0006508 (proteolysis);GO:0009507 (chloroplast);GO:0004177 (aminopeptidase activity);	K01259 (pip)	ko00330	Arginine and proline metabolism
m.3363	sulfite reductase	0	0.0083662	0	0.000818464	0	0	0	0.000630318	0.00100165	0.000823428	GO:0019424 (sulfide oxidation, using siroheme sulfite reductase);GO:0009941 (chloroplast envelope);GO:0048046 (apoplast);GO:0016126 (sterol biosynthetic process);GO:0006275 (regulation of DNA replication);GO:0010319 (stromule);GO:0006833 (water transport);GO:0016020 (membrane);GO:0050311 (sulfite reductase (ferredoxin) activity);GO:0051539 (4 iron, 4 sulfur cluster binding);GO:0020037 (heme bindi…	K00392 (sir)	ko00920	Sulfur metabolism
m.61021	sucrose synthase-like	0	0.00851216	0	0.000520243	0	0	0	0.000630318	0.000536596	0.000393814	GO:0005773 (vacuole);GO:0009409 (response to cold);GO:0005985 (sucrose metabolic process);GO:0046686 (response to cadmium ion);GO:0005886 (plasma membrane);GO:0016157 (sucrose synthase activity);GO:0006970 (response to osmotic stress);GO:0009058 (biosynthetic process);GO:0009877 (nodulation);GO:0009413 (response to flooding);GO:0005982 (starch metabolic process);	K00695 (E2.4.1.13)	ko00500	Starch and sucrose metabolism
uniq_05152	-bisphosphoglycerate-independent phosphoglycerate mutase-like	0	0.00903178	0	0.00146061	0	0	0	0.00173338	0.00107319	0.00157525	GO:0030145 (manganese ion binding);GO:0009409 (response to cold);GO:0046686 (response to cadmium ion);GO:0005886 (plasma membrane);GO:0005740 (mitochondrial envelope);GO:0004619 (phosphoglycerate mutase activity);GO:0006096 (glycolysis);GO:0009507 (chloroplast);GO:0005829 (cytosol);GO:0048046 (apoplast);GO:0006094 (gluconeogenesis);	K15633 (gpmI)	ko00010; ko00260; ko01200; ko01230	Biosynthesis of amino acids; Carbon metabolism; Glycine, serine and threonine metabolism; Glycolysis/Gluconeogenesis
m.2896	triosephosphate chloroplastic-like	0	0.00912786	0	0.00375873	0	0	0	0.00472739	0.00357731	0.0029715	GO:0009941 (chloroplast envelope);GO:0048046 (apoplast);GO:0004807 (triose-phosphate isomerase activity);GO:0032504 (multicellular organism reproduction);GO:0006816 (calcium ion transport);GO:0009651 (response to salt stress);GO:0006546 (glycine catabolic process);GO:0005829 (cytosol);GO:0019288 (isopentenyl diphosphate biosynthetic process, methylerythritol 4-phosphate pathway);GO:0007030 (Golgi…	K01803 (TPI, tpiA)	ko00010; ko00051; ko00562; ko00710; ko01200; ko01230	Biosynthesis of amino acids; Carbon fixation in photosynthetic organisms; Carbon metabolism; Fructose and mannose metabolism; Glycolysis/Gluconeogenesis; Inositol phosphate metabolism
m.61281	serine mitochondrial-like	0	0.00975101	0	0.0056171	0	0	0	0.00504255	0.00719038	0.00461836	GO:0009750 (response to fructose stimulus);GO:0019684 (photosynthesis, light reaction);GO:0006563 (L-serine metabolic process);GO:0009853 (photorespiration);GO:0009749 (response to glucose stimulus);GO:0048046 (apoplast);GO:0009744 (response to sucrose stimulus);GO:0005515 (protein binding);GO:0008270 (zinc ion binding);GO:0010319 (stromule);GO:0009697 (salicylic acid biosynthetic process);GO:000…	K00600 (glyA, SHMT)	ko00260; ko00630; ko00670; ko01200; ko01230	Biosynthesis of amino acids; Carbon metabolism; Glycine, serine and threonine metabolism; Glyoxylate and dicarboxylate metabolism; One carbon pool by folate
m.2606	enolase 2-like	0	0.00989202	0	0.00386818	0	0	0	0.00283643	0.00404236	0.00472576	GO:0000015 (phosphopyruvate hydratase complex);GO:0004634 (phosphopyruvate hydratase activity);GO:0000287 (magnesium ion binding);GO:0006096 (glycolysis);GO:0000162 (tryptophan biosynthetic process);GO:0006094 (gluconeogenesis);GO:0006571 (tyrosine biosynthetic process);GO:0009094 (L-phenylalanine biosynthetic process);	K01689 (ENO, eno)	ko00010; ko01200; ko01230; ko03018	Biosynthesis of amino acids; Carbon metabolism; Glycolysis/Gluconeogenesis; RNA degradation
m.63760	dihydroxy-acid dehydratase-like	0	0.0112906	0	0.000751672	0	0	0	0.000787898	0.000930099	0.000537018	GO:0005829 (cytosol);GO:0005507 (copper ion binding);GO:0004160 (dihydroxy-acid dehydratase activity);GO:0009220 (pyrimidine ribonucleotide biosynthetic process);GO:0009555 (pollen development);GO:0009570 (chloroplast stroma);GO:0009097 (isoleucine biosynthetic process);GO:0009098 (leucine biosynthetic process);GO:0009099 (valine biosynthetic process);GO:0015940 (pantothenate biosynthetic process…	K01687 (ilvD)	ko00290; ko00770; ko01210; ko01230	2-Oxocarboxylic acid metabolism; Biosynthesis of amino acids; Pantothenate and CoA biosynthesis; Valine, leucine and isoleucine biosynthesis
m.33671	aldehyde dehydrogenase family 2 member c4-like	0	0.0120551	0	0.00111433	0	0	0	0.000945477	0.0014667	0.000930832	GO:0004028 (3-chloroallyl aldehyde dehydrogenase activity);GO:0009627 (systemic acquired resistance);GO:0009699 (phenylpropanoid biosynthetic process);GO:0004029 (aldehyde dehydrogenase (NAD) activity);GO:0034976 (response to endoplasmic reticulum stress);GO:0015706 (nitrate transport);GO:0010167 (response to nitrate);GO:0055114 (oxidation-reduction process);GO:0050269 (coniferyl-aldehyde dehydro…	K12355 (REF1)	ko00940	Phenylpropanoid biosynthesis
m.36754	monodehydroascorbate reductase-like	0	0.0121587	0	0.00318077	0	0	0	0.00220611	0.00389926	0.00343692	GO:0050660 (flavin adenine dinucleotide binding);GO:0046686 (response to cadmium ion);GO:0005886 (plasma membrane);GO:0045454 (cell redox homeostasis);GO:0016656 (monodehydroascorbate reductase (NADH) activity);GO:0005782 (peroxisomal matrix);GO:0009507 (chloroplast);GO:0048046 (apoplast);GO:0055114 (oxidation-reduction process);GO:0006118 (electron transport);GO:0019852 (L-ascorbic acid metaboli…	K08232 (E1.6.5.4)	ko00053	Ascorbate and aldarate metabolism
m.8430	Phosphoglucomutase	0	0.012275	0	0.00120524	0	0	0	0.0015758	0.000930099	0.00110984	GO:0005992 (trehalose biosynthetic process);GO:0006098 (pentose-phosphate shunt);GO:0009941 (chloroplast envelope);GO:0048046 (apoplast);GO:0010319 (stromule);GO:0043085 (positive regulation of catalytic activity);GO:0006874 (cellular calcium ion homeostasis);GO:0019252 (starch biosynthetic process);GO:0009664 (plant-type cell wall organization);GO:0000023 (maltose metabolic process);GO:0042742 (…	K01835 (pgm)	ko00010; ko00030; ko00052; ko00230; ko00500; ko00520	Amino sugar and nucleotide sugar metabolism; Galactose metabolism; Glycolysis/Gluconeogenesis; Pentose phosphate pathway; Purine metabolism; Starch and sucrose metabolism
m.63126	psbp-like protein chloroplastic-like	0	0.0134342	0	0.00288983	0	0	0	0.00204853	0.00289762	0.00372333	GO:0030095 (chloroplast photosystem II);GO:0019898 (extrinsic to membrane);GO:0010103 (stomatal complex morphogenesis);GO:0005509 (calcium ion binding);GO:0006098 (pentose-phosphate shunt);GO:0006364 (rRNA processing);GO:0009657 (plastid organization);GO:0010207 (photosystem II assembly);GO:0043085 (positive regulation of catalytic activity);GO:0009654 (oxygen evolving complex);GO:0009543 (chloro…	K02717 (psbP)	ko00195	Photosynthesis
m.61594	glycerate dehydrogenase	0	0.0140484	0	0.00823637	0	0	0	0.0107154	0.00583101	0.00816268	GO:0010218 (response to far red light);GO:0048046 (apoplast);GO:0051287 (NAD binding);GO:0035304 (regulation of protein dephosphorylation);GO:0008465 (glycerate dehydrogenase activity);GO:0010114 (response to red light);GO:0010207 (photosystem II assembly);GO:0042631 (cellular response to water deprivation);GO:0009507 (chloroplast);GO:0009854 (oxidative photosynthetic carbon pathway);GO:0009773 (…	K15893 (HPR1)	ko00260; ko00630; ko01200	Carbon metabolism; Glycine, serine and threonine metabolism; Glyoxylate and dicarboxylate metabolism
uniq_05997	protein thylakoid chloroplastic-like	0	0.0142242	0	0.00217137	0	0	0	0.0015758	0.00286184	0.00207647	GO:0009527 (plastid outer membrane);GO:0007186 (G-protein coupled receptor signaling pathway);GO:0009941 (chloroplast envelope);GO:0006655 (phosphatidylglycerol biosynthetic process);GO:0010319 (stromule);GO:0035304 (regulation of protein dephosphorylation);GO:0010207 (photosystem II assembly);GO:0009902 (chloroplast relocation);GO:0042742 (defense response to bacterium);GO:0009773 (photosyntheti…
m.60834	glutamine synthetase	0	0.0147083	0	0.00130307	0	0	0	0.00126064	0.000930099	0.00171846	GO:0005507 (copper ion binding);GO:0005618 (cell wall);GO:0009749 (response to glucose stimulus);GO:0009744 (response to sucrose stimulus);GO:0009750 (response to fructose stimulus);GO:0009506 (plasmodesma);GO:0006542 (glutamine biosynthetic process);GO:0042128 (nitrate assimilation);GO:0005515 (protein binding);GO:0004356 (glutamate-ammonia ligase activity);GO:0010150 (leaf senescence);GO:002262…	K01915 (glnA, GLUL)	ko00220; ko00250; ko00630; ko00910; ko01230; ko02020	Alanine, aspartate and glutamate metabolism; Arginine biosynthesis; Biosynthesis of amino acids; Glyoxylate and dicarboxylate metabolism; Nitrogen metabolism; Two-component system
m.61425	amino acid binding	0	0.0152282	0	0.00162261	0	0	0	0.0015758	0.00214638	0.00114564	GO:0019408 (dolichol biosynthetic process);GO:0016597 (amino acid binding);GO:0009570 (chloroplast stroma);GO:0009535 (chloroplast thylakoid membrane);
m.60850	nucleoside diphosphate kinase 1	0	0.0160787	0	0.00247022	0	0	0	0.00315159	0.00160979	0.00264929	GO:0005774 (vacuolar membrane);GO:0048046 (apoplast);GO:0004550 (nucleoside diphosphate kinase activity);GO:0006241 (CTP biosynthetic process);GO:0009651 (response to salt stress);GO:0009507 (chloroplast);GO:0005794 (Golgi apparatus);GO:0005777 (peroxisome);GO:0005829 (cytosol);GO:0046872 (metal ion binding);GO:0006165 (nucleoside diphosphate phosphorylation);GO:0006183 (GTP biosynthetic process)…	K00940 (ndk, NME)	ko00230; ko00240	Purine metabolism; Pyrimidine metabolism
m.64995	d-glycerate 3- chloroplastic-like	0	0.0165378	0	0.00150806	0	0	0	0.000945477	0.00178865	0.00179006	GO:0009941 (chloroplast envelope);GO:0016310 (phosphorylation);GO:0009853 (photorespiration);GO:0005524 (ATP binding);GO:0008887 (glycerate kinase activity);GO:0009570 (chloroplast stroma);GO:0005634 (nucleus);GO:0006544 (glycine metabolic process);GO:0006563 (L-serine metabolic process);GO:0006566 (threonine metabolic process);GO:0046486 (glycerolipid metabolic process);GO:0046487 (glyoxylate me…	K15918 (GLYK)	ko00260; ko00561; ko00630; ko01200	Carbon metabolism; Glycerolipid metabolism; Glycine, serine and threonine metabolism; Glyoxylate and dicarboxylate metabolism
m.63055	probable plastid-lipid-associated protein chloroplastic-like	0	0.0168049	0	0.00108117	0	0	0	0.00141822	0.000715461	0.00110984	GO:0009535 (chloroplast thylakoid membrane);GO:0010287 (plastoglobule);GO:0005198 (structural molecule activity);GO:0031977 (thylakoid lumen);
uniq_06162	glutamate--glyoxylate aminotransferase 2	0	0.0169433	0	0.00302374	0	0	0	0.00409707	0.00282607	0.00214807	GO:0005829 (cytosol);GO:0042218 (1-aminocyclopropane-1-carboxylate biosynthetic process);GO:0005777 (peroxisome);GO:0010264 (myo-inositol hexakisphosphate biosynthetic process);GO:0008453 (alanine-glyoxylate transaminase activity);GO:0016847 (1-aminocyclopropane-1-carboxylate synthase activity);GO:0004021 (L-alanine:2-oxoglutarate aminotransferase activity);GO:0009570 (chloroplast stroma);GO:0009…	K14272 (GGAT)	ko00220; ko00250; ko00260; ko00630; ko00710; ko01200; ko01210; ko01230	2-Oxocarboxylic acid metabolism; Alanine, aspartate and glutamate metabolism; Arginine biosynthesis; Biosynthesis of amino acids; Carbon fixation in photosynthetic organisms; Carbon metabolism; Glycine, serine and threonine metabolism; Glyoxylate and dicarboxylate metabolism
m.55963	malate dehydrogenase	0	0.0174529	0	0.00239139	0	0	0	0.00330917	0.00193175	0.00193327	GO:0005739 (mitochondrion);GO:0006364 (rRNA processing);GO:0009941 (chloroplast envelope);GO:0006108 (malate metabolic process);GO:0046554 (malate dehydrogenase (NADP) activity);GO:0009579 (thylakoid);GO:0000023 (maltose metabolic process);GO:0019252 (starch biosynthetic process);GO:0009657 (plastid organization);GO:0000166 (nucleotide binding);GO:0009570 (chloroplast stroma);GO:0010207 (photosys…	K00051 (E1.1.1.82)	ko00620; ko00710; ko01200	Carbon fixation in photosynthetic organisms; Carbon metabolism; Pyruvate metabolism
m.61663	proteasome subunit beta type-1-like	0	0.0181961	0	0.00154166	0	0	0	0.00204853	0.00157401	0.00100243	GO:0043161 (proteasomal ubiquitin-dependent protein catabolic process);GO:0005829 (cytosol);GO:0009651 (response to salt stress);GO:0051788 (response to misfolded protein);GO:0080129 (proteasome core complex assembly);GO:0004298 (threonine-type endopeptidase activity);GO:0006635 (fatty acid beta-oxidation);GO:0006096 (glycolysis);GO:0009817 (defense response to fungus, incompatible interaction);G…	K02732 (PSMB1)	ko03050	Proteasome
m.61279	auxin-binding protein abp19a-like	0	0.0184199	0	0.00178984	0	0	0	0.00236369	0.0018602	0.00114564	GO:0045735 (nutrient reservoir activity);GO:0055114 (oxidation-reduction process);GO:0019684 (photosynthesis, light reaction);GO:0010103 (stomatal complex morphogenesis);GO:0030145 (manganese ion binding);GO:0042742 (defense response to bacterium);GO:0050162 (oxalate oxidase activity);GO:0009409 (response to cold);GO:0004784 (superoxide dismutase activity);GO:0009505 (plant-type cell wall);GO:003…
m.62267	ribosome-recycling chloroplastic-like	0	0.0185817	0	0.00252734	0	0	0	0.00346675	0.00236102	0.00175426	GO:0006098 (pentose-phosphate shunt);GO:0042742 (defense response to bacterium);GO:0016226 (iron-sulfur cluster assembly);GO:0019288 (isopentenyl diphosphate biosynthetic process, methylerythritol 4-phosphate pathway);GO:0009570 (chloroplast stroma);GO:0009790 (embryo development);GO:0009658 (chloroplast organization);GO:0009817 (defense response to fungus, incompatible interaction);GO:0009579 (t…	K02838 (frr, MRRF, RRF)
m.2624	leucine aminopeptidase chloroplastic-like	0	0.0186005	0	0.00418521	0	0	0	0.00267885	0.00554482	0.00433195	GO:0010150 (leaf senescence);GO:0005773 (vacuole);GO:0030145 (manganese ion binding);GO:0008235 (metalloexopeptidase activity);GO:0046686 (response to cadmium ion);GO:0004177 (aminopeptidase activity);GO:0009570 (chloroplast stroma);GO:0006508 (proteolysis);GO:0005829 (cytosol);	K01255 (CARP, pepA)	ko00480	Glutathione metabolism
m.60776	adenosylhomocysteinase-like	0	0.0187806	0	0.000945043	0	0	0	0.00126064	0.000965873	0.000608621	GO:0004013 (adenosylhomocysteinase activity);GO:0006730 (one-carbon metabolic process);GO:0006555 (methionine metabolic process);	K01251 (E3.3.1.1, ahcY)	ko00270	Cysteine and methionine metabolism
m.61950	soluble inorganic pyrophosphatase chloroplastic-like	0	0.0192396	0	0.00254119	0	0	0	0.0015758	0.00332689	0.00272089	GO:0031348 (negative regulation of defense response);GO:0019684 (photosynthesis, light reaction);GO:0009595 (detection of biotic stimulus);GO:0009941 (chloroplast envelope);GO:0009867 (jasmonic acid mediated signaling pathway);GO:0009697 (salicylic acid biosynthetic process);GO:0016020 (membrane);GO:0009862 (systemic acquired resistance, salicylic acid mediated signaling pathway);GO:0010363 (regu…	K01507 (ppa)	ko00190	Oxidative phosphorylation
m.24036	40s ribosomal protein sa-like	0	0.019496	0	0.00116938	0	0	0	0.0015758	0.00118051	0.000751826	GO:0001510 (RNA methylation);GO:0006412 (translation);GO:0009651 (response to salt stress);GO:0009506 (plasmodesma);GO:0003735 (structural constituent of ribosome);GO:0009266 (response to temperature stimulus);GO:0022627 (cytosolic small ribosomal subunit);GO:0042545 (cell wall modification);GO:0006972 (hyperosmotic response);GO:0006833 (water transport);GO:0007030 (Golgi organization);GO:0006096…	K02998 (RP-SAe, RPSA)	ko03010	Ribosome
m.2976	carbonic chloroplastic-like isoform 2	0	0.0195436	0	0.0122508	0	0	0	0.0171762	0.00908636	0.0104898	GO:0031348 (negative regulation of defense response);GO:0019684 (photosynthesis, light reaction);GO:0006098 (pentose-phosphate shunt);GO:0009595 (detection of biotic stimulus);GO:0009941 (chloroplast envelope);GO:0048046 (apoplast);GO:0010119 (regulation of stomatal movement);GO:0008270 (zinc ion binding);GO:0009867 (jasmonic acid mediated signaling pathway);GO:0010319 (stromule);GO:0009697 (sali…	K01673 (cynT, can)	ko00910	Nitrogen metabolism
m.3809	aldehyde dehydrogenase family 2 member mitochondrial-like	0	0.0198076	0	0.00133625	0	0	0	0.000787898	0.00160979	0.00161106	GO:0016926 (protein desumoylation);GO:0055114 (oxidation-reduction process);GO:0005739 (mitochondrion);GO:0004028 (3-chloroallyl aldehyde dehydrogenase activity);GO:0010228 (vegetative to reproductive phase transition of meristem);GO:0001758 (retinal dehydrogenase activity);GO:0005524 (ATP binding);GO:0009507 (chloroplast);GO:0046686 (response to cadmium ion);GO:0050665 (hydrogen peroxide biosynt…	K00128 (E1.2.1.3)	ko00010; ko00040; ko00053; ko00071; ko00280; ko00310; ko00330; ko00340; ko00380; ko00410; ko00561; ko00620; ko00903	Arginine and proline metabolism; Ascorbate and aldarate metabolism; beta-Alanine metabolism; Fatty acid degradation; Glycerolipid metabolism; Glycolysis/Gluconeogenesis; Histidine metabolism; Limonene and pinene degradation; Lysine degradation; Pentose and glucuronate interconversions; Pyruvate metabolism; Tryptophan metabolism; Valine, leucine and isoleucine degradation
m.4466	fructose-bisphosphate cytoplasmic isozyme 1-like	0	0.020008	0	0.00139371	0	0	0	0.00189095	0.00139515	0.000895031	GO:0001666 (response to hypoxia);GO:0006098 (pentose-phosphate shunt);GO:0009718 (anthocyanin-containing compound biosynthetic process);GO:0000023 (maltose metabolic process);GO:0019252 (starch biosynthetic process);GO:0006096 (glycolysis);GO:0004332 (fructose-bisphosphate aldolase activity);GO:0009507 (chloroplast);GO:0006000 (fructose metabolic process);GO:0006013 (mannose metabolic process);GO…	K01623 (ALDO)	ko00010; ko00030; ko00051; ko00710; ko01200; ko01230	Biosynthesis of amino acids; Carbon fixation in photosynthetic organisms; Carbon metabolism; Fructose and mannose metabolism; Glycolysis/Gluconeogenesis; Pentose phosphate pathway
m.37002	beta-xylosidase alpha-l-arabinofuranosidase 2-like	0	0.0200607	0	0.00065142	0	0	0	0.000630318	0.000894326	0.000429615	GO:0009044 (xylan 1,4-beta-xylosidase activity);GO:0005618 (cell wall);GO:0048046 (apoplast);GO:0008422 (beta-glucosidase activity);GO:0045493 (xylan catabolic process);GO:0005982 (starch metabolic process);GO:0005985 (sucrose metabolic process);GO:0009117 (nucleotide metabolic process);	K15920 (XYL4)	ko00500; ko00520	Amino sugar and nucleotide sugar metabolism; Starch and sucrose metabolism
m.2920	31 kda chloroplastic-like	0	0.0200993	0	0.00214325	0	0	0	0.00299401	0.00150247	0.00193327	GO:0044434 (chloroplast part);GO:0030529 (ribonucleoprotein complex);GO:0000166 (nucleotide binding);GO:0003723 (RNA binding);	K11294 (NCL, NSR1)
m.24347	glutathione s-transferase dhar2-like isoform 1	0	0.0201435	0	0.00163013	0	0	0	0.00220611	0.00103742	0.00164686	GO:0005829 (cytosol);GO:0005507 (copper ion binding);GO:0009753 (response to jasmonic acid stimulus);GO:0010193 (response to ozone);GO:0055114 (oxidation-reduction process);GO:0005777 (peroxisome);GO:0005739 (mitochondrion);GO:0009610 (response to symbiotic fungus);GO:0045174 (glutathione dehydrogenase (ascorbate) activity);GO:0009570 (chloroplast stroma);GO:0043903 (regulation of symbiosis, enco…
m.56989	alpha-glucosidase 1	0	0.0214841	0	0.000348463	0	0	0	0.000472739	0.000214638	0.000358012	GO:0005829 (cytosol);GO:0009086 (methionine biosynthetic process);GO:0005975 (carbohydrate metabolic process);GO:0032450 (maltose alpha-glucosidase activity);GO:0009505 (plant-type cell wall);GO:0000394 (RNA splicing, via endonucleolytic cleavage and ligation);GO:0005773 (vacuole);GO:0030246 (carbohydrate binding);GO:0048046 (apoplast);	K01187 (malZ)	ko00052; ko00500	Galactose metabolism; Starch and sucrose metabolism
m.61124	transaldolase isoform 1	0	0.0220165	0	0.00143435	0	0	0	0.00204853	0.00121628	0.00103824	GO:0005829 (cytosol);GO:0005739 (mitochondrion);GO:0006098 (pentose-phosphate shunt);GO:0004801 (sedoheptulose-7-phosphate:D-glyceraldehyde-3-phosphate glyceronetransferase activity);GO:0009060 (aerobic respiration);GO:0006096 (glycolysis);GO:0009570 (chloroplast stroma);GO:0009809 (lignin biosynthetic process);GO:0033587 (shikimate biosynthetic process);GO:0046686 (response to cadmium ion);	K00616 (E2.2.1.2, talA, talB)	ko00030; ko01200; ko01230	Biosynthesis of amino acids; Carbon metabolism; Pentose phosphate pathway
m.2674	cysteine chloroplastic chromoplastic isoform 1	0	0.0223374	0	0.00167998	0	0	0	0.00110306	0.00157401	0.00236288	GO:0009750 (response to fructose stimulus);GO:0042744 (hydrogen peroxide catabolic process);GO:0006833 (water transport);GO:0051410 (detoxification of nitrogen compound);GO:0080147 (root hair cell development);GO:0009651 (response to salt stress);GO:0016740 (transferase activity);GO:0009507 (chloroplast);GO:0004124 (cysteine synthase activity);GO:0006972 (hyperosmotic response);GO:0019288 (isopen…	K13034 (ATCYSC1)	ko00270; ko00920; ko01200; ko01230	Biosynthesis of amino acids; Carbon metabolism; Cysteine and methionine metabolism; Sulfur metabolism
m.37380	endo- -beta-d-glucanase-like	0	0.0225724	0	0.00172083	0	0	0	0.00204853	0.000965873	0.00214807	GO:0009651 (response to salt stress);GO:0005737 (cytoplasm);GO:0048046 (apoplast);GO:0008806 (carboxymethylenebutenolidase activity);GO:0005634 (nucleus);GO:0005886 (plasma membrane);GO:0019261 (1,4-dichlorobenzene catabolic process);
uniq_05537	upf0160 protein mitochondrial-like	0	0.0228696	0	0.0010285	0	0	0	0.00126064	0.00125206	0.00057282	GO:0006626 (protein targeting to mitochondrion);GO:0005829 (cytosol);GO:0005739 (mitochondrion);
m.60719	adenosylhomocysteinase isoform 1	0	0.0230208	0	0.000673002	0	0	0	0.000945477	0.000643915	0.000429615	GO:0005774 (vacuolar membrane);GO:0051788 (response to misfolded protein);GO:0009853 (photorespiration);GO:0006094 (gluconeogenesis);GO:0006346 (methylation-dependent chromatin silencing);GO:0048046 (apoplast);GO:0006833 (water transport);GO:0009793 (embryo development ending in seed dormancy);GO:0000166 (nucleotide binding);GO:0004013 (adenosylhomocysteinase activity);GO:0051049 (regulation of t…	K01251 (E3.3.1.1, ahcY)	ko00270	Cysteine and methionine metabolism
m.60999	v-type proton atpase catalytic subunit a	0	0.0230208	0	0.000560835	0	0	0	0.000787898	0.000536596	0.000358012	GO:0000325 (plant-type vacuole);GO:0005774 (vacuolar membrane);GO:0007010 (cytoskeleton organization);GO:0046961 (proton-transporting ATPase activity, rotational mechanism);GO:0006098 (pentose-phosphate shunt);GO:0006094 (gluconeogenesis);GO:0009941 (chloroplast envelope);GO:0048046 (apoplast);GO:0006833 (water transport);GO:0033180 (proton-transporting V-type ATPase, V1 domain);GO:0006816 (calci…	K02145 (ATPeV1A, ATP6A)	ko00190; ko04145	Oxidative phosphorylation; Phagosome
m.62740	nucleoside diphosphate kinase chloroplastic-like	0	0.0232762	0	0.00160865	0	0	0	0.00189095	0.000894326	0.00204067	GO:0009941 (chloroplast envelope);GO:0005515 (protein binding);GO:0042542 (response to hydrogen peroxide);GO:0004550 (nucleoside diphosphate kinase activity);GO:0006241 (CTP biosynthetic process);GO:0009585 (red, far-red light phototransduction);GO:0009734 (auxin mediated signaling pathway);GO:0009411 (response to UV);GO:0019288 (isopentenyl diphosphate biosynthetic process, methylerythritol 4-ph…	K00940 (ndk, NME)	ko00230; ko00240	Purine metabolism; Pyrimidine metabolism
uniq_01450	adenylosuccinate chloroplastic-like	0	0.0234508	0	0.00103101	0	0	0	0.000945477	0.000679688	0.00146785	GO:0005829 (cytosol);GO:0003824 (catalytic activity);GO:0006139 (nucleobase-containing compound metabolic process);GO:0009058 (biosynthetic process);GO:0005488 (binding);GO:0009536 (plastid);GO:0008150 (biological_process);GO:0000166 (nucleotide binding);GO:0005576 (extracellular region);GO:0008152 (metabolic process);GO:0009987 (cellular process);	K01939 (purA, ADSS)	ko00230; ko00250	Alanine, aspartate and glutamate metabolism; Purine metabolism
m.60800	60s ribosomal protein l10a-1-like	0	0.0264665	0	0.00138664	0	0	0	0.00204853	0.00110896	0.00100243	GO:0006412 (translation);GO:0009955 (adaxial/abaxial pattern specification);GO:0003723 (RNA binding);GO:0048569 (post-embryonic organ development);GO:0005730 (nucleolus);GO:0003735 (structural constituent of ribosome);GO:0022625 (cytosolic large ribosomal subunit);GO:0005886 (plasma membrane);GO:0042254 (ribosome biogenesis);	K02865 (RP-L10Ae, RPL10A)	ko03010	Ribosome
m.36511	protein chromosomal-like	0	0.0265374	0	0.00244873	0	0	0	0.00362433	0.0018602	0.00186166	GO:0009941 (chloroplast envelope);GO:0019761 (glucosinolate biosynthetic process);GO:0016787 (hydrolase activity);GO:0009570 (chloroplast stroma);
m.61876	aconitate hydratase 1-like	0	0.0269321	0	0.00131245	0	0	0	0.0015758	0.00168133	0.000680223	GO:0047780 (citrate dehydratase activity);GO:0048027 (mRNA 5'-UTR binding);GO:0006101 (citrate metabolic process);GO:0048046 (apoplast);GO:0071732 (cellular response to nitric oxide);GO:0006833 (water transport);GO:0044036 (cell wall macromolecule metabolic process);GO:0005773 (vacuole);GO:0051539 (4 iron, 4 sulfur cluster binding);GO:0009693 (ethylene biosynthetic process);GO:0006102 (isocitrate…	K01681 (ACO, acnA)	ko00020; ko00630; ko01200; ko01210; ko01230	2-Oxocarboxylic acid metabolism; Biosynthesis of amino acids; Carbon metabolism; Citrate cycle (TCA cycle); Glyoxylate and dicarboxylate metabolism
m.11275	14-3-3-like protein	0	0.0280368	0	0.00242487	0	0	0	0.00362433	0.00182443	0.00182586	GO:0010162 (seed dormancy process);GO:0005829 (cytosol);GO:0045309 (protein phosphorylated amino acid binding);GO:0009845 (seed germination);GO:0009965 (leaf morphogenesis);GO:0005774 (vacuolar membrane);GO:0009737 (response to abscisic acid stimulus);GO:0019904 (protein domain specific binding);GO:0009742 (brassinosteroid mediated signaling pathway);GO:0005794 (Golgi apparatus);GO:0005634 (nucle…	K06630 (YWHAE)	ko04110	Cell cycle
m.2039	mlp-like protein 423-like	0	0.0298792	0	0.00512279	0	0	0	0.00409707	0.00772698	0.00354432	GO:0006952 (defense response);GO:0009607 (response to biotic stimulus);
uniq_04311	ribulose bisphosphate carboxylase small chain	0	0.0306659	0	0.00416019	0	0	0	0.00535771	0.00200329	0.00511958	GO:0005507 (copper ion binding);GO:0016984 (ribulose-bisphosphate carboxylase activity);GO:0005618 (cell wall);GO:0031977 (thylakoid lumen);GO:0055114 (oxidation-reduction process);GO:0010114 (response to red light);GO:0009409 (response to cold);GO:0009941 (chloroplast envelope);GO:0015977 (carbon fixation);GO:0004497 (monooxygenase activity);GO:0009637 (response to blue light);GO:0009535 (chloro…	K01602 (rbcS)	ko00630; ko00710; ko01200	Carbon fixation in photosynthetic organisms; Carbon metabolism; Glyoxylate and dicarboxylate metabolism
m.62145	30s ribosomal protein chloroplastic-like	0	0.0307492	0	0.000725557	0	0	0	0.00110306	0.000536596	0.000537018	GO:0006098 (pentose-phosphate shunt);GO:0016020 (membrane);GO:0005840 (ribosome);GO:0006412 (translation);GO:0009902 (chloroplast relocation);GO:0015995 (chlorophyll biosynthetic process);GO:0009773 (photosynthetic electron transport in photosystem I);GO:0019288 (isopentenyl diphosphate biosynthetic process, methylerythritol 4-phosphate pathway);GO:0009570 (chloroplast stroma);GO:0009579 (thylako…	K02945 (RP-S1, rpsA)	ko03010	Ribosome
m.61063	glyceraldehyde-3-phosphate dehydrogenase chloroplastic-like	0	0.03098	0	0.00490239	0	0	0	0.00740624	0.0031838	0.00411714	GO:0010155 (regulation of proton transport);GO:0009522 (photosystem I);GO:0006098 (pentose-phosphate shunt);GO:0009749 (response to glucose stimulus);GO:0010218 (response to far red light);GO:0009941 (chloroplast envelope);GO:0042744 (hydrogen peroxide catabolic process);GO:0048046 (apoplast);GO:0009744 (response to sucrose stimulus);GO:0051287 (NAD binding);GO:0010319 (stromule);GO:0006636 (unsa…	K05298 (GAPA)	ko00710; ko01200	Carbon fixation in photosynthetic organisms; Carbon metabolism
m.55961	heat shock protein 83-like	0	0.0312336	0	0.000675419	0	0	0	0.000630318	0.000393504	0.00100243	GO:0005774 (vacuolar membrane);GO:0009941 (chloroplast envelope);GO:0006457 (protein folding);GO:0009414 (response to water deprivation);GO:0009793 (embryo development ending in seed dormancy);GO:0010157 (response to chlorate);GO:0009651 (response to salt stress);GO:0005829 (cytosol);GO:0009570 (chloroplast stroma);GO:0051082 (unfolded protein binding);GO:0009658 (chloroplast organization);GO:000…	K09487 (HSP90B, TRA1)	ko04141; ko04626	Plant-pathogen interaction; Protein processing in endoplasmic reticulum
m.5859	PREDICTED: uncharacterized protein LOC100263834	0	0.0314265	0	0.0016516	0	0	0	0.00252127	0.00121628	0.00121724	GO:0006098 (pentose-phosphate shunt);GO:0016616 (oxidoreductase activity, acting on the CH-OH group of donors, NAD or NADP as acceptor);GO:0009941 (chloroplast envelope);GO:0009965 (leaf morphogenesis);GO:0016117 (carotenoid biosynthetic process);GO:0010027 (thylakoid membrane organization);GO:0030154 (cell differentiation);GO:0009570 (chloroplast stroma);GO:0050662 (coenzyme binding);GO:0048046 …
m.2533	glyceraldehyde-3-phosphate dehydrogenase chloroplastic-like	0	0.0317612	0	0.00442973	0	0	0	0.00677592	0.00325535	0.00325791	GO:0010155 (regulation of proton transport);GO:0010103 (stomatal complex morphogenesis);GO:0009749 (response to glucose stimulus);GO:0010218 (response to far red light);GO:0009941 (chloroplast envelope);GO:0048046 (apoplast);GO:0009744 (response to sucrose stimulus);GO:0005515 (protein binding);GO:0051287 (NAD binding);GO:0010319 (stromule);GO:0035304 (regulation of protein dephosphorylation);GO:…	K05298 (GAPA)	ko00710; ko01200	Carbon fixation in photosynthetic organisms; Carbon metabolism
m.61559	proteasome subunit alpha type-5-like	0	0.033304	0	0.00132701	0	0	0	0.00204853	0.000965873	0.000966633	GO:0006511 (ubiquitin-dependent protein catabolic process);GO:0004298 (threonine-type endopeptidase activity);GO:0006635 (fatty acid beta-oxidation);GO:0019773 (proteasome core complex, alpha-subunit complex);GO:0009853 (photorespiration);GO:0046686 (response to cadmium ion);GO:0022626 (cytosolic ribosome);GO:0004540 (ribonuclease activity);GO:0005634 (nucleus);GO:0005886 (plasma membrane);GO:005…	K02729 (PSMA5)	ko03050	Proteasome
m.61209	peroxisomal -2-hydroxy-acid oxidase glo1	0	0.033316	0	0.0152561	0	0	0	0.0092972	0.013236	0.023235	GO:0055114 (oxidation-reduction process);GO:0005777 (peroxisome);GO:0042742 (defense response to bacterium);GO:0009506 (plasmodesma);GO:0052853 (long-chain-(S)-2-hydroxy-long-chain-acid oxidase activity);GO:0000041 (transition metal ion transport);GO:0008891 (glycolate oxidase activity);GO:0052854 (medium-chain-(S)-2-hydroxy-acid oxidase activity);GO:0010204 (defense response signaling pathway, r…	K11517 (HAO)	ko00630; ko01200; ko04146	Carbon metabolism; Glyoxylate and dicarboxylate metabolism; Peroxisome
m.2008	homoserine kinase-like	0	0.0339474	0	0.000813866	0	0	0	0.00126064	0.000608142	0.00057282	GO:0009620 (response to fungus);GO:0004413 (homoserine kinase activity);GO:0009617 (response to bacterium);GO:0006566 (threonine metabolic process);GO:0005524 (ATP binding);GO:0016310 (phosphorylation);GO:0009570 (chloroplast stroma);GO:0006544 (glycine metabolic process);GO:0006563 (L-serine metabolic process);	K00872 (thrB1)	ko00260; ko01230	Biosynthesis of amino acids; Glycine, serine and threonine metabolism
m.15340	heat shock cognate protein 80-like	0	0.0340142	0	0.00179966	0	0	0	0.00267885	0.000965873	0.00175426	GO:0006952 (defense response);GO:0005829 (cytosol);GO:0005618 (cell wall);GO:0009414 (response to water deprivation);GO:0005739 (mitochondrion);GO:0006457 (protein folding);GO:0005730 (nucleolus);GO:0009651 (response to salt stress);GO:0010286 (heat acclimation);GO:0009908 (flower development);GO:0050821 (protein stabilization);GO:0005524 (ATP binding);GO:0071277 (cellular response to calcium ion…	K04079 (htpG, HSP90A)	ko04141; ko04626	Plant-pathogen interaction; Protein processing in endoplasmic reticulum
m.61442	elongation factor chloroplastic-like	0	0.0345622	0	0.00126263	0	0	0	0.00189095	0.000679688	0.00121724	GO:0009941 (chloroplast envelope);GO:0048046 (apoplast);GO:0005515 (protein binding);GO:0000038 (very long-chain fatty acid metabolic process);GO:0009295 (nucleoid);GO:0003746 (translation elongation factor activity);GO:0005525 (GTP binding);GO:0006184 (GTP catabolic process);GO:0005730 (nucleolus);GO:0005829 (cytosol);GO:0009570 (chloroplast stroma);GO:0042335 (cuticle development);GO:0003924 (G…	K02358 (tuf, TUFM)
m.62408	tropinone reductase homolog at1g07440	0	0.035143	0	0.00166312	0	0	0	0.00173338	0.00243257	0.000823428	GO:0055114 (oxidation-reduction process);GO:0016491 (oxidoreductase activity);	K08081 (TR1)	ko00960	Tropane, piperidine and pyridine alkaloid biosynthesis
m.61030	glutamine synthetase leaf chloroplastic-like	0	0.0365464	0	0.00227228	0	0	0	0.00330917	0.00107319	0.00243448	GO:0010155 (regulation of proton transport);GO:0009750 (response to fructose stimulus);GO:0006098 (pentose-phosphate shunt);GO:0009749 (response to glucose stimulus);GO:0010218 (response to far red light);GO:0009941 (chloroplast envelope);GO:0048046 (apoplast);GO:0009744 (response to sucrose stimulus);GO:0006833 (water transport);GO:0022626 (cytosolic ribosome);GO:0010114 (response to red light);…	K01915 (glnA, GLUL)	ko00220; ko00250; ko00630; ko00910; ko01230; ko02020	Alanine, aspartate and glutamate metabolism; Arginine biosynthesis; Biosynthesis of amino acids; Glyoxylate and dicarboxylate metabolism; Nitrogen metabolism; Two-component system
m.61037	fasciclin-like arabinogalactan protein 1-like	0	0.037744	0	0.00165169	0	0	0	0.00252127	0.000858553	0.00157525	GO:0016132 (brassinosteroid biosynthetic process);GO:0005618 (cell wall);GO:0048767 (root hair elongation);GO:0009651 (response to salt stress);GO:0006084 (acetyl-CoA metabolic process);GO:0005774 (vacuolar membrane);GO:0006816 (calcium ion transport);GO:0007030 (Golgi organization);GO:0046658 (anchored to plasma membrane);GO:0016126 (sterol biosynthetic process);
m.61688	50s ribosomal protein chloroplastic-like	0	0.0414684	0	0.00264193	0	0	0	0.00409707	0.00253989	0.00128884	GO:0006098 (pentose-phosphate shunt);GO:0009941 (chloroplast envelope);GO:0045036 (protein targeting to chloroplast);GO:0006412 (translation);GO:0009902 (chloroplast relocation);GO:0015979 (photosynthesis);GO:0015934 (large ribosomal subunit);GO:0016226 (iron-sulfur cluster assembly);GO:0019288 (isopentenyl diphosphate biosynthetic process, methylerythritol 4-phosphate pathway);GO:0009570 (chloro…	K02863 (RP-L1, MRPL1, rplA)	ko03010	Ribosome
m.62150	chloroplast stem-loop binding protein of 41 kda chloroplastic-like	0	0.0444737	0	0.00170395	0	0	0	0.00110306	0.00121628	0.0027925	GO:0006098 (pentose-phosphate shunt);GO:0010218 (response to far red light);GO:0009941 (chloroplast envelope);GO:0048046 (apoplast);GO:0005515 (protein binding);GO:0010114 (response to red light);GO:0010207 (photosystem II assembly);GO:0045727 (positive regulation of translation);GO:0015995 (chlorophyll biosynthetic process);GO:0009965 (leaf morphogenesis);GO:0050662 (coenzyme binding);GO:0009637…
m.25296	probable aldo-keto reductase 2-like	0	0.0454987	0	0.0016372	0	0	0	0.00126064	0.000965873	0.00268509	GO:0009941 (chloroplast envelope);GO:0016491 (oxidoreductase activity);GO:0046686 (response to cadmium ion);GO:0005886 (plasma membrane);GO:0055114 (oxidation-reduction process);
uniq_04385	precursor of carboxylase t-protein glycine decarboxylase complex	0	0.0456665	0	0.00144404	0	0	0	0.00236369	0.00082278	0.00114564	GO:0009941 (chloroplast envelope);GO:0042744 (hydrogen peroxide catabolic process);GO:0048046 (apoplast);GO:0016117 (carotenoid biosynthetic process);GO:0016020 (membrane);GO:0022626 (cytosolic ribosome);GO:0010075 (regulation of meristem growth);GO:0007389 (pattern specification process);GO:0006546 (glycine catabolic process);GO:0010015 (root morphogenesis);GO:0008361 (regulation of cell size);G…	K00605 (gcvT, AMT)	ko00260; ko00630; ko00670; ko01200	Carbon metabolism; Glycine, serine and threonine metabolism; Glyoxylate and dicarboxylate metabolism; One carbon pool by folate
m.60828	triosephosphate cytosolic-like	0	0.0469176	0	0.00318858	0	0	0	0.00520013	0.00271875	0.00164686	GO:0005774 (vacuolar membrane);GO:0051788 (response to misfolded protein);GO:0006098 (pentose-phosphate shunt);GO:0009853 (photorespiration);GO:0006094 (gluconeogenesis);GO:0048046 (apoplast);GO:0043161 (proteasomal ubiquitin-dependent protein catabolic process);GO:0006833 (water transport);GO:0004807 (triose-phosphate isomerase activity);GO:0009651 (response to salt stress);GO:0080129 (proteasom…	K01803 (TPI, tpiA)	ko00010; ko00051; ko00562; ko00710; ko01200; ko01230	Biosynthesis of amino acids; Carbon fixation in photosynthetic organisms; Carbon metabolism; Fructose and mannose metabolism; Glycolysis/Gluconeogenesis; Inositol phosphate metabolism
m.9762	monocopper oxidase-like protein sku5-like	0	0.0473295	0	0.000954739	0	0	0	0.0015758	0.000536596	0.000751826	GO:0009825 (multidimensional cell growth);GO:0005829 (cytosol);GO:0005507 (copper ion binding);GO:0055114 (oxidation-reduction process);GO:0048767 (root hair elongation);GO:0030243 (cellulose metabolic process);GO:0000271 (polysaccharide biosynthetic process);GO:0009932 (cell tip growth);GO:0071555 (cell wall organization);GO:0009506 (plasmodesma);GO:0008447 (L-ascorbate oxidase activity);GO:0009…
m.29259	3-isopropylmalate chloroplastic	0	0.0491971	0	0.00228644	0	0	0	0.00378191	0.00189597	0.00118144	GO:0005829 (cytosol);GO:0051287 (NAD binding);GO:0055114 (oxidation-reduction process);GO:0005739 (mitochondrion);GO:0009651 (response to salt stress);GO:0003862 (3-isopropylmalate dehydrogenase activity);GO:0006744 (ubiquinone biosynthetic process);GO:0009941 (chloroplast envelope);GO:0009579 (thylakoid);GO:0000287 (magnesium ion binding);GO:0009570 (chloroplast stroma);GO:0019761 (glucosinolate…	K00052 (leuB)	ko00290; ko00660; ko01210; ko01230	2-Oxocarboxylic acid metabolism; Biosynthesis of amino acids; C5-Branched dibasic acid metabolism; Valine, leucine and isoleucine biosynthesis
m.61444	cysteine proteinase rd21a-like	0	0.0506271	0	0.000625249	0	0	0	0.000945477	0.000715461	0.000214807	GO:0005773 (vacuole);GO:0032440 (2-alkenal reductase [NAD(P)] activity);GO:0009507 (chloroplast);GO:0006508 (proteolysis);GO:0048046 (apoplast);GO:0009651 (response to salt stress);GO:0008234 (cysteine-type peptidase activity);GO:0055114 (oxidation-reduction process);
uniq_03914	aspartic proteinase nepenthesin-2	0	0.0506462	0	0.00062538	0	0	0	0.000945477	0.000214638	0.000716025	GO:0006508 (proteolysis);GO:0004190 (aspartic-type endopeptidase activity);
m.60905	probable fructose-bisphosphate aldolase chloroplastic-like	0	0.0508163	0	0.00248959	0	0	0	0.00378191	0.000858553	0.0028283	GO:0031977 (thylakoid lumen);GO:0009941 (chloroplast envelope);GO:0009737 (response to abscisic acid stimulus);GO:0006096 (glycolysis);GO:0010287 (plastoglobule);GO:0004332 (fructose-bisphosphate aldolase activity);GO:0046686 (response to cadmium ion);GO:0022626 (cytosolic ribosome);GO:0016020 (membrane);GO:0048046 (apoplast);GO:0006000 (fructose metabolic process);GO:0006013 (mannose metabolic p…	K01623 (ALDO)	ko00010; ko00030; ko00051; ko00710; ko01200; ko01230	Biosynthesis of amino acids; Carbon fixation in photosynthetic organisms; Carbon metabolism; Fructose and mannose metabolism; Glycolysis/Gluconeogenesis; Pentose phosphate pathway
m.43524	chloroplastic-like	0	0.052082	0	0.00596512	0	0	0	0.00630318	0.00940831	0.00218388	GO:0009697 (salicylic acid biosynthetic process);GO:0010114 (response to red light);GO:0010363 (regulation of plant-type hypersensitive response);GO:0010200 (response to chitin);GO:0010319 (stromule);GO:0019344 (cysteine biosynthetic process);GO:0031348 (negative regulation of defense response);GO:0009570 (chloroplast stroma);GO:0050832 (defense response to fungus);GO:0006098 (pentose-phosphate s…	K00855 (PRK, prkB)	ko00710; ko01200	Carbon fixation in photosynthetic organisms; Carbon metabolism
m.63689	probable glutamyl chloroplastic-like	0	0.0530127	0	0.000980576	0	0	0	0.000472739	0.00164556	0.000823428	GO:0006508 (proteolysis);GO:0004252 (serine-type endopeptidase activity);GO:0009570 (chloroplast stroma);GO:0005515 (protein binding);
m.20217	bifunctional nitrilase nitrile hydratase nit4b-like	0	0.0534541	0	0.000980732	0	0	0	0.00126064	0.00139515	0.00028641	GO:0047427 (cyanoalanine nitrilase activity);GO:0080109 (indole-3-acetonitrile nitrile hydratase activity);GO:0047558 (3-cyanoalanine hydratase activity);GO:0009617 (response to bacterium);GO:0046686 (response to cadmium ion);GO:0005886 (plasma membrane);GO:0009970 (cellular response to sulfate starvation);GO:0051410 (detoxification of nitrogen compound);GO:0009507 (chloroplast);GO:0019499 (cyani…	K13035 (NIT4)
m.60774	uncharacterized loc101222618	0	0.0536994	0	0.00395257	0	0	0	0.00677592	0.00253989	0.00254189	GO:0010090 (trichome morphogenesis);GO:0048046 (apoplast);
m.14533	6-phosphogluconate decarboxylating-like isoform 2	0	0.0537007	0	0.00147706	0	0	0	0.00189095	0.00211061	0.000429615	GO:0005829 (cytosol);GO:0009749 (response to glucose stimulus);GO:0009744 (response to sucrose stimulus);GO:0009750 (response to fructose stimulus);GO:0005777 (peroxisome);GO:0006098 (pentose-phosphate shunt);GO:0009651 (response to salt stress);GO:0043090 (amino acid import);GO:0010359 (regulation of anion channel activity);GO:0006888 (ER to Golgi vesicle-mediated transport);GO:0009570 (chloropl…	K00033 (PGD, gnd, gntZ)	ko00030; ko00480; ko01200	Carbon metabolism; Glutathione metabolism; Pentose phosphate pathway
m.62257	glutathione s-transferase parb	0	0.0541766	0	0.00405271	0	0	0	0.0069335	0.00296916	0.00225548	GO:0004364 (glutathione transferase activity);GO:0005515 (protein binding);GO:0006749 (glutathione metabolic process);GO:0006803 (glutathione conjugation reaction);	K00799 (GST, gst)	ko00480; ko00980; ko00982	Drug metabolism - cytochrome P450; Glutathione metabolism; Metabolism of xenobiotics by cytochrome P450
m.11143	l-ascorbate peroxidase chloroplastic-like isoform 1	0	0.0581006	0	0.0029083	0	0	0	0.00110306	0.00486514	0.00275669	GO:0020037 (heme binding);GO:0055114 (oxidation-reduction process);GO:0009507 (chloroplast);GO:0016688 (L-ascorbate peroxidase activity);GO:0006979 (response to oxidative stress);GO:0006804 (peroxidase reaction);GO:0019852 (L-ascorbic acid metabolic process);	K00434 (E1.11.1.11)	ko00053; ko00480	Ascorbate and aldarate metabolism; Glutathione metabolism
m.2605	alanine aminotransferase mitochondrial-like	0	0.0589609	0	0.000918575	0	0	0	0.000787898	0.00157401	0.000393814	GO:0001666 (response to hypoxia);GO:0005507 (copper ion binding);GO:0042218 (1-aminocyclopropane-1-carboxylate biosynthetic process);GO:0005739 (mitochondrion);GO:0016847 (1-aminocyclopropane-1-carboxylate synthase activity);GO:0004021 (L-alanine:2-oxoglutarate aminotransferase activity);GO:0005524 (ATP binding);GO:0019481 (L-alanine catabolic process, by transamination);GO:0009507 (chloroplast);…	K00814 (GPT, ALT)	ko00220; ko00250; ko00710; ko01200; ko01210; ko01230	2-Oxocarboxylic acid metabolism; Alanine, aspartate and glutamate metabolism; Arginine biosynthesis; Biosynthesis of amino acids; Carbon fixation in photosynthetic organisms; Carbon metabolism
m.36798	14-3-3 protein 1-like	0	0.0593529	0	0.00728479	0	0	0	0.0127639	0.00393504	0.00515538	GO:0006094 (gluconeogenesis);GO:0009941 (chloroplast envelope);GO:0009505 (plant-type cell wall);GO:0009740 (gibberellic acid mediated signaling pathway);GO:0009651 (response to salt stress);GO:0009407 (toxin catabolic process);GO:0016310 (phosphorylation);GO:0042742 (defense response to bacterium);GO:0005829 (cytosol);GO:0019904 (protein domain specific binding);GO:0006096 (glycolysis);GO:003288…	K06630 (YWHAE)	ko04110	Cell cycle
m.61228	cytoplasmic 2	0	0.0600781	0	0.0010191	0	0	0	0.00173338	0.000930099	0.000393814	GO:0046686 (response to cadmium ion);GO:0005886 (plasma membrane);GO:0000287 (magnesium ion binding);GO:0004614 (phosphoglucomutase activity);GO:0009507 (chloroplast);GO:0005634 (nucleus);GO:0005829 (cytosol);GO:0048229 (gametophyte development);GO:0005982 (starch metabolic process);GO:0005985 (sucrose metabolic process);GO:0006012 (galactose metabolic process);GO:0006094 (gluconeogenesis);GO:000…	K01835 (pgm)	ko00010; ko00030; ko00052; ko00230; ko00500; ko00520	Amino sugar and nucleotide sugar metabolism; Galactose metabolism; Glycolysis/Gluconeogenesis; Pentose phosphate pathway; Purine metabolism; Starch and sucrose metabolism
m.61814	alpha-glucan h isozyme-like	0	0.0613757	0	0.00151737	0	0	0	0.000472739	0.00250411	0.00157525	GO:0009414 (response to water deprivation);GO:0008184 (glycogen phosphorylase activity);GO:0030170 (pyridoxal phosphate binding);GO:0046686 (response to cadmium ion);GO:0019252 (starch biosynthetic process);GO:0009507 (chloroplast);GO:0005829 (cytosol);	K00688 (E2.4.1.1, glgP, PYG)	ko00500	Starch and sucrose metabolism
m.2547	60s ribosomal protein l23a-like	0	0.0618313	0	0.00173749	0	0	0	0.00299401	0.00153824	0.000680223	GO:0005730 (nucleolus);GO:0022626 (cytosolic ribosome);GO:0009644 (response to high light intensity);GO:0009409 (response to cold);GO:0006979 (response to oxidative stress);GO:0003735 (structural constituent of ribosome);GO:0005618 (cell wall);GO:0016020 (membrane);GO:0006412 (translation);GO:0000166 (nucleotide binding);GO:0042254 (ribosome biogenesis);	K02893 (RP-L23Ae, RPL23A)	ko03010	Ribosome
m.50556	glucose-1-phosphate adenylyltransferase small chloroplastic-like	0	0.0619618	0	0.00151281	0	0	0	0.00189095	0.00228948	0.000358012	GO:0010155 (regulation of proton transport);GO:0006098 (pentose-phosphate shunt);GO:0009853 (photorespiration);GO:0010218 (response to far red light);GO:0048046 (apoplast);GO:0009744 (response to sucrose stimulus);GO:0030931 (heterotetrameric ADPG pyrophosphorylase complex);GO:0043085 (positive regulation of catalytic activity);GO:0009793 (embryo development ending in seed dormancy);GO:0019252 (s…	K00975 (glgC)	ko00500; ko00520	Amino sugar and nucleotide sugar metabolism; Starch and sucrose metabolism
m.61234	peptidyl-prolyl cis-trans isomerase cyp20- chloroplastic-like	0	0.0622935	0	0.00191435	0	0	0	0.00330917	0.000751234	0.00168266	GO:0000413 (protein peptidyl-prolyl isomerization);GO:0006457 (protein folding);GO:0003755 (peptidyl-prolyl cis-trans isomerase activity);GO:0043424 (protein histidine kinase binding);GO:0009533 (chloroplast stromal thylakoid);GO:0009535 (chloroplast thylakoid membrane);GO:0019344 (cysteine biosynthetic process);GO:0010275 (NAD(P)H dehydrogenase complex assembly);GO:0009543 (chloroplast thylakoid…	K03768 (PPIB, ppiB)
m.3749	glucose-6-phosphate 1-epimerase-like	0	0.0625926	0	0.000818733	0	0	0	0.00141822	0.000321958	0.000716025	GO:0030246 (carbohydrate binding);GO:0009570 (chloroplast stroma);GO:0006012 (galactose metabolic process);GO:0004034 (aldose 1-epimerase activity);GO:0048046 (apoplast);GO:0006094 (gluconeogenesis);GO:0006096 (glycolysis);	K01792 (E5.1.3.15)	ko00010	Glycolysis/Gluconeogenesis
m.9586	glutamate-1-semialdehyde - chloroplastic-like	0	0.0630185	0	0.0018141	0	0	0	0.00315159	0.000715461	0.00157525	GO:0006098 (pentose-phosphate shunt);GO:0042286 (glutamate-1-semialdehyde 2,1-aminomutase activity);GO:0009941 (chloroplast envelope);GO:0048046 (apoplast);GO:0045036 (protein targeting to chloroplast);GO:0006782 (protoporphyrinogen IX biosynthetic process);GO:0015995 (chlorophyll biosynthetic process);GO:0009965 (leaf morphogenesis);GO:0009570 (chloroplast stroma);GO:0030170 (pyridoxal phosphate…	K01845 (hemL)	ko00860	Porphyrin and chlorophyll metabolism
m.61407	ribulose-phosphate 3- chloroplastic-like	0	0.0637015	0	0.00147221	0	0	0	0.00173338	0.00232525	0.000358012	GO:0006098 (pentose-phosphate shunt);GO:0042742 (defense response to bacterium);GO:0046872 (metal ion binding);GO:0009409 (response to cold);GO:0009941 (chloroplast envelope);GO:0009579 (thylakoid);GO:0009570 (chloroplast stroma);GO:0004750 (ribulose-phosphate 3-epimerase activity);GO:0009624 (response to nematode);GO:0009793 (embryo development ending in seed dormancy);GO:0010319 (stromule);GO:0…	K01783 (rpe, RPE)	ko00030; ko00040; ko00710; ko01200; ko01230	Biosynthesis of amino acids; Carbon fixation in photosynthetic organisms; Carbon metabolism; Pentose and glucuronate interconversions; Pentose phosphate pathway
m.25684	60s ribosomal protein l13-2-like	0	0.0641561	0	0.00126017	0	0	0	0.00220611	0.00107319	0.000501217	GO:0005730 (nucleolus);GO:0003735 (structural constituent of ribosome);GO:0005886 (plasma membrane);GO:0005618 (cell wall);GO:0022625 (cytosolic large ribosomal subunit);GO:0006412 (translation);GO:0042254 (ribosome biogenesis);	K02873 (RP-L13e, RPL13)	ko03010	Ribosome
uniq_02771	omega-amidase nit2-like	0	0.0641561	0	0.000630087	0	0	0	0.00110306	0.000536596	0.000250609	GO:0006807 (nitrogen compound metabolic process);GO:0005829 (cytosol);GO:0016810 (hydrolase activity, acting on carbon-nitrogen (but not peptide) bonds);GO:0008270 (zinc ion binding);GO:0009570 (chloroplast stroma);	K13566 (NIT2)	ko00250	Alanine, aspartate and glutamate metabolism
m.62594	peptidyl-prolyl cis-trans isomerase cyp19-3-like	0	0.0641561	0	0.00126017	0	0	0	0.00220611	0.00107319	0.000501217	GO:0001510 (RNA methylation);GO:0005829 (cytosol);GO:0000413 (protein peptidyl-prolyl isomerization);GO:0005739 (mitochondrion);GO:0006457 (protein folding);GO:0006364 (rRNA processing);GO:0003755 (peptidyl-prolyl cis-trans isomerase activity);GO:0007165 (signal transduction);GO:0016018 (cyclosporin A binding);GO:0046686 (response to cadmium ion);GO:0005794 (Golgi apparatus);	K01802 (E5.2.1.8)
m.61460	proteasome subunit alpha type-6-like	0	0.064338	0	0.00350869	0	0	0	0.00630318	0.00211061	0.00211227	GO:0022626 (cytosolic ribosome);GO:0019773 (proteasome core complex, alpha-subunit complex);GO:0005886 (plasma membrane);GO:0006511 (ubiquitin-dependent protein catabolic process);GO:0010043 (response to zinc ion);GO:0005774 (vacuolar membrane);GO:0005634 (nucleus);GO:0004298 (threonine-type endopeptidase activity);	K02730 (PSMA6)	ko03050	Proteasome
m.61004	gdsl esterase lipase apg-like	0	0.0645199	0	0.000718481	0	0	0	0.00126064	0.000286184	0.000608621	GO:0006629 (lipid metabolic process);GO:0016788 (hydrolase activity, acting on ester bonds);
m.2546	l-ascorbate cytosolic-like	0	0.0653972	0	0.00107175	0	0	0	0.00189095	0.000429277	0.000895031	GO:0006457 (protein folding);GO:0009644 (response to high light intensity);GO:0020037 (heme binding);GO:0042542 (response to hydrogen peroxide);GO:0016688 (L-ascorbate peroxidase activity);GO:0005829 (cytosol);GO:0009408 (response to heat);GO:0055114 (oxidation-reduction process);GO:0006804 (peroxidase reaction);GO:0019852 (L-ascorbic acid metabolic process);	K00434 (E1.11.1.11)	ko00053; ko00480	Ascorbate and aldarate metabolism; Glutathione metabolism
m.23083	phosphoglucosamine mutase	0	0.0654005	0	0.00107163	0	0	0	0.00189095	0.000894326	0.000429615	GO:0004615 (phosphomannomutase activity);GO:0009570 (chloroplast stroma);GO:0006000 (fructose metabolic process);GO:0006013 (mannose metabolic process);
m.13515	glucose-6-phosphate cytosolic 2-like	0	0.0660062	0	0.00191901	0	0	0	0.00346675	0.00125206	0.00103824	GO:0006094 (gluconeogenesis);GO:0009813 (flavonoid biosynthetic process);GO:0009941 (chloroplast envelope);GO:0009744 (response to sucrose stimulus);GO:0004347 (glucose-6-phosphate isomerase activity);GO:0043085 (positive regulation of catalytic activity);GO:0019252 (starch biosynthetic process);GO:0009664 (plant-type cell wall organization);GO:0009911 (positive regulation of flower development);…	K01810 (GPI, pgi)	ko00010; ko00030; ko00500; ko00520; ko01200	Amino sugar and nucleotide sugar metabolism; Carbon metabolism; Glycolysis/Gluconeogenesis; Pentose phosphate pathway; Starch and sucrose metabolism
m.60833	serine hydroxymethyltransferase 1-like	0	0.0669467	0	0.00250352	0	0	0	0.00425465	0.00253989	0.000716025	GO:0005829 (cytosol);GO:0006544 (glycine metabolic process);GO:0009506 (plasmodesma);GO:0010197 (polar nucleus fusion);GO:0032259 (methylation);GO:0007623 (circadian rhythm);GO:0035999 (tetrahydrofolate interconversion);GO:0009555 (pollen development);GO:0005515 (protein binding);GO:0004372 (glycine hydroxymethyltransferase activity);GO:0006563 (L-serine metabolic process);GO:0046686 (response to…	K00600 (glyA, SHMT)	ko00260; ko00630; ko00670; ko01200; ko01230	Biosynthesis of amino acids; Carbon metabolism; Glycine, serine and threonine metabolism; Glyoxylate and dicarboxylate metabolism; One carbon pool by folate
m.64400	haloacid dehalogenase-like hydrolase domain-containing protein at3g48420-like	0	0.0672467	0	0.000794865	0	0	0	0.00141822	0.000321958	0.000644422	GO:0019684 (photosynthesis, light reaction);GO:0010103 (stomatal complex morphogenesis);GO:0006098 (pentose-phosphate shunt);GO:0009941 (chloroplast envelope);GO:0016117 (carotenoid biosynthetic process);GO:0010027 (thylakoid membrane organization);GO:0019252 (starch biosynthetic process);GO:0009570 (chloroplast stroma);GO:0016787 (hydrolase activity);
m.62475	protein chloroplastic-like	0	0.0672467	0	0.000264955	0	0	0	0.000472739	0.000107319	0.000214807	GO:0009658 (chloroplast organization);GO:0031897 (Tic complex);GO:0019031 (viral envelope);GO:0045037 (protein import into chloroplast stroma);
m.64017	fruit protein pkiwi502-like	0	0.0672508	0	0.000706472	0	0	0	0.00126064	0.000572369	0.00028641	GO:0009941 (chloroplast envelope);GO:0016491 (oxidoreductase activity);GO:0005507 (copper ion binding);GO:0009570 (chloroplast stroma);GO:0009579 (thylakoid);GO:0055114 (oxidation-reduction process);
m.61549	UNCHARACTERIZED_PROTEIN	0	0.0672508	0	0.000618163	0	0	0	0.00110306	0.000500823	0.000250609	-	K19882 (NOTUM)
m.61564	coatomer subunit delta-like	0	0.0672508	0	0.000529854	0	0	0	0.000945477	0.000429277	0.000214807	GO:0006890 (retrograde vesicle-mediated transport, Golgi to ER);GO:0006886 (intracellular protein transport);GO:0030131 (clathrin adaptor complex);GO:0030126 (COPI vesicle coat);GO:0005515 (protein binding);
m.63189	heme oxygenase chloroplastic-like	0	0.0672508	0	0.00088309	0	0	0	0.0015758	0.000715461	0.000358012	GO:0009813 (flavonoid biosynthetic process);GO:0016117 (carotenoid biosynthetic process);GO:0009585 (red, far-red light phototransduction);GO:0006355 (regulation of transcription, DNA-dependent);GO:0010075 (regulation of meristem growth);GO:0020037 (heme binding);GO:0009507 (chloroplast);GO:0010019 (chloroplast-nucleus signaling pathway);GO:0006788 (heme oxidation);GO:0009648 (photoperiodism);GO:…	K00510 (HMOX, hmuO, ho)	ko00860	Porphyrin and chlorophyll metabolism
m.61587	aconitate cytoplasmic-like	0	0.0697028	0	0.00089704	0	0	0	0.000472739	0.00164556	0.00057282	GO:0005774 (vacuolar membrane);GO:0007010 (cytoskeleton organization);GO:0047780 (citrate dehydratase activity);GO:0051788 (response to misfolded protein);GO:0009853 (photorespiration);GO:0006094 (gluconeogenesis);GO:0006101 (citrate metabolic process);GO:0006833 (water transport);GO:0051539 (4 iron, 4 sulfur cluster binding);GO:0009873 (ethylene mediated signaling pathway);GO:0006102 (isocitrate…	K01681 (ACO, acnA)	ko00020; ko00630; ko01200; ko01210; ko01230	2-Oxocarboxylic acid metabolism; Biosynthesis of amino acids; Carbon metabolism; Citrate cycle (TCA cycle); Glyoxylate and dicarboxylate metabolism
m.18015	peptidyl-prolyl cis-trans isomerase 1-like	0	0.0770215	0	0.0031888	0	0	0	0.00598802	0.00221793	0.00136045	GO:0046686 (response to cadmium ion);GO:0006457 (protein folding);GO:0000413 (protein peptidyl-prolyl isomerization);GO:0048046 (apoplast);GO:0003755 (peptidyl-prolyl cis-trans isomerase activity);GO:0005886 (plasma membrane);	K01802 (E5.2.1.8)
m.62222	quinone oxidoreductase-like protein chloroplastic-like	0	0.0774729	0	0.00560585	0	0	0	0.00267885	0.00354153	0.0105972	GO:0035671 (enone reductase activity);GO:0009072 (aromatic amino acid family metabolic process);GO:0000096 (sulfur amino acid metabolic process);GO:0009941 (chloroplast envelope);GO:0048046 (apoplast);GO:0016117 (carotenoid biosynthetic process);GO:0008270 (zinc ion binding);GO:0010319 (stromule);GO:0006636 (unsaturated fatty acid biosynthetic process);GO:0010264 (myo-inositol hexakisphosphate bi…	K18980 (EO)
uniq_06661	atp-dependent clp protease atp-binding subunit clpa homolog chloroplastic-like	0	0.0788111	0	0.00144178	0	0	0	0.00267885	0.00046505	0.00118144	GO:0017111 (nucleoside-triphosphatase activity);GO:0019538 (protein metabolic process);GO:0005524 (ATP binding);GO:0005515 (protein binding);	K03696 (clpC)
m.17789	elongation factor 2-like	0	0.0788686	0	0.000582427	0	0	0	0.00110306	0.000250411	0.000393814	GO:0003746 (translation elongation factor activity);GO:0005525 (GTP binding);GO:0009507 (chloroplast);GO:0006184 (GTP catabolic process);GO:0005730 (nucleolus);GO:0005829 (cytosol);GO:0009409 (response to cold);GO:0003924 (GTPase activity);GO:0005886 (plasma membrane);GO:0005507 (copper ion binding);GO:0005840 (ribosome);GO:0006448 (regulation of translational elongation);	K03234 (EEF2)	ko04152	AMPK signaling pathway
m.41001	histone h4-like	0	0.0826804	0	0.00574249	0	0	0	0.00409707	0.0109823	0.00214807	GO:0005829 (cytosol);GO:0000786 (nucleosome);GO:0009414 (response to water deprivation);GO:0005739 (mitochondrion);GO:0005730 (nucleolus);GO:0009506 (plasmodesma);GO:0003677 (DNA binding);GO:0005774 (vacuolar membrane);GO:0009579 (thylakoid);GO:0006334 (nucleosome assembly);GO:0046982 (protein heterodimerization activity);GO:0009507 (chloroplast);GO:0005794 (Golgi apparatus);GO:0005886 (plasma me…	K11254 (H4)
m.61106	glutathione s-transferase u17	0	0.0839218	0	0.00349918	0	0	0	0.00677592	0.00218216	0.00153945	GO:0009651 (response to salt stress);GO:0009407 (toxin catabolic process);GO:0080167 (response to karrikin);GO:0009507 (chloroplast);GO:0060416 (response to growth hormone stimulus);GO:0015824 (proline transport);GO:0080148 (negative regulation of response to water deprivation);GO:0048527 (lateral root development);GO:0046686 (response to cadmium ion);GO:0006749 (glutathione metabolic process);GO…	K00799 (GST, gst)	ko00480; ko00980; ko00982	Drug metabolism - cytochrome P450; Glutathione metabolism; Metabolism of xenobiotics by cytochrome P450
m.62895	elongation factor p-like	0	0.0917517	0	0.00100204	0	0	0	0	0.00150247	0.00150365	GO:0003746 (translation elongation factor activity);GO:0005739 (mitochondrion);GO:0043043 (peptide biosynthetic process);GO:0016226 (iron-sulfur cluster assembly);GO:0009570 (chloroplast stroma);GO:0045036 (protein targeting to chloroplast);GO:0009793 (embryo development ending in seed dormancy);GO:0005840 (ribosome);GO:0006448 (regulation of translational elongation);	K02356 (efp)
m.7542	macrophage migration inhibitory factor homolog	0	0.0917517	0	0.00050102	0	0	0	0	0.000751234	0.000751826	GO:0051707 (response to other organism);GO:0050178 (phenylpyruvate tautomerase activity);GO:0006954 (inflammatory response);GO:0009507 (chloroplast);GO:0006558 (L-phenylalanine metabolic process);GO:0006570 (tyrosine metabolic process);
m.10352	pyruvate cytosolic isozyme-like	0	0.0917517	0	0.00050102	0	0	0	0	0.000751234	0.000751826	GO:0004743 (pyruvate kinase activity);GO:0046686 (response to cadmium ion);GO:0005886 (plasma membrane);GO:0016310 (phosphorylation);GO:0030955 (potassium ion binding);GO:0000287 (magnesium ion binding);GO:0006096 (glycolysis);GO:0005829 (cytosol);GO:0006094 (gluconeogenesis);GO:0006144 (purine nucleobase metabolic process);GO:0015976 (carbon utilization);	K00873 (PK, pyk)	ko00010; ko00230; ko00620; ko01200; ko01230	Biosynthesis of amino acids; Carbon metabolism; Glycolysis/Gluconeogenesis; Purine metabolism; Pyruvate metabolism
m.3144	10 kda chaperonin	0	0.0917517	0	0.000644169	0	0	0	0	0.000965873	0.000966633	GO:0006457 (protein folding);GO:0005524 (ATP binding);GO:0005739 (mitochondrion);	K04078 (groES, HSPE1)
m.9759	12-oxophytodienoate reductase 1	0	0.0917517	0	0.000405588	0	0	0	0	0.000608142	0.000608621	GO:0016491 (oxidoreductase activity);GO:0055114 (oxidation-reduction process);GO:0010181 (FMN binding);	K05894 (OPR)	ko00592	alpha-Linolenic acid metabolism
m.9760	12-oxophytodienoate reductase 2 isoform 1	0	0.0917517	0	0.000858891	0	0	0	0	0.00128783	0.00128884	GO:0016491 (oxidoreductase activity);GO:0055114 (oxidation-reduction process);GO:0010181 (FMN binding);	K05894 (OPR)	ko00592	alpha-Linolenic acid metabolism
m.2972	2-c-methyl-d-erythritol -cyclodiphosphate chloroplastic-like	0	0.0917517	0	0.000310155	0	0	0	0	0.00046505	0.000465416	GO:0010155 (regulation of proton transport);GO:0006098 (pentose-phosphate shunt);GO:0010218 (response to far red light);GO:0009744 (response to sucrose stimulus);GO:0016117 (carotenoid biosynthetic process);GO:0006655 (phosphatidylglycerol biosynthetic process);GO:0006636 (unsaturated fatty acid biosynthetic process);GO:0006744 (ubiquinone biosynthetic process);GO:0010114 (response to red light);…	K01770 (ispF)	ko00900	Terpenoid backbone biosynthesis
m.62057	2-nitropropane dioxygenase family	0	0.0917517	0	0.000214723	0	0	0	0	0.000321958	0.000322211	GO:0003938 (IMP dehydrogenase activity);GO:0046482 (para-aminobenzoic acid metabolic process);GO:0046686 (response to cadmium ion);GO:0009610 (response to symbiotic fungus);GO:0016702 (oxidoreductase activity, acting on single donors with incorporation of molecular oxygen, incorporation of two atoms of oxygen);GO:0005829 (cytosol);GO:0018580 (nitronate monooxygenase activity);GO:0055114 (oxidatio…
m.62018	30s ribosomal protein chloroplastic-like	0	0.0917517	0	0.000334013	0	0	0	0	0.000500823	0.000501217	GO:0009941 (chloroplast envelope);GO:0000312 (plastid small ribosomal subunit);GO:0003735 (structural constituent of ribosome);GO:0009570 (chloroplast stroma);GO:0022627 (cytosolic small ribosomal subunit);GO:0016020 (membrane);GO:0006412 (translation);GO:0042254 (ribosome biogenesis);	K02996 (RP-S9, MRPS9, rpsI)	ko03010	Ribosome
m.6790	30s ribosomal protein s1 homolog	0	0.0917517	0	0.000167007	0	0	0	0	0.000250411	0.000250609	GO:0006098 (pentose-phosphate shunt);GO:0009902 (chloroplast relocation);GO:0016740 (transferase activity);GO:0042742 (defense response to bacterium);GO:0015995 (chlorophyll biosynthetic process);GO:0009773 (photosynthetic electron transport in photosystem I);GO:0019288 (isopentenyl diphosphate biosynthetic process, methylerythritol 4-phosphate pathway);GO:0009570 (chloroplast stroma);GO:0009409 …
m.61990	3-isopropylmalate dehydratase-like	0	0.0917517	0	0.00011929	0	0	0	0	0.000178865	0.000179006	GO:0003861 (3-isopropylmalate dehydratase activity);GO:0009651 (response to salt stress);GO:0051539 (4 iron, 4 sulfur cluster binding);GO:0000023 (maltose metabolic process);GO:0019252 (starch biosynthetic process);GO:0006096 (glycolysis);GO:0009570 (chloroplast stroma);GO:0006094 (gluconeogenesis);GO:0046686 (response to cadmium ion);GO:0019761 (glucosinolate biosynthetic process);GO:0050486 (in…	K01703 (leuC)	ko00290; ko00660; ko01210; ko01230	2-Oxocarboxylic acid metabolism; Biosynthesis of amino acids; C5-Branched dibasic acid metabolism; Valine, leucine and isoleucine biosynthesis
m.14052	40s ribosomal protein s20-2-like	0	0.0917517	0	0.000572594	0	0	0	0	0.000858553	0.00085923	GO:0003735 (structural constituent of ribosome);GO:0003723 (RNA binding);GO:0015935 (small ribosomal subunit);GO:0006412 (translation);GO:0042254 (ribosome biogenesis);	K02969 (RP-S20e, RPS20)	ko03010	Ribosome
m.61478	50s ribosomal protein chloroplastic-like	0	0.0917517	0	0.000644169	0	0	0	0	0.000965873	0.000966633	GO:0006412 (translation);GO:0009295 (nucleoid);GO:0042742 (defense response to bacterium);GO:0009506 (plasmodesma);GO:0000311 (plastid large ribosomal subunit);GO:0003735 (structural constituent of ribosome);GO:0009941 (chloroplast envelope);GO:0009535 (chloroplast thylakoid membrane);GO:0009570 (chloroplast stroma);GO:0042254 (ribosome biogenesis);	K02935 (RP-L7, MRPL12, rplL)	ko03010	Ribosome
m.11017	5-methyltetrahydropteroyltriglutamate--homocysteine methyltransferase-like	0	0.0917517	0	0.00114519	0	0	0	0	0.00171711	0.00171846	GO:0008270 (zinc ion binding);GO:0009086 (methionine biosynthetic process);GO:0003871 (5-methyltetrahydropteroyltriglutamate-homocysteine S-methyltransferase activity);	K00549 (metE)	ko00270; ko00450; ko01230	Biosynthesis of amino acids; Cysteine and methionine metabolism; Selenocompound metabolism
m.12804	60s ribosomal protein l34-like	0	0.0917517	0	0.000572594	0	0	0	0	0.000858553	0.00085923	GO:0001510 (RNA methylation);GO:0006412 (translation);GO:0005730 (nucleolus);GO:0003735 (structural constituent of ribosome);GO:0005774 (vacuolar membrane);GO:0042254 (ribosome biogenesis);GO:0009507 (chloroplast);GO:0022625 (cytosolic large ribosomal subunit);GO:0005886 (plasma membrane);	K02915 (RP-L34e, RPL34)	ko03010	Ribosome
m.63114	6-phosphofructo-2-kinase fructose- -bisphosphatase-like	0	0.0917517	0	9.54324e-05	0	0	0	0	0.000143092	0.000143205	GO:0003873 (6-phosphofructo-2-kinase activity);GO:0005829 (cytosol);GO:0004331 (fructose-2,6-bisphosphate 2-phosphatase activity);GO:0042732 (D-xylose metabolic process);GO:0005524 (ATP binding);GO:0006002 (fructose 6-phosphate metabolic process);GO:0043609 (regulation of carbon utilization);GO:0006003 (fructose 2,6-bisphosphate metabolic process);GO:0006000 (fructose metabolic process);GO:000588…	K01103 (PFKFB3)	ko00051; ko04152	AMPK signaling pathway; Fructose and mannose metabolism
m.2522	actin-depolymerizing factor 2-like	0	0.0917517	0	0.000477162	0	0	0	0	0.000715461	0.000716025	GO:0006979 (response to oxidative stress);GO:0030042 (actin filament depolymerization);GO:0005739 (mitochondrion);GO:0042742 (defense response to bacterium);GO:0009870 (defense response signaling pathway, resistance gene-dependent);GO:0003779 (actin binding);GO:0015629 (actin cytoskeleton);GO:0009507 (chloroplast);GO:0046686 (response to cadmium ion);GO:0005634 (nucleus);GO:0005886 (plasma membra…	K05765 (CFL)	ko04810	Regulation of actin cytoskeleton
m.63299	adenylosuccinate lyase-like	0	0.0917517	0	0.000405588	0	0	0	0	0.000608142	0.000608621	GO:0004018 (N6-(1,2-dicarboxyethyl)AMP AMP-lyase (fumarate-forming) activity);GO:0006188 (IMP biosynthetic process);GO:0070626 ((S)-2-(5-amino-1-(5-phospho-D-ribosyl)imidazole-4-carboxamido)succinate AMP-lyase (fumarate-forming) activity);GO:0009570 (chloroplast stroma);GO:0006144 (purine nucleobase metabolic process);GO:0006522 (alanine metabolic process);GO:0006531 (aspartate metabolic process);	K01756 (purB, ADSL)	ko00230; ko00250	Alanine, aspartate and glutamate metabolism; Purine metabolism
m.8884	adenylyl cyclase-associated protein 1-like	0	0.0917517	0	0.000143149	0	0	0	0	0.000214638	0.000214807	GO:0009825 (multidimensional cell growth);GO:0006007 (glucose catabolic process);GO:0005829 (cytosol);GO:0048767 (root hair elongation);GO:0000271 (polysaccharide biosynthetic process);GO:0009932 (cell tip growth);GO:0071555 (cell wall organization);GO:0030036 (actin cytoskeleton organization);GO:0043481 (anthocyanin accumulation in tissues in response to UV light);GO:0010817 (regulation of hormo…	K17261 (CAP1_2, SRV2)
m.399	alpha- -glucan-protein synthase	0	0.0917517	0	0.000572594	0	0	0	0	0.000858553	0.00085923	GO:0016866 (intramolecular transferase activity);GO:0030244 (cellulose biosynthetic process);	K13379 (RGP, UTM)	ko00520	Amino sugar and nucleotide sugar metabolism
m.65583	aspartate carbamoyltransferase chloroplastic-like	0	0.0917517	0	0.000167007	0	0	0	0	0.000250411	0.000250609	GO:0005829 (cytosol);GO:0006164 (purine nucleotide biosynthetic process);GO:0009220 (pyrimidine ribonucleotide biosynthetic process);GO:0004070 (aspartate carbamoyltransferase activity);GO:0005515 (protein binding);GO:0009570 (chloroplast stroma);GO:0006207 ('de novo' pyrimidine nucleobase biosynthetic process);GO:0016597 (amino acid binding);GO:0016036 (cellular response to phosphate starvation)…	K00609 (pyrB, PYR2)	ko00240; ko00250	Alanine, aspartate and glutamate metabolism; Pyrimidine metabolism
m.18363	aspartic proteinase-like	0	0.0917517	0	0.00011929	0	0	0	0	0.000178865	0.000179006	GO:0006629 (lipid metabolic process);GO:0005773 (vacuole);GO:0046686 (response to cadmium ion);GO:0004190 (aspartic-type endopeptidase activity);GO:0006508 (proteolysis);GO:0009651 (response to salt stress);	K08245 (E3.4.23.40)
uniq_00949	aspartic proteinase-like	0	0.0917517	0	0.000238581	0	0	0	0	0.000357731	0.000358012	GO:0005783 (endoplasmic reticulum);GO:0019538 (protein metabolic process);GO:0016787 (hydrolase activity);GO:0006629 (lipid metabolic process);	K08245 (E3.4.23.40)
m.63654	atp-dependent clp protease proteolytic subunit mitochondrial-like	0	0.0917517	0	0.000286297	0	0	0	0	0.000429277	0.000429615	GO:0008270 (zinc ion binding);GO:0050897 (cobalt ion binding);GO:0019243 (methylglyoxal catabolic process to D-lactate);GO:0006508 (proteolysis);GO:0009535 (chloroplast thylakoid membrane);GO:0005759 (mitochondrial matrix);GO:0004252 (serine-type endopeptidase activity);GO:0009840 (chloroplastic endopeptidase Clp complex);	K01358 (clpP, CLPP)
m.62899	basic 7s globulin-like	0	0.0917517	0	0.000167007	0	0	0	0	0.000250411	0.000250609	GO:0009505 (plant-type cell wall);GO:0005794 (Golgi apparatus);GO:0009506 (plasmodesma);GO:0005886 (plasma membrane);GO:0004190 (aspartic-type endopeptidase activity);GO:0005576 (extracellular region);GO:0006508 (proteolysis);GO:0005829 (cytosol);GO:0009651 (response to salt stress);
m.42028	beta-hexosaminidase 1-like	0	0.0917517	0	0.00011929	0	0	0	0	0.000178865	0.000179006	GO:0005975 (carbohydrate metabolic process);GO:0005829 (cytosol);GO:0005773 (vacuole);GO:0009505 (plant-type cell wall);GO:0004563 (beta-N-acetylhexosaminidase activity);GO:0043169 (cation binding);GO:0001575 (globoside metabolic process);GO:0006027 (glycosaminoglycan catabolic process);GO:0006040 (amino sugar metabolic process);	K12373 (HEXA_B)	ko00511; ko00520; ko00531; ko00603; ko04142	Amino sugar and nucleotide sugar metabolism; Glycosaminoglycan degradation; Glycosphingolipid biosynthesis - globo series; Lysosome; Other glycan degradation
m.2873	bifunctional purine biosynthesis	0	0.0917517	0	0.000238581	0	0	0	0	0.000357731	0.000358012	GO:0004643 (phosphoribosylaminoimidazolecarboxamide formyltransferase activity);GO:0006164 (purine nucleotide biosynthetic process);GO:0003937 (IMP cyclohydrolase activity);GO:0009409 (response to cold);GO:0009220 (pyrimidine ribonucleotide biosynthetic process);GO:0009570 (chloroplast stroma);GO:0010319 (stromule);GO:0006144 (purine nucleobase metabolic process);GO:0042720 (mitochondrial inner m…	K00602 (purH)	ko00230; ko00670	One carbon pool by folate; Purine metabolism
m.36087	chalcone--flavonone isomerase-like	0	0.0917517	0	0.000334013	0	0	0	0	0.000500823	0.000501217	GO:0009744 (response to sucrose stimulus);GO:0042398 (cellular modified amino acid biosynthetic process);GO:0045430 (chalcone isomerase activity);GO:0010224 (response to UV-B);GO:0009718 (anthocyanin-containing compound biosynthetic process);GO:0009507 (chloroplast);GO:0080167 (response to karrikin);
m.22972	chaperone protein 1-like	0	0.0917517	0	0.000143149	0	0	0	0	0.000214638	0.000214807	GO:0019538 (protein metabolic process);
m.65966	chloroplast-targeted copper	0	0.0917517	0	0.000167007	0	0	0	0	0.000250411	0.000250609	GO:0030001 (metal ion transport);GO:0046872 (metal ion binding);
m.62341	chorismate chloroplastic-like	0	0.0917517	0	0.000214723	0	0	0	0	0.000321958	0.000322211	GO:0046417 (chorismate metabolic process);GO:0004106 (chorismate mutase activity);GO:0009507 (chloroplast);GO:0005829 (cytosol);GO:0000162 (tryptophan biosynthetic process);GO:0006571 (tyrosine biosynthetic process);GO:0009094 (L-phenylalanine biosynthetic process);	K01850 (E5.4.99.5)	ko00400; ko01230	Biosynthesis of amino acids; Phenylalanine, tyrosine and tryptophan biosynthesis
m.64052	cold-inducible rna-binding	0	0.0917517	0	0.00038173	0	0	0	0	0.000572369	0.00057282	GO:0003723 (RNA binding);GO:0000166 (nucleotide binding);GO:0009507 (chloroplast);
m.5183	cysteine-rich repeat secretory protein 38-like	0	0.0917517	0	0.000262439	0	0	0	0	0.000393504	0.000393814	GO:0044464 (cell part);
m.60920	cytochrome b6-f complex iron-sulfur chloroplastic-like	0	0.0917517	0	0.000310155	0	0	0	0	0.00046505	0.000465416	GO:0009496 (plastoquinol--plastocyanin reductase activity);GO:0031348 (negative regulation of defense response);GO:0006098 (pentose-phosphate shunt);GO:0009595 (detection of biotic stimulus);GO:0009941 (chloroplast envelope);GO:0009867 (jasmonic acid mediated signaling pathway);GO:0009697 (salicylic acid biosynthetic process);GO:0009862 (systemic acquired resistance, salicylic acid mediated signa…	K02636 (petC)	ko00195	Photosynthesis
m.38292	cytochrome p450 86a2-like	0	0.0917517	0	0.00011929	0	0	0	0	0.000178865	0.000179006	GO:0009055 (electron carrier activity);GO:0005506 (iron ion binding);GO:0020037 (heme binding);GO:0006631 (fatty acid metabolic process);GO:0018685 (alkane 1-monooxygenase activity);GO:0070330 (aromatase activity);GO:0055114 (oxidation-reduction process);GO:0006118 (electron transport);	K15398 (CYP86A4S)	ko00073	Cutin, suberine and wax biosynthesis
m.33089	d-3-phosphoglycerate chloroplastic-like	0	0.0917517	0	0.000477162	0	0	0	0	0.000715461	0.000716025	GO:0051287 (NAD binding);GO:0009561 (megagametogenesis);GO:0055114 (oxidation-reduction process);GO:0005739 (mitochondrion);GO:0004617 (phosphoglycerate dehydrogenase activity);GO:0005524 (ATP binding);GO:0016597 (amino acid binding);GO:0009507 (chloroplast);GO:0016020 (membrane);GO:0006564 (L-serine biosynthetic process);GO:0006544 (glycine metabolic process);GO:0006566 (threonine metabolic proc…	K00058 (serA, PHGDH)	ko00260; ko01200; ko01230	Biosynthesis of amino acids; Carbon metabolism; Glycine, serine and threonine metabolism
m.63595	dihydrolipoyllysine-residue acetyltransferase component of pyruvate dehydrogenase complex-like	0	0.0917517	0	0.000167007	0	0	0	0	0.000250411	0.000250609	GO:0016132 (brassinosteroid biosynthetic process);GO:0004742 (dihydrolipoyllysine-residue acetyltransferase activity);GO:0005739 (mitochondrion);GO:0006084 (acetyl-CoA metabolic process);GO:0009941 (chloroplast envelope);GO:0043754 (dihydrolipoyllysine-residue (2-methylpropanoyl)transferase activity);GO:0022626 (cytosolic ribosome);GO:0005886 (plasma membrane);GO:0009793 (embryo development endin…	K00627 (DLAT, aceF, pdhC)	ko00010; ko00020; ko00620; ko01200	Carbon metabolism; Citrate cycle (TCA cycle); Glycolysis/Gluconeogenesis; Pyruvate metabolism
m.42877	dihydroneopterin aldolase-like isoform 1	0	0.0917517	0	0.000548736	0	0	0	0	0.00082278	0.000823428	GO:0004150 (dihydroneopterin aldolase activity);GO:0009536 (plastid);GO:0046656 (folic acid biosynthetic process);	K01633 (folB)	ko00790	Folate biosynthesis
m.61048	-dihydroxy-3-keto-5-methylthiopentene dioxygenase 3	0	0.0917517	0	0.000334013	0	0	0	0	0.000500823	0.000501217	GO:0019509 (L-methionine salvage from methylthioadenosine);GO:0005829 (cytosol);GO:0010309 (acireductone dioxygenase [iron(II)-requiring] activity);GO:0051302 (regulation of cell division);GO:0055114 (oxidation-reduction process);GO:0005506 (iron ion binding);GO:0005634 (nucleus);GO:0005886 (plasma membrane);	K08967 (mtnD, mtnZ, ADI1)	ko00270	Cysteine and methionine metabolism
m.26862	-dimethylmalate lyase-like	0	0.0917517	0	0.000143149	0	0	0	0	0.000214638	0.000214807	GO:0008152 (metabolic process);GO:0016829 (lyase activity);GO:0009507 (chloroplast);
m.65611	e3 ubiquitin-protein ligase upl4-like	0	0.0917517	0	4.77162e-05	0	0	0	0	7.15461e-05	7.16025e-05	GO:0004842 (ubiquitin-protein ligase activity);GO:0005488 (binding);GO:0016567 (protein ubiquitination);	K10590 (TRIP12)	ko04120	Ubiquitin mediated proteolysis
m.3463	endochitinase pr4	0	0.0917517	0	0.000524878	0	0	0	0	0.000787007	0.000787627	GO:0005618 (cell wall);GO:0015706 (nitrate transport);GO:0006032 (chitin catabolic process);GO:0009626 (plant-type hypersensitive response);GO:0016998 (cell wall macromolecule catabolic process);GO:0005975 (carbohydrate metabolic process);GO:0002679 (respiratory burst involved in defense response);GO:0008061 (chitin binding);GO:0010262 (somatic embryogenesis);GO:0010200 (response to chitin);GO:00…	K01183 (E3.2.1.14)	ko00520	Amino sugar and nucleotide sugar metabolism
m.2607	enolase 2-like	0	0.0917517	0	0.000691885	0	0	0	0	0.00103742	0.00103824	GO:0000287 (magnesium ion binding);GO:0006096 (glycolysis);GO:0000015 (phosphopyruvate hydratase complex);GO:0004634 (phosphopyruvate hydratase activity);GO:0000162 (tryptophan biosynthetic process);GO:0006094 (gluconeogenesis);GO:0006571 (tyrosine biosynthetic process);GO:0009094 (L-phenylalanine biosynthetic process);	K01689 (ENO, eno)	ko00010; ko01200; ko01230; ko03018	Biosynthesis of amino acids; Carbon metabolism; Glycolysis/Gluconeogenesis; RNA degradation
m.61566	eukaryotic translation initiation factor 3 subunit d-like	0	0.0917517	0	0.00011929	0	0	0	0	0.000178865	0.000179006	GO:0005852 (eukaryotic translation initiation factor 3 complex);GO:0016282 (eukaryotic 43S preinitiation complex);GO:0033290 (eukaryotic 48S preinitiation complex);GO:0006446 (regulation of translational initiation);GO:0001731 (formation of translation preinitiation complex);GO:0003743 (translation initiation factor activity);GO:0005829 (cytosol);GO:0005840 (ribosome);	K03251 (EIF3D)	ko03013	RNA transport
m.60815	expansin-like a1-like	0	0.0917517	0	0.000262439	0	0	0	0	0.000393504	0.000393814	GO:0005618 (cell wall);GO:0005576 (extracellular region);
m.60913	fructose-bisphosphate cytoplasmic isozyme-like	0	0.0917517	0	0.00088275	0	0	0	0	0.0013236	0.00132465	GO:0005829 (cytosol);GO:0005507 (copper ion binding);GO:0005618 (cell wall);GO:0005730 (nucleolus);GO:0009651 (response to salt stress);GO:0006096 (glycolysis);GO:0005740 (mitochondrial envelope);GO:0004332 (fructose-bisphosphate aldolase activity);GO:0009507 (chloroplast);GO:0046686 (response to cadmium ion);GO:0080167 (response to karrikin);GO:0005886 (plasma membrane);GO:0048046 (apoplast);GO:…	K01623 (ALDO)	ko00010; ko00030; ko00051; ko00710; ko01200; ko01230	Biosynthesis of amino acids; Carbon fixation in photosynthetic organisms; Carbon metabolism; Fructose and mannose metabolism; Glycolysis/Gluconeogenesis; Pentose phosphate pathway
m.40950	gamma-glutamyltranspeptidase 3-like	0	0.0917517	0	0.00011929	0	0	0	0	0.000178865	0.000179006	GO:0005773 (vacuole);GO:0006805 (xenobiotic metabolic process);GO:0003840 (gamma-glutamyltransferase activity);GO:0016756 (glutathione gamma-glutamylcysteinyltransferase activity);GO:0006751 (glutathione catabolic process);GO:0005634 (nucleus);GO:0006691 (leukotriene metabolic process);GO:0006693 (prostaglandin metabolic process);GO:0019530 (taurine metabolic process);	K18592 (GGT1_5)	ko00480; ko00590	Arachidonic acid metabolism; Glutathione metabolism
m.61548	germin-like protein 5-1-like	0	0.0917517	0	0.000262439	0	0	0	0	0.000393504	0.000393814	GO:0005576 (extracellular region);GO:0009505 (plant-type cell wall);GO:0004784 (superoxide dismutase activity);GO:0045735 (nutrient reservoir activity);GO:0030145 (manganese ion binding);GO:0055114 (oxidation-reduction process);GO:0006801 (superoxide metabolic process);
m.64578	glutamyl-trna amidotransferase subunit chloroplastic mitochondrial-like	0	0.0917517	0	0.00011929	0	0	0	0	0.000178865	0.000179006	GO:0006655 (phosphatidylglycerol biosynthetic process);GO:0005739 (mitochondrion);GO:0070681 (glutaminyl-tRNAGln biosynthesis via transamidation);GO:0032543 (mitochondrial translation);GO:0050567 (glutaminyl-tRNA synthase (glutamine-hydrolyzing) activity);GO:0005524 (ATP binding);GO:0016740 (transferase activity);GO:0009570 (chloroplast stroma);GO:0030956 (glutamyl-tRNA(Gln) amidotransferase comp…	K02433 (gatA, QRSL1)	ko00970	Aminoacyl-tRNA biosynthesis
m.2682	glutaredoxin family protein	0	0.0917517	0	0.000167007	0	0	0	0	0.000250411	0.000250609	GO:0009055 (electron carrier activity);GO:0045454 (cell redox homeostasis);GO:0015035 (protein disulfide oxidoreductase activity);GO:0006118 (electron transport);	K17479 (GRXCR1)
m.60864	glutathione s-transferase f10-like	0	0.0917517	0	0.000310155	0	0	0	0	0.00046505	0.000465416	GO:0004364 (glutathione transferase activity);GO:0005515 (protein binding);GO:0006749 (glutathione metabolic process);GO:0006803 (glutathione conjugation reaction);	K00799 (GST, gst)	ko00480; ko00980; ko00982	Drug metabolism - cytochrome P450; Glutathione metabolism; Metabolism of xenobiotics by cytochrome P450
m.7401	glycine-rich protein 2b-like	0	0.0917517	0	0.000286297	0	0	0	0	0.000429277	0.000429615	GO:0003677 (DNA binding);GO:0006355 (regulation of transcription, DNA-dependent);GO:0008270 (zinc ion binding);	K09250 (CNBP)
m.4271	histidine--trna ligase-like	0	0.0917517	0	0.00011929	0	0	0	0	0.000178865	0.000179006	GO:0005739 (mitochondrion);GO:0006427 (histidyl-tRNA aminoacylation);GO:0005524 (ATP binding);GO:0004821 (histidine-tRNA ligase activity);GO:0009507 (chloroplast);GO:0006547 (histidine metabolic process);	K01892 (HARS, hisS)	ko00970	Aminoacyl-tRNA biosynthesis
uniq_06691	histidinol-phosphate chloroplastic-like	0	0.0917517	0	0.000334013	0	0	0	0	0.000500823	0.000501217	GO:0004400 (histidinol-phosphate transaminase activity);GO:0030170 (pyridoxal phosphate binding);GO:0000105 (histidine biosynthetic process);GO:0080130 (L-phenylalanine:2-oxoglutarate aminotransferase activity);GO:0000162 (tryptophan biosynthetic process);GO:0006536 (glutamate metabolic process);GO:0006571 (tyrosine biosynthetic process);GO:0009094 (L-phenylalanine biosynthetic process);	K00817 (hisC)	ko00340; ko00350; ko00360; ko00400; ko00960; ko01230	Biosynthesis of amino acids; Histidine metabolism; Phenylalanine metabolism; Phenylalanine, tyrosine and tryptophan biosynthesis; Tropane, piperidine and pyridine alkaloid biosynthesis; Tyrosine metabolism
m.63320	histone-lysine n-methyltransferase setd3-like	0	0.0917517	0	0.000262439	0	0	0	0	0.000393504	0.000393814	GO:0009570 (chloroplast stroma);
m.7635	histone-lysine n-methyltransferase setd3-like	0	0.0917517	0	0.000143149	0	0	0	0	0.000214638	0.000214807	GO:0009507 (chloroplast);GO:0005515 (protein binding);
m.48909	hydroquinone glucosyltransferase	0	0.0917517	0	0.000143149	0	0	0	0	0.000214638	0.000214807	GO:0010363 (regulation of plant-type hypersensitive response);GO:0009636 (response to toxic substance);GO:0009805 (coumarin biosynthetic process);GO:0009651 (response to salt stress);GO:0009611 (response to wounding);GO:0042178 (xenobiotic catabolic process);GO:0009963 (positive regulation of flavonoid biosynthetic process);GO:0080043 (quercetin 3-O-glucosyltransferase activity);GO:0006612 (prote…	K08237 (E2.4.1.218)
m.9687	isoamylase chloroplastic-like	0	0.0917517	0	0.000262439	0	0	0	0	0.000393504	0.000393814	GO:0043169 (cation binding);GO:0009569 (chloroplast starch grain);GO:0019156 (isoamylase activity);GO:0005983 (starch catabolic process);GO:0019252 (starch biosynthetic process);GO:0009570 (chloroplast stroma);GO:0009664 (plant-type cell wall organization);GO:0004556 (alpha-amylase activity);GO:0005985 (sucrose metabolic process);	K01214 (E3.2.1.68)
m.2810	lysm domain-containing gpi-anchored protein 2-like	0	0.0917517	0	0.000262439	0	0	0	0	0.000393504	0.000393814	GO:0044763 (single-organism cellular process);GO:0046658 (anchored to plasma membrane);GO:0009506 (plasmodesma);GO:0006950 (response to stress);GO:0008061 (chitin binding);
m.11308	lysosomal alpha-mannosidase-like	0	0.0917517	0	0.000310155	0	0	0	0	0.00046505	0.000465416	GO:0006013 (mannose metabolic process);GO:0015923 (mannosidase activity);GO:0030246 (carbohydrate binding);	K01191 (E3.2.1.24)	ko00511	Other glycan degradation
m.6295	methylesterase 17-like	0	0.0917517	0	0.000238581	0	0	0	0	0.000357731	0.000358012	GO:0033473 (indoleacetic acid conjugate metabolic process);GO:0080030 (methyl indole-3-acetate esterase activity);GO:0048367 (shoot system development);
m.8405	mog1 duf1795-like photosystem ii reaction center family protein	0	0.0917517	0	0.000286297	0	0	0	0	0.000429277	0.000429615	GO:0019898 (extrinsic to membrane);GO:0005509 (calcium ion binding);GO:0009220 (pyrimidine ribonucleotide biosynthetic process);GO:0015979 (photosynthesis);GO:0009507 (chloroplast);GO:0009654 (oxygen evolving complex);
m.62172	nadh-cytochrome b5 reductase-like protein	0	0.0917517	0	0.000214723	0	0	0	0	0.000321958	0.000322211	GO:0005507 (copper ion binding);GO:0055114 (oxidation-reduction process);GO:0009651 (response to salt stress);GO:0009266 (response to temperature stimulus);GO:0009505 (plant-type cell wall);GO:0005758 (mitochondrial intermembrane space);GO:0006972 (hyperosmotic response);GO:0006833 (water transport);GO:0007030 (Golgi organization);GO:0006096 (glycolysis);GO:0004128 (cytochrome-b5 reductase activi…	K00326 (E1.6.2.2)	ko00520	Amino sugar and nucleotide sugar metabolism
m.61040	non-specific lipid-transfer protein at2g13820-like	0	0.0917517	0	0.000334013	0	0	0	0	0.000500823	0.000501217	GO:0006869 (lipid transport);GO:0008289 (lipid binding);
m.6418	Os05g0406000	0	0.0917517	0	0.000715743	0	0	0	0	0.00107319	0.00107404	GO:0046777 (protein autophosphorylation);GO:0042744 (hydrogen peroxide catabolic process);GO:0009750 (response to fructose stimulus);GO:0009651 (response to salt stress);GO:0010075 (regulation of meristem growth);GO:0009536 (plastid);GO:0009637 (response to blue light);GO:0010155 (regulation of proton transport);GO:0006833 (water transport);
m.15383	oxygen-evolving enhancer protein chloroplastic-like	0	0.0917517	0	0.00209951	0	0	0	0	0.00314803	0.00315051	GO:0019898 (extrinsic to membrane);GO:0008266 (poly(U) RNA binding);GO:0010242 (oxygen evolving activity);GO:0005509 (calcium ion binding);GO:0042742 (defense response to bacterium);GO:0009535 (chloroplast thylakoid membrane);GO:0010205 (photoinhibition);GO:0010287 (plastoglobule);GO:0010207 (photosystem II assembly);GO:0035304 (regulation of protein dephosphorylation);GO:0042549 (photosystem II …	K02716 (psbO)	ko00195	Photosynthesis
m.64641	pectin lyase-like superfamily protein	0	0.0917517	0	0.000143149	0	0	0	0	0.000214638	0.000214807	GO:0005576 (extracellular region);GO:0005774 (vacuolar membrane);GO:0004650 (polygalacturonase activity);GO:0005886 (plasma membrane);GO:0005982 (starch metabolic process);GO:0005985 (sucrose metabolic process);
m.4667	pentatricopeptide repeat-containing protein mitochondrial-like	0	0.0917517	0	9.54324e-05	0	0	0	0	0.000143092	0.000143205	GO:0005739 (mitochondrion);GO:0005515 (protein binding);
m.61462	peroxiredoxin- chloroplastic-like	0	0.0917517	0	0.00202794	0	0	0	0	0.00304071	0.0030431	GO:0042742 (defense response to bacterium);GO:0009941 (chloroplast envelope);GO:0009505 (plant-type cell wall);GO:0004601 (peroxidase activity);GO:0051920 (peroxiredoxin activity);GO:0009570 (chloroplast stroma);GO:0009579 (thylakoid);GO:0055114 (oxidation-reduction process);GO:0006804 (peroxidase reaction);GO:0006979 (response to oxidative stress);
m.3536	phenylalanine ammonia-lyase-like	0	0.0917517	0	0.000167007	0	0	0	0	0.000250411	0.000250609	GO:0005737 (cytoplasm);GO:0045548 (phenylalanine ammonia-lyase activity);GO:0009800 (cinnamic acid biosynthetic process);GO:0006559 (L-phenylalanine catabolic process);GO:0006570 (tyrosine metabolic process);GO:0009821 (alkaloid biosynthetic process);	K10775 (E4.3.1.24)	ko00360; ko00940	Phenylalanine metabolism; Phenylpropanoid biosynthesis
m.3537	phenylalanine ammonia-lyase-like	0	0.0917517	0	0.000214723	0	0	0	0	0.000321958	0.000322211	GO:0009058 (biosynthetic process);GO:0016841 (ammonia-lyase activity);	K10775 (E4.3.1.24)	ko00360; ko00940	Phenylalanine metabolism; Phenylpropanoid biosynthesis
m.9153	phosphate chloroplastic-like	0	0.0917517	0	0.00062031	0	0	0	0	0.000930099	0.000930832	GO:0005524 (ATP binding);GO:0016310 (phosphorylation);GO:0016301 (kinase activity);GO:0050242 (pyruvate, phosphate dikinase activity);GO:0006090 (pyruvate metabolic process);GO:0015976 (carbon utilization);	K01006 (ppdK)	ko00620; ko00710; ko01200	Carbon fixation in photosynthetic organisms; Carbon metabolism; Pyruvate metabolism
m.64163	phosphoglycerate mutase-like protein	0	0.0917517	0	0.000286297	0	0	0	0	0.000429277	0.000429615	GO:0005634 (nucleus);GO:0008152 (metabolic process);GO:0005829 (cytosol);GO:0003824 (catalytic activity);
m.3523	phosphomannomutase isoform 2	0	0.0917517	0	0.000238581	0	0	0	0	0.000357731	0.000358012	GO:0005829 (cytosol);GO:0010498 (proteasomal protein catabolic process);GO:0019307 (mannose biosynthetic process);GO:0009651 (response to salt stress);GO:0019932 (second-messenger-mediated signaling);GO:0007010 (cytoskeleton organization);GO:0009266 (response to temperature stimulus);GO:0006972 (hyperosmotic response);GO:0006833 (water transport);GO:0007030 (Golgi organization);GO:0006096 (glycol…	K17497 (PMM)	ko00051; ko00520	Amino sugar and nucleotide sugar metabolism; Fructose and mannose metabolism
m.62387	photosystem ii reaction center psb28 chloroplastic-like	0	0.0917517	0	0.00038173	0	0	0	0	0.000572369	0.00057282	GO:0000038 (very long-chain fatty acid metabolic process);GO:0006655 (phosphatidylglycerol biosynthetic process);GO:0042335 (cuticle development);GO:0019288 (isopentenyl diphosphate biosynthetic process, methylerythritol 4-phosphate pathway);GO:0009539 (photosystem II reaction center);GO:0009535 (chloroplast thylakoid membrane);GO:0009570 (chloroplast stroma);GO:0010207 (photosystem II assembly);…	K08903 (psb28)	ko00195	Photosynthesis
m.63484	pith domain-containing protein 1-like	0	0.0917517	0	0.000357871	0	0	0	0	0.000536596	0.000537018	GO:0005634 (nucleus);
m.60841	plastocyanin chloroplast	0	0.0917517	0	0.003531	0	0	0	0	0.00529441	0.00529858	GO:0048767 (root hair elongation);GO:0042744 (hydrogen peroxide catabolic process);GO:0000271 (polysaccharide biosynthetic process);GO:0043481 (anthocyanin accumulation in tissues in response to UV light);GO:0009965 (leaf morphogenesis);GO:0009825 (multidimensional cell growth);GO:0010114 (response to red light);GO:0010155 (regulation of proton transport);GO:0005507 (copper ion binding);GO:003000…	K02638 (petE)	ko00195	Photosynthesis
m.8670	pleckstrin homology domain-containing protein	0	0.0917517	0	2.38581e-05	0	0	0	0	3.57731e-05	3.58012e-05	GO:0010090 (trichome morphogenesis);GO:0071555 (cell wall organization);GO:0009506 (plasmodesma);GO:0007155 (cell adhesion);GO:0048765 (root hair cell differentiation);GO:0045010 (actin nucleation);GO:0005773 (vacuole);GO:0005794 (Golgi apparatus);GO:0005886 (plasma membrane);	K19525 (VPS13A_C)
uniq_03974	PREDICTED: uncharacterized protein LOC100267175	0	0.0917517	0	4.77162e-05	0	0	0	0	7.15461e-05	7.16025e-05	GO:0000184 (nuclear-transcribed mRNA catabolic process, nonsense-mediated decay);	K18734 (SMG8)
m.23461	PREDICTED: uncharacterized protein LOC100267853	0	0.0917517	0	0.000214723	0	0	0	0	0.000321958	0.000322211	GO:0006499 (N-terminal protein myristoylation);GO:0008236 (serine-type peptidase activity);GO:0009507 (chloroplast);GO:0006508 (proteolysis);GO:0005829 (cytosol);
m.65763	primary amine oxidase-like	0	0.0917517	0	9.54324e-05	0	0	0	0	0.000143092	0.000143205	GO:0008131 (primary amine oxidase activity);GO:0005768 (endosome);GO:0005773 (vacuole);GO:0005507 (copper ion binding);GO:0005794 (Golgi apparatus);GO:0048038 (quinone binding);GO:0009308 (amine metabolic process);GO:0005576 (extracellular region);GO:0005802 (trans-Golgi network);GO:0055114 (oxidation-reduction process);	K00276 (AOC3, AOC2, tynA)	ko00260; ko00350; ko00360; ko00410; ko00950; ko00960	beta-Alanine metabolism; Glycine, serine and threonine metabolism; Isoquinoline alkaloid biosynthesis; Phenylalanine metabolism; Tropane, piperidine and pyridine alkaloid biosynthesis; Tyrosine metabolism
m.63241	probable aspartyl aminopeptidase-like	0	0.0917517	0	0.000286297	0	0	0	0	0.000429277	0.000429615	GO:0010413 (glucuronoxylan metabolic process);GO:0005829 (cytosol);GO:0008270 (zinc ion binding);GO:0016558 (protein import into peroxisome matrix);GO:0004177 (aminopeptidase activity);GO:0006508 (proteolysis);GO:0005774 (vacuolar membrane);GO:0008237 (metallopeptidase activity);GO:0006635 (fatty acid beta-oxidation);GO:0045492 (xylan biosynthetic process);GO:0009507 (chloroplast);GO:0046686 (res…	K01267 (DNPEP)
uniq_05395	probable caffeoyl- o-methyltransferase at4g26220-like	0	0.0917517	0	0.000477162	0	0	0	0	0.000715461	0.000716025	GO:0042409 (caffeoyl-CoA O-methyltransferase activity);GO:0005829 (cytosol);GO:0032259 (methylation);GO:0009805 (coumarin biosynthetic process);GO:0009809 (lignin biosynthetic process);GO:0009811 (stilbene biosynthetic process);	K00588 (E2.1.1.104)	ko00360; ko00940; ko00941; ko00945	Flavonoid biosynthesis; Phenylalanine metabolism; Phenylpropanoid biosynthesis; Stilbenoid, diarylheptanoid and gingerol biosynthesis
m.61604	probable inactive receptor kinase at1g48480-like	0	0.0917517	0	0.00011929	0	0	0	0	0.000178865	0.000179006	GO:0005886 (plasma membrane);GO:0004672 (protein kinase activity);GO:0006468 (protein phosphorylation);GO:0005524 (ATP binding);GO:0016021 (integral to membrane);GO:0005515 (protein binding);
m.11487	probable pectinesterase pectinesterase inhibitor 51-like	0	0.0917517	0	0.000262439	0	0	0	0	0.000393504	0.000393814	GO:0030599 (pectinesterase activity);GO:0004857 (enzyme inhibitor activity);GO:0005982 (starch metabolic process);GO:0005985 (sucrose metabolic process);
m.2711	probable phospholipid hydroperoxide glutathione peroxidase mitochondrial-like	0	0.0917517	0	0.00062031	0	0	0	0	0.000930099	0.000930832	GO:0009407 (toxin catabolic process);GO:0007623 (circadian rhythm);GO:0006979 (response to oxidative stress);GO:0006333 (chromatin assembly or disassembly);GO:0046686 (response to cadmium ion);GO:0005886 (plasma membrane);GO:0004602 (glutathione peroxidase activity);GO:0009507 (chloroplast);GO:0005829 (cytosol);GO:0048046 (apoplast);GO:0009651 (response to salt stress);GO:0005739 (mitochondrion);…	K00432 (E1.11.1.9)	ko00480; ko00590	Arachidonic acid metabolism; Glutathione metabolism
m.3260	probable polygalacturonase-like	0	0.0917517	0	0.000143149	0	0	0	0	0.000214638	0.000214807	GO:0047911 (galacturan 1,4-alpha-galacturonidase activity);GO:0005576 (extracellular region);GO:0005773 (vacuole);GO:0004650 (polygalacturonase activity);GO:0005982 (starch metabolic process);GO:0005985 (sucrose metabolic process);
m.61531	probable polygalacturonase-like	0	0.0917517	0	0.000143149	0	0	0	0	0.000214638	0.000214807	GO:0005576 (extracellular region);GO:0004650 (polygalacturonase activity);GO:0005982 (starch metabolic process);GO:0005985 (sucrose metabolic process);
m.8000	probable protein disulfide-isomerase a6-like	0	0.0917517	0	0.00062031	0	0	0	0	0.000930099	0.000930832	GO:0048868 (pollen tube development);GO:0006662 (glycerol ether metabolic process);GO:0003756 (protein disulfide isomerase activity);GO:0034976 (response to endoplasmic reticulum stress);GO:0006457 (protein folding);GO:0045454 (cell redox homeostasis);GO:0009553 (embryo sac development);GO:0009055 (electron carrier activity);GO:0009505 (plant-type cell wall);GO:0046686 (response to cadmium ion);G…	K09584 (PDIA6, TXNDC7)	ko04141	Protein processing in endoplasmic reticulum
m.61100	profilin-1 isoform 1	0	0.0917517	0	0.000548736	0	0	0	0	0.00082278	0.000823428	GO:0005730 (nucleolus);GO:0009524 (phragmoplast);GO:0003779 (actin binding);GO:0005886 (plasma membrane);GO:0009826 (unidimensional cell growth);GO:0005618 (cell wall);GO:0005819 (spindle);GO:0009507 (chloroplast);GO:0008154 (actin polymerization or depolymerization);	K05759 (PFN)	ko04810	Regulation of actin cytoskeleton
m.61456	proteasome subunit beta type-3-a-like	0	0.0917517	0	0.000357871	0	0	0	0	0.000536596	0.000537018	GO:0005737 (cytoplasm);GO:0005839 (proteasome core complex);GO:0005886 (plasma membrane);GO:0006511 (ubiquitin-dependent protein catabolic process);GO:0005634 (nucleus);GO:0004298 (threonine-type endopeptidase activity);	K02735 (PSMB3)	ko03050	Proteasome
m.62205	protein disulfide	0	0.0917517	0	0.00062031	0	0	0	0	0.000930099	0.000930832	GO:0009627 (systemic acquired resistance);GO:0034976 (response to endoplasmic reticulum stress);GO:0009817 (defense response to fungus, incompatible interaction);GO:0009723 (response to ethylene stimulus);GO:0005829 (cytosol);GO:0015035 (protein disulfide oxidoreductase activity);GO:0006118 (electron transport);
uniq_03850	protein thylakoid chloroplastic-like	0	0.0917517	0	0.000739601	0	0	0	0	0.00110896	0.00110984	GO:0009527 (plastid outer membrane);GO:0007186 (G-protein coupled receptor signaling pathway);GO:0009941 (chloroplast envelope);GO:0006655 (phosphatidylglycerol biosynthetic process);GO:0010319 (stromule);GO:0035304 (regulation of protein dephosphorylation);GO:0010207 (photosystem II assembly);GO:0009902 (chloroplast relocation);GO:0042742 (defense response to bacterium);GO:0009773 (photosyntheti…
m.64142	protein tic chloroplastic-like isoform 1	0	0.0917517	0	0.000238581	0	0	0	0	0.000357731	0.000358012	GO:0009706 (chloroplast inner membrane);
m.7618	psbp domain-containing protein chloroplastic-like	0	0.0917517	0	0.000835033	0	0	0	0	0.00125206	0.00125304	GO:0019898 (extrinsic to membrane);GO:0005509 (calcium ion binding);GO:0006098 (pentose-phosphate shunt);GO:0019760 (glucosinolate metabolic process);GO:0019288 (isopentenyl diphosphate biosynthetic process, methylerythritol 4-phosphate pathway);GO:0000023 (maltose metabolic process);GO:0019252 (starch biosynthetic process);GO:0009570 (chloroplast stroma);GO:0015979 (photosynthesis);GO:0043085 (p…
uniq_05524	pyridoxal kinase	0	0.0917517	0	0.000835033	0	0	0	0	0.00125206	0.00125304	GO:0005829 (cytosol);GO:0010054 (trichoblast differentiation);GO:0008615 (pyridoxine biosynthetic process);GO:0008478 (pyridoxal kinase activity);GO:0042538 (hyperosmotic salinity response);GO:0009443 (pyridoxal 5'-phosphate salvage);GO:0016310 (phosphorylation);	K00868 (pdxK, pdxY)	ko00750	Vitamin B6 metabolism
m.10350	pyruvate cytosolic isozyme-like	0	0.0917517	0	0.000596452	0	0	0	0	0.000894326	0.000895031	GO:0006096 (glycolysis);GO:0004743 (pyruvate kinase activity);GO:0030955 (potassium ion binding);GO:0000287 (magnesium ion binding);GO:0006094 (gluconeogenesis);GO:0006144 (purine nucleobase metabolic process);GO:0015976 (carbon utilization);	K00873 (PK, pyk)	ko00010; ko00230; ko00620; ko01200; ko01230	Biosynthesis of amino acids; Carbon metabolism; Glycolysis/Gluconeogenesis; Purine metabolism; Pyruvate metabolism
m.2824	selenium-binding protein 2-like	0	0.0917517	0	0.000143149	0	0	0	0	0.000214638	0.000214807	GO:0045735 (nutrient reservoir activity);GO:0046686 (response to cadmium ion);GO:0010197 (polar nucleus fusion);GO:0008430 (selenium binding);GO:0071291 (cellular response to selenium ion);GO:0042542 (response to hydrogen peroxide);GO:0008643 (carbohydrate transport);GO:0016020 (membrane);GO:0000103 (sulfate assimilation);GO:0005515 (protein binding);	K17285 (SELENBP1)
m.62669	serine carboxypeptidase-like 50-like	0	0.0917517	0	0.000310155	0	0	0	0	0.00046505	0.000465416	GO:0005773 (vacuole);GO:0004185 (serine-type carboxypeptidase activity);GO:0006508 (proteolysis);	K09645 (CPVL)
m.2394	staphylococcal nuclease domain-containing protein 1-like	0	0.0917517	0	0.000143149	0	0	0	0	0.000214638	0.000214807	GO:0005829 (cytosol);GO:0005618 (cell wall);GO:0009306 (protein secretion);GO:0016788 (hydrolase activity, acting on ester bonds);GO:0003676 (nucleic acid binding);GO:0009845 (seed germination);GO:0016442 (RISC complex);GO:0031047 (gene silencing by RNA);GO:0009686 (gibberellin biosynthetic process);GO:0005635 (nuclear envelope);GO:0009507 (chloroplast);GO:0046686 (response to cadmium ion);GO:000…	K15979 (SND1)
m.34575	subtilisin-like protease-like	0	0.0917517	0	0.000453304	0	0	0	0	0.000679688	0.000680223	GO:0006508 (proteolysis);GO:0004252 (serine-type endopeptidase activity);
m.820	subtilisin-like protease-like	0	0.0917517	0	0.000524878	0	0	0	0	0.000787007	0.000787627	GO:0004252 (serine-type endopeptidase activity);GO:0006508 (proteolysis);
m.2914	succinate-semialdehyde mitochondrial-like	0	0.0917517	0	0.000143149	0	0	0	0	0.000214638	0.000214807	GO:0051287 (NAD binding);GO:0005507 (copper ion binding);GO:0009450 (gamma-aminobutyric acid catabolic process);GO:0055114 (oxidation-reduction process);GO:0006540 (glutamate decarboxylation to succinate);GO:0009416 (response to light stimulus);GO:0009013 (succinate-semialdehyde dehydrogenase [NAD(P)] activity);GO:0006333 (chromatin assembly or disassembly);GO:0004028 (3-chloroallyl aldehyde dehy…	K17761 (SSADH)	ko00250	Alanine, aspartate and glutamate metabolism
m.14169	superoxide dismutase	0	0.0917517	0	0.000572594	0	0	0	0	0.000858553	0.00085923	GO:0051788 (response to misfolded protein);GO:0009853 (photorespiration);GO:0006094 (gluconeogenesis);GO:0006833 (water transport);GO:0009793 (embryo development ending in seed dormancy);GO:0005759 (mitochondrial matrix);GO:0009651 (response to salt stress);GO:0080129 (proteasome core complex assembly);GO:0042742 (defense response to bacterium);GO:0019430 (removal of superoxide radicals);GO:00069…	K04564 (SOD2)	ko04146; ko04213	Longevity regulating pathway - multiple species; Peroxisome
m.1876	thioredoxin chloroplastic-like	0	0.0917517	0	0.000811175	0	0	0	0	0.00121628	0.00121724	GO:0008047 (enzyme activator activity);GO:0006833 (water transport);GO:0009055 (electron carrier activity);GO:0045454 (cell redox homeostasis);GO:0006662 (glycerol ether metabolic process);GO:0009570 (chloroplast stroma);GO:0009750 (response to fructose stimulus);GO:0043085 (positive regulation of catalytic activity);GO:0015035 (protein disulfide oxidoreductase activity);GO:0009651 (response to s…
m.61034	thylakoid lumenal kda chloroplastic-like	0	0.0917517	0	0.00167007	0	0	0	0	0.00250411	0.00250609	GO:0019684 (photosynthesis, light reaction);GO:0006098 (pentose-phosphate shunt);GO:0009941 (chloroplast envelope);GO:0016117 (carotenoid biosynthetic process);GO:0009697 (salicylic acid biosynthetic process);GO:0006636 (unsaturated fatty acid biosynthetic process);GO:0043085 (positive regulation of catalytic activity);GO:0042742 (defense response to bacterium);GO:0015995 (chlorophyll biosyntheti…
m.49253	thylakoid lumenal protein chloroplastic-like	0	0.0917517	0	0.0011929	0	0	0	0	0.00178865	0.00179006	GO:0009535 (chloroplast thylakoid membrane);GO:0009543 (chloroplast thylakoid lumen);
m.45888	tryptophan aminotransferase-related protein 4-like	0	0.0917517	0	0.000143149	0	0	0	0	0.000214638	0.000214807	GO:0008152 (metabolic process);GO:0030170 (pyridoxal phosphate binding);GO:0047654 (alliin lyase activity);
m.11396	tubulin gamma complex-associated protein	0	0.0917517	0	9.54324e-05	0	0	0	0	0.000143092	0.000143205	GO:0005815 (microtubule organizing center);GO:0000922 (spindle pole);GO:0000226 (microtubule cytoskeleton organization);	K16572 (TUBGCP5, GCP5)
m.34904	udp-glycosyltransferase 89b1-like	0	0.0917517	0	0.000143149	0	0	0	0	0.000214638	0.000214807	GO:0009062 (fatty acid catabolic process);GO:0080046 (quercetin 4'-O-glucosyltransferase activity);GO:0080043 (quercetin 3-O-glucosyltransferase activity);GO:0080044 (quercetin 7-O-glucosyltransferase activity);GO:0005634 (nucleus);
m.9958	uncharacterized loc101203416	0	0.0917517	0	0.000763459	0	0	0	0	0.00114474	0.00114564	GO:0005773 (vacuole);GO:0010103 (stomatal complex morphogenesis);GO:0009570 (chloroplast stroma);GO:0016556 (mRNA modification);GO:0000166 (nucleotide binding);
m.61617	uroporphyrinogen chloroplastic-like	0	0.0917517	0	0.000167007	0	0	0	0	0.000250411	0.000250609	GO:0004853 (uroporphyrinogen decarboxylase activity);GO:0009941 (chloroplast envelope);GO:0006782 (protoporphyrinogen IX biosynthetic process);GO:0015995 (chlorophyll biosynthetic process);GO:0009570 (chloroplast stroma);	K01599 (hemE, UROD)	ko00860	Porphyrin and chlorophyll metabolism
m.17296	zinc finger ccch domain-containing protein 14-like	0	0.0917517	0	0.000238581	0	0	0	0	0.000357731	0.000358012	GO:0046872 (metal ion binding);GO:0003723 (RNA binding);
m.28916	UNCHARACTERIZED_PROTEIN	0	0.0917517	0	0.00062031	0	0	0	0	0.000930099	0.000930832	-
uniq_06208	riboflavin synthase-like	0	0.091802	0	0.00117401	0	0	0	0.00173338	0.00178865	0	GO:0004746 (riboflavin synthase activity);GO:0009231 (riboflavin biosynthetic process);GO:0016491 (oxidoreductase activity);GO:0009507 (chloroplast);GO:0055114 (oxidation-reduction process);GO:0009349 (riboflavin synthase complex);	K00793 (ribE, RIB5)	ko00740	Riboflavin metabolism
m.60971	pyrophosphate-energized vacuolar membrane proton pump-like	0	0.0918143	0	0.00041298	0	0	0	0.000630318	0	0.000608621	GO:0010248 (establishment or maintenance of transmembrane electrochemical gradient);GO:0009414 (response to water deprivation);GO:0005739 (mitochondrion);GO:0009651 (response to salt stress);GO:0009926 (auxin polar transport);GO:0009941 (chloroplast envelope);GO:0009705 (plant-type vacuole membrane);GO:0004427 (inorganic diphosphatase activity);GO:0048366 (leaf development);GO:0010008 (endosome m…	K01507 (ppa)	ko00190	Oxidative phosphorylation
m.60918	40s ribosomal protein s23-like	0	0.091877	0	0.000489096	0	0	0	0	0.000715461	0.000751826	GO:0005730 (nucleolus);GO:0003735 (structural constituent of ribosome);GO:0022627 (cytosolic small ribosomal subunit);GO:0006412 (translation);GO:0042254 (ribosome biogenesis);	K02973 (RP-S23e, RPS23)	ko03010	Ribosome
m.62750	probable plastid-lipid-associated protein chloroplastic-like	0	0.0918895	0	0.00118641	0	0	0	0.00173338	0	0.00182586	GO:0010287 (plastoglobule);GO:0042742 (defense response to bacterium);GO:0009941 (chloroplast envelope);GO:0031977 (thylakoid lumen);GO:0005886 (plasma membrane);GO:0009658 (chloroplast organization);GO:0010193 (response to ozone);GO:0005634 (nucleus);GO:0009535 (chloroplast thylakoid membrane);GO:0005198 (structural molecule activity);
m.62163	ferredoxin-thioredoxin reductase catalytic chloroplastic-like	0	0.09189	0	0.000465238	0	0	0	0	0.000679688	0.000716025	GO:0055114 (oxidation-reduction process);GO:0046872 (metal ion binding);GO:0008937 (ferredoxin-NAD(P) reductase activity);GO:0009941 (chloroplast envelope);GO:0051539 (4 iron, 4 sulfur cluster binding);GO:0000023 (maltose metabolic process);GO:0019252 (starch biosynthetic process);GO:0030385 (ferredoxin:thioredoxin reductase activity);GO:0009570 (chloroplast stroma);GO:0043085 (positive regulatio…	K17892 (FTRC)
m.61220	29 kda chloroplastic-like	0	0.0919051	0	0.000882759	0	0	0	0	0.00128783	0.00136045	GO:0008266 (poly(U) RNA binding);GO:0019684 (photosynthesis, light reaction);GO:0042742 (defense response to bacterium);GO:0009409 (response to cold);GO:0009941 (chloroplast envelope);GO:0009737 (response to abscisic acid stimulus);GO:0009535 (chloroplast thylakoid membrane);GO:0000166 (nucleotide binding);GO:0009570 (chloroplast stroma);GO:0009814 (defense response, incompatible interaction);GO:…	K11294 (NCL, NSR1)
m.65949	PREDICTED: uncharacterized protein LOC101508429 isoform X1	0	0.0919137	0	0.000417512	0	0	0	0	0.000643915	0.000608621	GO:0016491 (oxidoreductase activity);GO:0055114 (oxidation-reduction process);GO:0009507 (chloroplast);GO:0010181 (FMN binding);
m.4611	red chlorophyll catabolite chloroplastic-like	0	0.0919439	0	0.000393663	0	0	0	0	0.000572369	0.000608621	GO:0044260 (cellular macromolecule metabolic process);GO:0046148 (pigment biosynthetic process);GO:0043067 (regulation of programmed cell death);GO:1901576 (organic substance biosynthetic process);GO:0044262 (cellular carbohydrate metabolic process);GO:0044434 (chloroplast part);GO:0006139 (nucleobase-containing compound metabolic process);GO:1901575 (organic substance catabolic process);GO:00447…	K13545 (RCCR, ACD2)	ko00860	Porphyrin and chlorophyll metabolism
m.2517	amino acid selective channel protein	0	0.0919537	0	0.00520637	0	0	0	0.00756382	0	0.00805528	GO:0009749 (response to glucose stimulus);GO:0009753 (response to jasmonic acid stimulus);GO:0009744 (response to sucrose stimulus);GO:0015450 (P-P-bond-hydrolysis-driven protein transmembrane transporter activity);GO:0016021 (integral to membrane);GO:0042742 (defense response to bacterium);GO:0009409 (response to cold);GO:0009611 (response to wounding);GO:0015171 (amino acid transmembrane transp…
m.60953	60s ribosomal protein l7-4-like	0	0.0919659	0	0.00108571	0	0	0	0.0015758	0.00168133	0	GO:0005840 (ribosome);	K02937 (RP-L7e, RPL7)	ko03010	Ribosome
m.62781	dna damage-inducible protein 1	0	0.0919887	0	0.000345938	0	0	0	0	0.000536596	0.000501217	GO:0046686 (response to cadmium ion);GO:0004190 (aspartic-type endopeptidase activity);GO:0006486 (protein glycosylation);GO:0006508 (proteolysis);GO:0005634 (nucleus);GO:0005829 (cytosol);GO:0005515 (protein binding);	K11885 (DDI1)
m.64889	omega-amidase nit2-like	0	0.0919887	0	0.000345938	0	0	0	0	0.000536596	0.000501217	GO:0006807 (nitrogen compound metabolic process);GO:0005829 (cytosol);GO:0016810 (hydrolase activity, acting on carbon-nitrogen (but not peptide) bonds);GO:0008270 (zinc ion binding);GO:0009570 (chloroplast stroma);	K13566 (NIT2)	ko00250	Alanine, aspartate and glutamate metabolism
m.17903	nascent polypeptide-associated complex subunit alpha-like	0	0.0919998	0	0.000345947	0	0	0	0	0.000500823	0.000537018	GO:0005515 (protein binding);	K03626 (EGD2, NACA)
uniq_06474	peptidyl-prolyl cis-trans isomerase chloroplastic-like	0	0.0920304	0	0.00111439	0	0	0	0.00173338	0.00160979	0	GO:0016556 (mRNA modification);GO:0010103 (stomatal complex morphogenesis);GO:0019288 (isopentenyl diphosphate biosynthetic process, methylerythritol 4-phosphate pathway);GO:0003755 (peptidyl-prolyl cis-trans isomerase activity);GO:0009535 (chloroplast thylakoid membrane);GO:0009543 (chloroplast thylakoid lumen);
m.62095	osmotin-like protein osm34	0	0.0920715	0	0.000298222	0	0	0	0	0.00046505	0.000429615	GO:0005576 (extracellular region);GO:0009816 (defense response to bacterium, incompatible interaction);GO:0009651 (response to salt stress);GO:0009817 (defense response to fungus, incompatible interaction);
m.61599	epidermis-specific secreted glycoprotein ep1-like	0	0.0920844	0	0.000298231	0	0	0	0	0.000429277	0.000465416	GO:0005829 (cytosol);GO:0009506 (plasmodesma);GO:0009505 (plant-type cell wall);GO:0048046 (apoplast);GO:0030246 (carbohydrate binding);GO:0005794 (Golgi apparatus);GO:0005886 (plasma membrane);
m.44396	peroxisomal fatty acid beta-oxidation multifunctional protein aim1-like	0	0.0924469	0	0.000202789	0	0	0	0	0.000321958	0.00028641	GO:0005618 (cell wall);GO:0009845 (seed germination);GO:0005777 (peroxisome);GO:0009506 (plasmodesma);GO:0008692 (3-hydroxybutyryl-CoA epimerase activity);GO:0009695 (jasmonic acid biosynthetic process);GO:0009908 (flower development);GO:0003857 (3-hydroxyacyl-CoA dehydrogenase activity);GO:0006635 (fatty acid beta-oxidation);GO:0000166 (nucleotide binding);GO:0050662 (coenzyme binding);GO:000950…	K10527 (MFP2)	ko00071; ko00592; ko01212	alpha-Linolenic acid metabolism; Fatty acid degradation; Fatty acid metabolism
m.60915	thiamine thiazole synthase chloroplastic-like	0	0.0925409	0	0.00734259	0	0	0	0.0146549	0.0027903	0.00458256	GO:0005829 (cytosol);GO:0046777 (protein autophosphorylation);GO:0052837 (thiazole biosynthetic process);GO:0008270 (zinc ion binding);GO:0005739 (mitochondrion);GO:0042742 (defense response to bacterium);GO:0009941 (chloroplast envelope);GO:0009637 (response to blue light);GO:0009579 (thylakoid);GO:0010155 (regulation of proton transport);GO:0000023 (maltose metabolic process);GO:0019252 (starch…	K03146 (THI4, THI1)	ko00730	Thiamine metabolism
m.61780	chaperonin cpn60- mitochondrial-like isoform 1	0	0.092562	0	0.00150302	0	0	0	0	0.00239679	0.00211227	GO:0005737 (cytoplasm);GO:0005524 (ATP binding);GO:0042026 (protein refolding);	K04077 (groEL, HSPD1)	ko03018	RNA degradation
m.14811	40s ribosomal protein s9-2-like	0	0.0925663	0	0.00134578	0	0	0	0.00189095	0.00214638	0	GO:0003735 (structural constituent of ribosome);GO:0015935 (small ribosomal subunit);GO:0006412 (translation);GO:0019843 (rRNA binding);GO:0042254 (ribosome biogenesis);	K02997 (RP-S9e, RPS9)	ko03010	Ribosome
m.65331	isovaleryl- dehydrogenase mitochondrial-like	0	0.0927779	0	0.000334004	0	0	0	0	0.000536596	0.000465416	GO:0055114 (oxidation-reduction process);GO:0009744 (response to sucrose stimulus);GO:0009750 (response to fructose stimulus);GO:0006552 (leucine catabolic process);GO:0005524 (ATP binding);GO:0008470 (isovaleryl-CoA dehydrogenase activity);GO:0050660 (flavin adenine dinucleotide binding);GO:0005759 (mitochondrial matrix);GO:0006118 (electron transport);GO:0006550 (isoleucine catabolic process);G…	K00253 (IVD, ivd)	ko00280	Valine, leucine and isoleucine degradation
m.62001	subtilisin-like protease-like	0	0.0928554	0	0.00064415	0	0	0	0	0.00103742	0.000895031	GO:0042802 (identical protein binding);GO:0009505 (plant-type cell wall);GO:0004252 (serine-type endopeptidase activity);GO:0080001 (mucilage extrusion from seed coat);GO:0048359 (mucilage metabolic process involved in seed coat development);GO:0006508 (proteolysis);GO:0043086 (negative regulation of catalytic activity);GO:0048046 (apoplast);
m.2343	ribulose bisphosphate carboxylase small chain 1a	0	0.0929141	0	0.00224635	0	0	0	0.00362433	0	0.00311471	GO:0005507 (copper ion binding);GO:0016984 (ribulose-bisphosphate carboxylase activity);GO:0005618 (cell wall);GO:0031977 (thylakoid lumen);GO:0055114 (oxidation-reduction process);GO:0010114 (response to red light);GO:0009573 (chloroplast ribulose bisphosphate carboxylase complex);GO:0009409 (response to cold);GO:0009941 (chloroplast envelope);GO:0080158 (chloroplast ribulose bisphosphate carbox…	K01602 (rbcS)	ko00630; ko00710; ko01200	Carbon fixation in photosynthetic organisms; Carbon metabolism; Glyoxylate and dicarboxylate metabolism
m.61550	iaa-amino acid hydrolase ilr1-like 4-like	0	0.0929421	0	0.000155073	0	0	0	0	0.000250411	0.000214807	GO:0010179 (IAA-Ala conjugate hydrolase activity);GO:0009611 (response to wounding);GO:0047980 (hippurate hydrolase activity);GO:0005886 (plasma membrane);GO:0010112 (regulation of systemic acquired resistance);GO:0005783 (endoplasmic reticulum);GO:0006558 (L-phenylalanine metabolic process);	K14664 (ILR1)
m.26267	leucine-rich repeat-containing protein ddb_g0290503-like isoform x1	0	0.0931488	0	0.000286288	0	0	0	0	0.00046505	0.000393814	GO:0046686 (response to cadmium ion);GO:0009737 (response to abscisic acid stimulus);GO:0005737 (cytoplasm);GO:0005886 (plasma membrane);
m.62891	methylmalonate-semialdehyde dehydrogenase	0	0.0934426	0	0.000131224	0	0	0	0	0.000178865	0.000214807	GO:0004028 (3-chloroallyl aldehyde dehydrogenase activity);GO:0015996 (chlorophyll catabolic process);GO:0004491 (methylmalonate-semialdehyde dehydrogenase (acylating) activity);GO:0006979 (response to oxidative stress);GO:0005507 (copper ion binding);GO:0005739 (mitochondrion);GO:0055114 (oxidation-reduction process);GO:0006020 (inositol metabolic process);GO:0006550 (isoleucine catabolic proces…	K00140 (mmsA, iolA, ALDH6A1)	ko00280; ko00410; ko00562; ko01200	beta-Alanine metabolism; Carbon metabolism; Inositol phosphate metabolism; Valine, leucine and isoleucine degradation
m.40383	presequence protease chloroplastic mitochondrial-like	0	0.0935889	0	0.00105514	0	0	0	0.00173338	0	0.00143205	GO:0042744 (hydrogen peroxide catabolic process);GO:0008270 (zinc ion binding);GO:0005739 (mitochondrion);GO:0009941 (chloroplast envelope);GO:0004222 (metalloendopeptidase activity);GO:0006508 (proteolysis);GO:0009658 (chloroplast organization);GO:0048481 (ovule development);GO:0009570 (chloroplast stroma);GO:0016485 (protein processing);GO:0046686 (response to cadmium ion);GO:0048046 (apoplast);	K06972 (PITRM1, PreP, CYM1)
m.3012	elongation factor ts family protein	0	0.0937215	0	0.000940455	0	0	0	0.00189095	0.000536596	0.000393814	GO:0009941 (chloroplast envelope);GO:0042744 (hydrogen peroxide catabolic process);GO:0016117 (carotenoid biosynthetic process);GO:0009793 (embryo development ending in seed dormancy);GO:0003746 (translation elongation factor activity);GO:0009902 (chloroplast relocation);GO:0019288 (isopentenyl diphosphate biosynthetic process, methylerythritol 4-phosphate pathway);GO:0009570 (chloroplast stroma)…	K02357 (tsf, TSFM)
m.6233	glutamyl-trna amidotransferase subunit a-like	0	0.0942314	0	0.000107357	0	0	0	0	0.000178865	0.000143205	GO:0016558 (protein import into peroxisome matrix);GO:0016884 (carbon-nitrogen ligase activity, with glutamine as amido-N-donor);GO:0006891 (intra-Golgi vesicle-mediated transport);GO:0006869 (lipid transport);GO:0004040 (amidase activity);GO:0006635 (fatty acid beta-oxidation);GO:0010351 (lithium ion transport);GO:0006487 (protein N-linked glycosylation);GO:0006525 (arginine metabolic process);G…
m.41007	beta-galactosidase 17-like	0	0.094266	0	0.000107366	0	0	0	0	0.000143092	0.000179006	GO:0010413 (glucuronoxylan metabolic process);GO:0043169 (cation binding);GO:0016926 (protein desumoylation);GO:0004565 (beta-galactosidase activity);GO:0010228 (vegetative to reproductive phase transition of meristem);GO:0016023 (cytoplasmic membrane-bounded vesicle);GO:0045492 (xylan biosynthetic process);GO:0005576 (extracellular region);GO:0050665 (hydrogen peroxide biosynthetic process);GO:0…	K12309 (GLB1, ELNR1)	ko00052; ko00511; ko00531; ko00600; ko04142	Galactose metabolism; Glycosaminoglycan degradation; Lysosome; Other glycan degradation; Sphingolipid metabolism
m.3991	ferredoxin--nitrite chloroplastic	0	0.094266	0	0.000644197	0	0	0	0	0.000858553	0.00107404	GO:0005829 (cytosol);GO:0055114 (oxidation-reduction process);GO:0015706 (nitrate transport);GO:0051536 (iron-sulfur cluster binding);GO:0005739 (mitochondrion);GO:0050421 (nitrite reductase (NO-forming) activity);GO:0010167 (response to nitrate);GO:0009570 (chloroplast stroma);GO:0020037 (heme binding);GO:0047889 (ferredoxin-nitrate reductase activity);GO:0019344 (cysteine biosynthetic process);…	K00366 (nirA)	ko00910	Nitrogen metabolism
m.61527	pyrophosphate--fructose 6-phosphate 1-phosphotransferase subunit alpha-like	0	0.094401	0	0.000377047	0	0	0	0.000630318	0.000500823	0	GO:0009749 (response to glucose stimulus);GO:0009744 (response to sucrose stimulus);GO:0009750 (response to fructose stimulus);GO:0005945 (6-phosphofructokinase complex);GO:0003872 (6-phosphofructokinase activity);GO:0047334 (diphosphate-fructose-6-phosphate 1-phosphotransferase activity);GO:0005524 (ATP binding);GO:0006096 (glycolysis);GO:0016310 (phosphorylation);GO:0015979 (photosynthesis);GO:…	K00895 (pfp, pfk)	ko00051	Fructose and mannose metabolism
m.16067	40s ribosomal protein s5-1-like	0	0.0946216	0	0.00140796	0	0	0	0.00236369	0.0018602	0	GO:0003735 (structural constituent of ribosome);GO:0009506 (plasmodesma);GO:0005886 (plasma membrane);GO:0003723 (RNA binding);GO:0005618 (cell wall);GO:0005774 (vacuolar membrane);GO:0022627 (cytosolic small ribosomal subunit);GO:0009507 (chloroplast);GO:0006412 (translation);GO:0042254 (ribosome biogenesis);	K02989 (RP-S5e, RPS5)	ko03010	Ribosome
m.33556	atp synthase delta chloroplastic-like	0	0.0946248	0	0.00170593	0	0	0	0	0.0022537	0.0028641	GO:0009697 (salicylic acid biosynthetic process);GO:0019760 (glucosinolate metabolic process);GO:0010363 (regulation of plant-type hypersensitive response);GO:0010200 (response to chitin);GO:0010319 (stromule);GO:0031348 (negative regulation of defense response);GO:0050832 (defense response to fungus);GO:0006098 (pentose-phosphate shunt);GO:0009867 (jasmonic acid mediated signaling pathway);GO:00…	K02113 (ATPF1D, atpH)	ko00190; ko00195	Oxidative phosphorylation; Photosynthesis
m.46399	heat shock	0	0.0947062	0	0.00370479	0	0	0	0.00488497	0	0.00622941	GO:0032440 (2-alkenal reductase [NAD(P)] activity);GO:0005524 (ATP binding);GO:0006950 (response to stress);GO:0055114 (oxidation-reduction process);	K03283 (HSPA1_8)	ko03040; ko04010; ko04141; ko04144; ko04213	Endocytosis; Longevity regulating pathway - multiple species; MAPK signaling pathway; Protein processing in endoplasmic reticulum; Spliceosome
m.2553	14-3-3-like protein d-like	0	0.0947454	0	0.00206382	0	0	0	0	0.00271875	0.00347272	GO:0019904 (protein domain specific binding);	K06630 (YWHAE)	ko04110	Cell cycle
m.62795	12-oxophytodienoate reductase 1-like	0	0.0954858	0	0.000966305	0	0	0	0	0.00125206	0.00164686	GO:0009611 (response to wounding);GO:0016491 (oxidoreductase activity);GO:0046686 (response to cadmium ion);GO:0031407 (oxylipin metabolic process);GO:0010181 (FMN binding);GO:0009751 (response to salicylic acid stimulus);GO:0055114 (oxidation-reduction process);	K05894 (OPR)	ko00592	alpha-Linolenic acid metabolism
m.6719	thylakoid lumenal kda chloroplastic-like	0	0.0955748	0	0.00146719	0	0	0	0	0.00250411	0.00189747	GO:0016117 (carotenoid biosynthetic process);GO:0005515 (protein binding);GO:0006636 (unsaturated fatty acid biosynthetic process);GO:0030003 (cellular cation homeostasis);GO:0015979 (photosynthesis);GO:0005576 (extracellular region);GO:0015995 (chlorophyll biosynthetic process);GO:0019288 (isopentenyl diphosphate biosynthetic process, methylerythritol 4-phosphate pathway);GO:0009570 (chloroplast…
m.34580	ll-diaminopimelate chloroplastic-like	0	0.095611	0	0.000553646	0	0	0	0.000945477	0.000715461	0	GO:0004069 (L-aspartate:2-oxoglutarate aminotransferase activity);GO:0009089 (lysine biosynthetic process via diaminopimelate);GO:0031048 (chromatin silencing by small RNA);GO:0006346 (methylation-dependent chromatin silencing);GO:0007267 (cell-cell signaling);GO:0009862 (systemic acquired resistance, salicylic acid mediated signaling pathway);GO:0051567 (histone H3-K9 methylation);GO:0010285 (L,…	K10206 (E2.6.1.83)	ko00300; ko01230	Biosynthesis of amino acids; Lysine biosynthesis
m.63490	nudix hydrolase 3-like	0	0.0958767	0	0.00041754	0	0	0	0	0.000536596	0.000716025	GO:0005829 (cytosol);GO:0005773 (vacuole);GO:0006508 (proteolysis);GO:0008239 (dipeptidyl-peptidase activity);GO:0005515 (protein binding);
m.60772	chlorophyll a-b binding protein chloroplastic-like	0	0.0960975	0	0.00100741	0	0	0	0.00173338	0	0.00128884	GO:0009744 (response to sucrose stimulus);GO:0009517 (PSII associated light-harvesting complex II);GO:0010114 (response to red light);GO:0016168 (chlorophyll binding);GO:0046872 (metal ion binding);GO:0010196 (nonphotochemical quenching);GO:0006364 (rRNA processing);GO:0009783 (photosystem II antenna complex);GO:0009637 (response to blue light);GO:0009533 (chloroplast stromal thylakoid);GO:001015…	K08916 (LHCB5)	ko00196	Photosynthesis - antenna proteins
m.42767	probable mannitol dehydrogenase-like	0	0.0962978	0	0.00073049	0	0	0	0.00126064	0	0.000930832	GO:0008270 (zinc ion binding);GO:0016491 (oxidoreductase activity);GO:0055114 (oxidation-reduction process);GO:0016747 (transferase activity, transferring acyl groups other than amino-acyl groups);	K00083 (E1.1.1.195)	ko00940	Phenylpropanoid biosynthesis
m.6310	14-3-3 protein 7	0	0.0964434	0	0.00140771	0	0	0	0	0.00178865	0.00243448	GO:0005739 (mitochondrion);GO:0005524 (ATP binding);GO:0009737 (response to abscisic acid stimulus);GO:0019904 (protein domain specific binding);GO:0009570 (chloroplast stroma);GO:0009742 (brassinosteroid mediated signaling pathway);GO:0051117 (ATPase binding);GO:0005886 (plasma membrane);	K06630 (YWHAE)	ko04110	Cell cycle
m.62448	glucose-6-phosphate isomerase-like	0	0.0967073	0	0.00121684	0	0	0	0	0.00153824	0.00211227	GO:0006094 (gluconeogenesis);GO:0009941 (chloroplast envelope);GO:0004347 (glucose-6-phosphate isomerase activity);GO:0043085 (positive regulation of catalytic activity);GO:0019252 (starch biosynthetic process);GO:0009664 (plant-type cell wall organization);GO:0009911 (positive regulation of flower development);GO:0006955 (immune response);GO:0000023 (maltose metabolic process);GO:0016740 (transf…	K01810 (GPI, pgi)	ko00010; ko00030; ko00500; ko00520; ko01200	Amino sugar and nucleotide sugar metabolism; Carbon metabolism; Glycolysis/Gluconeogenesis; Pentose phosphate pathway; Starch and sucrose metabolism
m.64156	phosphatase chloroplastic-like	0	0.0976619	0	0.000691838	0	0	0	0	0.00121628	0.00085923	GO:0005829 (cytosol);GO:0052833 (inositol monophosphate 4-phosphatase activity);GO:0006790 (sulfur compound metabolic process);GO:0008441 (3'(2'),5'-bisphosphate nucleotidase activity);GO:0019243 (methylglyoxal catabolic process to D-lactate);GO:0052832 (inositol monophosphate 3-phosphatase activity);GO:0008934 (inositol monophosphate 1-phosphatase activity);GO:0000023 (maltose metabolic process)…	K01092 (E3.1.3.25, IMPA, suhB)	ko00562; ko04070	Inositol phosphate metabolism; Phosphatidylinositol signaling system
m.35005	gdp-mannose -epimerase 1-like	0	0.0977133	0	0.000691932	0	0	0	0	0.000858553	0.00121724	GO:0047918 (GDP-mannose 3,5-epimerase activity);GO:0044237 (cellular metabolic process);GO:0050662 (coenzyme binding);	K10046 (GME)	ko00053; ko00520	Amino sugar and nucleotide sugar metabolism; Ascorbate and aldarate metabolism
m.61541	fasciclin-like arabinogalactan protein 9 isoform 1	0	0.0983025	0	0.00125264	0	0	0	0	0.00153824	0.00221968	GO:0016132 (brassinosteroid biosynthetic process);GO:0010054 (trichoblast differentiation);GO:0009506 (plasmodesma);GO:0009505 (plant-type cell wall);GO:0046658 (anchored to plasma membrane);GO:0005794 (Golgi apparatus);
m.46800	probable xaa-pro aminopeptidase p-like	0	0.0983637	0	0.000262458	0	0	0	0	0.000321958	0.000465416	GO:0009987 (cellular process);GO:0006508 (proteolysis);GO:0004177 (aminopeptidase activity);GO:0009570 (chloroplast stroma);	K01262 (pepP)
m.61237	atp-citrate synthase beta chain protein 1-like	0	0.0989074	0	0.000441498	0	0	0	0.000787898	0.000536596	0	GO:0006629 (lipid metabolic process);GO:0044262 (cellular carbohydrate metabolic process);GO:0046872 (metal ion binding);GO:0009346 (citrate lyase complex);GO:0005886 (plasma membrane);GO:0003878 (ATP citrate synthase activity);GO:0005524 (ATP binding);GO:0004775 (succinate-CoA ligase (ADP-forming) activity);GO:0016829 (lyase activity);GO:0005829 (cytosol);GO:0019643 (reductive tricarboxylic acid…	K01648 (ACLY)	ko00020	Citrate cycle (TCA cycle)
m.25246	pfkb-like carbohydrate kinase family protein	0	0.098934	0	0.000500982	0	0	0	0	0.000894326	0.000608621	GO:0004747 (ribokinase activity);GO:0006014 (D-ribose metabolic process);GO:0016310 (phosphorylation);GO:0019344 (cysteine biosynthetic process);GO:0009570 (chloroplast stroma);GO:0006098 (pentose-phosphate shunt);	K00847 (E2.7.1.4, scrK)	ko00051; ko00500; ko00520	Amino sugar and nucleotide sugar metabolism; Fructose and mannose metabolism; Starch and sucrose metabolism
m.63995	serine mitochondrial-like	0	0.0990833	0	0.000780209	0	0	0	0.000945477	0.00139515	0	GO:0005829 (cytosol);GO:0006164 (purine nucleotide biosynthetic process);GO:0006544 (glycine metabolic process);GO:0032259 (methylation);GO:0035999 (tetrahydrofolate interconversion);GO:0004372 (glycine hydroxymethyltransferase activity);GO:0009570 (chloroplast stroma);GO:0006563 (L-serine metabolic process);GO:0030170 (pyridoxal phosphate binding);GO:0008168 (methyltransferase activity);	K00600 (glyA, SHMT)	ko00260; ko00630; ko00670; ko01200; ko01230	Biosynthesis of amino acids; Carbon metabolism; Glycine, serine and threonine metabolism; Glyoxylate and dicarboxylate metabolism; One carbon pool by folate
m.63187	probable bifunctional methylthioribulose-1-phosphate dehydratase enolase-phosphatase e1 1-like	0	0.0996505	0	0.000357843	0	0	0	0	0.000643915	0.000429615	GO:0046570 (methylthioribulose 1-phosphate dehydratase activity);GO:0019509 (L-methionine salvage from methylthioadenosine);GO:0005829 (cytosol);GO:0008967 (phosphoglycolate phosphatase activity);GO:0043874 (acireductone synthase activity);GO:0000287 (magnesium ion binding);GO:0009570 (chloroplast stroma);GO:0046487 (glyoxylate metabolic process);	K16054 (DEP1)	ko00270	Cysteine and methionine metabolism
m.62345	alpha-glucan water chloroplastic-like	0	0.0997087	0	0.0002386	0	0	0	0	0.000286184	0.000429615	GO:0004673 (protein histidine kinase activity);GO:0005739 (mitochondrion);GO:0009610 (response to symbiotic fungus);GO:0009941 (chloroplast envelope);GO:0005983 (starch catabolic process);GO:0007623 (circadian rhythm);GO:0005524 (ATP binding);GO:0050521 (alpha-glucan, water dikinase activity);GO:0009631 (cold acclimation);GO:0019252 (starch biosynthetic process);GO:0016310 (phosphorylation);GO:00…	K08244 (R1)
uniq_06472	uncharacterized aminotransferase y4ub-like	0	0.0997087	0	0.000536849	0	0	0	0	0.000643915	0.000966633	GO:0006979 (response to oxidative stress);GO:0009450 (gamma-aminobutyric acid catabolic process);GO:0006540 (glutamate decarboxylation to succinate);GO:0008270 (zinc ion binding);GO:0005739 (mitochondrion);GO:0050897 (cobalt ion binding);GO:0009865 (pollen tube adhesion);GO:0003992 (N2-acetyl-L-ornithine:2-oxoglutarate 5-aminotransferase activity);GO:0010154 (fruit development);GO:0019484 (beta-a…	K16871 (POP2)	ko00250	Alanine, aspartate and glutamate metabolism
m.5062	axial regulator yabby 1-like	0	0.100314	0	0.00129854	0	0	0	0.00267885	0.000608142	0.000608621	GO:0010162 (seed dormancy process);GO:0009944 (polarity specification of adaxial/abaxial axis);GO:0010159 (specification of organ position);GO:0009845 (seed germination);GO:0010103 (stomatal complex morphogenesis);GO:0016226 (iron-sulfur cluster assembly);GO:0009933 (meristem structural organization);GO:0006355 (regulation of transcription, DNA-dependent);GO:0006333 (chromatin assembly or disasse…
m.33033	bifunctional epoxide hydrolase 2-like	0	0.100314	0	0.000687462	0	0	0	0.00141822	0.000321958	0.000322211	GO:0004301 (epoxide hydrolase activity);GO:0006805 (xenobiotic metabolic process);GO:0009636 (response to toxic substance);
uniq_02310	cleavage and polyadenylation specificity factor subunit 3-ii-like	0	0.100314	0	0.000534692	0	0	0	0.00110306	0.000250411	0.000250609	GO:0016787 (hydrolase activity);	K13148 (CPSF3L, INTS11)
m.15821	fad nad -binding oxidoreductase domain-containing protein	0	0.100314	0	0.000458308	0	0	0	0.000945477	0.000214638	0.000214807	GO:0005739 (mitochondrion);GO:0009507 (chloroplast);
m.63092	imidazole glycerol phosphate synthase chloroplastic-like	0	0.100314	0	0.000381923	0	0	0	0.000787898	0.000178865	0.000179006	GO:0000107 (imidazoleglycerol-phosphate synthase activity);GO:0000105 (histidine biosynthetic process);GO:0009220 (pyrimidine ribonucleotide biosynthetic process);GO:0016833 (oxo-acid-lyase activity);GO:0009570 (chloroplast stroma);GO:0016853 (isomerase activity);GO:0009382 (imidazoleglycerol-phosphate synthase complex);	K01663 (HIS7)	ko00340; ko01230	Biosynthesis of amino acids; Histidine metabolism
uniq_03138	ketol-acid reductoisomerase	0	0.100314	0	0.000381923	0	0	0	0.000787898	0.000178865	0.000179006	GO:0005829 (cytosol);GO:0005507 (copper ion binding);GO:0005618 (cell wall);GO:0055114 (oxidation-reduction process);GO:0006164 (purine nucleotide biosynthetic process);GO:0005739 (mitochondrion);GO:0009651 (response to salt stress);GO:0009941 (chloroplast envelope);GO:0004455 (ketol-acid reductoisomerase activity);GO:0000166 (nucleotide binding);GO:0006096 (glycolysis);GO:0009570 (chloroplast st…	K00053 (ilvC)	ko00290; ko00770; ko01210; ko01230	2-Oxocarboxylic acid metabolism; Biosynthesis of amino acids; Pantothenate and CoA biosynthesis; Valine, leucine and isoleucine biosynthesis
m.64355	PREDICTED: uncharacterized protein LOC100268021	0	0.100314	0	0.000687462	0	0	0	0.00141822	0.000321958	0.000322211	GO:0032259 (methylation);GO:0009507 (chloroplast);GO:0008168 (methyltransferase activity);
m.16760	pre-mrna-processing factor 6-like	0	0.100314	0	0.00183323	0	0	0	0.00378191	0.000858553	0.00085923	GO:0005515 (protein binding);	K12855 (PRPF6, PRP6)	ko03040	Spliceosome
m.65251	uncharacterized hydrolase yor131c-like	0	0.100314	0	0.00160408	0	0	0	0.00330917	0.000751234	0.000751826	GO:0006949 (syncytium formation);GO:0008967 (phosphoglycolate phosphatase activity);GO:0009507 (chloroplast);GO:0046487 (glyoxylate metabolic process);
m.62437	uncharacterized loc101214026	0	0.100314	0	0.000916615	0	0	0	0.00189095	0.000429277	0.000429615	GO:0009902 (chloroplast relocation);GO:0006098 (pentose-phosphate shunt);GO:0019288 (isopentenyl diphosphate biosynthetic process, methylerythritol 4-phosphate pathway);GO:0010027 (thylakoid membrane organization);GO:0000023 (maltose metabolic process);GO:0019252 (starch biosynthetic process);GO:0034660 (ncRNA metabolic process);GO:0009570 (chloroplast stroma);
m.18005	villin-2-like	0	0.100314	0	0.000229154	0	0	0	0.000472739	0.000107319	0.000107404	GO:0051014 (actin filament severing);GO:0051015 (actin filament binding);GO:0051017 (actin filament bundle assembly);
m.63445	probable transcriptional regulatory protein at2g25830-like	0	0.100363	0	0.000572641	0	0	0	0	0.000679688	0.00103824	GO:0042819 (vitamin B6 biosynthetic process);GO:0016226 (iron-sulfur cluster assembly);GO:0009073 (aromatic amino acid family biosynthetic process);GO:0009507 (chloroplast);
uniq_06075	isoflavone reductase homolog	0	0.100478	0	0.000906533	0	0	0	0	0.00164556	0.00107404	GO:0046686 (response to cadmium ion);
m.61077	endoplasmin homolog	0	0.100539	0	0.000453341	0	0	0	0	0.000536596	0.000823428	GO:0005774 (vacuolar membrane);GO:0006499 (N-terminal protein myristoylation);GO:0006094 (gluconeogenesis);GO:0009934 (regulation of meristem structural organization);GO:0048046 (apoplast);GO:0006457 (protein folding);GO:0042542 (response to hydrogen peroxide);GO:0006833 (water transport);GO:0009414 (response to water deprivation);GO:0009306 (protein secretion);GO:0010075 (regulation of meristem …	K09487 (HSP90B, TRA1)	ko04141; ko04626	Plant-pathogen interaction; Protein processing in endoplasmic reticulum
m.61464	proteasome subunit alpha type-1-b-like	0	0.100688	0	0.000727611	0	0	0	0	0.0013236	0.00085923	GO:0005737 (cytoplasm);GO:0019773 (proteasome core complex, alpha-subunit complex);GO:0005886 (plasma membrane);GO:0006511 (ubiquitin-dependent protein catabolic process);GO:0046685 (response to arsenic-containing substance);GO:0005634 (nucleus);GO:0004298 (threonine-type endopeptidase activity);	K02725 (PSMA1)	ko03050	Proteasome
m.8619	1-deoxy-d-xylulose 5-phosphate chloroplastic-like	0	0.100755	0	0.00153955	0	0	0	0.00315159	0.00100165	0.000465416	GO:0009072 (aromatic amino acid family metabolic process);GO:0006098 (pentose-phosphate shunt);GO:0000096 (sulfur amino acid metabolic process);GO:0042744 (hydrogen peroxide catabolic process);GO:0016117 (carotenoid biosynthetic process);GO:0006655 (phosphatidylglycerol biosynthetic process);GO:0006636 (unsaturated fatty acid biosynthetic process);GO:0043085 (positive regulation of catalytic acti…	K00099 (dxr)	ko00900	Terpenoid backbone biosynthesis
m.11354	probable xaa-pro aminopeptidase p-like	0	0.101038	0	0.000274345	0	0	0	0	0.000500823	0.000322211	GO:0005829 (cytosol);GO:0016558 (protein import into peroxisome matrix);GO:0046872 (metal ion binding);GO:0009926 (auxin polar transport);GO:0004177 (aminopeptidase activity);GO:0006891 (intra-Golgi vesicle-mediated transport);GO:0006869 (lipid transport);GO:0010013 (N-1-naphthylphthalamic acid binding);GO:0010351 (lithium ion transport);GO:0005886 (plasma membrane);GO:0006487 (protein N-linked g…	K01262 (pepP)
m.63264	protein binding	0	0.101038	0	0.000548689	0	0	0	0	0.00100165	0.000644422	GO:0010264 (myo-inositol hexakisphosphate biosynthetic process);GO:0009611 (response to wounding);GO:0009941 (chloroplast envelope);GO:0016117 (carotenoid biosynthetic process);GO:0009535 (chloroplast thylakoid membrane);GO:0009570 (chloroplast stroma);GO:0015979 (photosynthesis);GO:0005515 (protein binding);
m.63062	uncharacterized protein LOC100810003	0	0.101346	0	0.000703875	0	0	0	0	0.00082278	0.00128884	GO:0010264 (myo-inositol hexakisphosphate biosynthetic process);GO:0010207 (photosystem II assembly);GO:0009570 (chloroplast stroma);
m.3019	ferredoxin-thioredoxin variable chloroplastic	0	0.101388	0	0.00311984	0	0	0	0.00646076	0.0014667	0.00143205	GO:0019684 (photosynthesis, light reaction);GO:0009107 (lipoate biosynthetic process);GO:0009965 (leaf morphogenesis);GO:0051539 (4 iron, 4 sulfur cluster binding);GO:0030154 (cell differentiation);GO:0030385 (ferredoxin:thioredoxin reductase activity);GO:0045893 (positive regulation of transcription, DNA-dependent);GO:0016992 (lipoate synthase activity);GO:0030386 (ferredoxin:thioredoxin reducta…
m.61661	heat shock 70 kda mitochondrial-like	0	0.101634	0	0.000584472	0	0	0	0	0.00107319	0.000680223	GO:0009615 (response to virus);GO:0005618 (cell wall);GO:0055114 (oxidation-reduction process);GO:0005739 (mitochondrion);GO:0006457 (protein folding);GO:0009651 (response to salt stress);GO:0009408 (response to heat);GO:0005524 (ATP binding);GO:0032440 (2-alkenal reductase [NAD(P)] activity);GO:0051082 (unfolded protein binding);GO:0009507 (chloroplast);GO:0046686 (response to cadmium ion);GO:00…
m.67652	UNCHARACTERIZED_PROTEIN	0	0.101645	0	0.000799317	0	0	0	0	0.000930099	0.00146785	-
m.61226	probable acetyl- cytosolic 2-like	0	0.10194	0	0.000679895	0	0	0	0	0.00125206	0.000787627	GO:0016132 (brassinosteroid biosynthetic process);GO:0006085 (acetyl-CoA biosynthetic process);GO:0005829 (cytosol);GO:0003985 (acetyl-CoA C-acetyltransferase activity);GO:0005777 (peroxisome);GO:0009860 (pollen tube growth);GO:0009846 (pollen germination);GO:0019745 (pentacyclic triterpenoid biosynthetic process);GO:0005886 (plasma membrane);GO:0009793 (embryo development ending in seed dormancy…	K00626 (E2.3.1.9, atoB)	ko00071; ko00280; ko00310; ko00380; ko00620; ko00630; ko00900; ko01200; ko01212; ko02020	Carbon metabolism; Fatty acid degradation; Fatty acid metabolism; Glyoxylate and dicarboxylate metabolism; Lysine degradation; Pyruvate metabolism; Terpenoid backbone biosynthesis; Tryptophan metabolism; Two-component system; Valine, leucine and isoleucine degradation
m.15181	cysteine proteinase inhibitor b-like	0	0.102148	0	0.00176566	0	0	0	0	0.00203906	0.00325791	GO:0004869 (cysteine-type endopeptidase inhibitor activity);	K13899 (CST3)
m.61428	proteasome subunit alpha type-4-like isoform 1	0	0.102174	0	0.000775318	0	0	0	0	0.00143092	0.000895031	GO:0022626 (cytosolic ribosome);GO:0005773 (vacuole);GO:0019773 (proteasome core complex, alpha-subunit complex);GO:0046686 (response to cadmium ion);GO:0006511 (ubiquitin-dependent protein catabolic process);GO:0005634 (nucleus);GO:0004298 (threonine-type endopeptidase activity);	K02728 (PSMA4)	ko03050	Proteasome
m.65476	endochitinase pr4	0	0.102239	0	0.000620367	0	0	0	0	0.000715461	0.00114564	GO:0004568 (chitinase activity);GO:0005975 (carbohydrate metabolic process);GO:0006032 (chitin catabolic process);GO:0005618 (cell wall);GO:0010262 (somatic embryogenesis);GO:0008061 (chitin binding);GO:0016998 (cell wall macromolecule catabolic process);	K01183 (E3.2.1.14)	ko00520	Amino sugar and nucleotide sugar metabolism
m.61055	fasciclin-like arabinogalactan protein 8-like	0	0.102239	0	0.000465275	0	0	0	0	0.000536596	0.00085923	GO:0009505 (plant-type cell wall);GO:0007389 (pattern specification process);GO:0046658 (anchored to plasma membrane);GO:0008361 (regulation of cell size);GO:0009664 (plant-type cell wall organization);GO:0009926 (auxin polar transport);GO:0010015 (root morphogenesis);GO:0009832 (plant-type cell wall biogenesis);GO:0040007 (growth);GO:0048046 (apoplast);
m.23548	thioredoxin chloroplastic-like	0	0.102239	0	0.00108564	0	0	0	0	0.00125206	0.00200487	GO:0015035 (protein disulfide oxidoreductase activity);GO:0009055 (electron carrier activity);GO:1901576 (organic substance biosynthetic process);GO:0044262 (cellular carbohydrate metabolic process);GO:0044434 (chloroplast part);GO:0042430 (indole-containing compound metabolic process);GO:0045454 (cell redox homeostasis);GO:0050790 (regulation of catalytic activity);GO:0009579 (thylakoid);GO:0006…	K03671 (trxA)
m.921	anthocyanidin reductase-like	0	0.10233	0	0.0010258	0	0	0	0	0.00189597	0.00118144	GO:0044710 (single-organism metabolic process);GO:0016616 (oxidoreductase activity, acting on the CH-OH group of donors, NAD or NADP as acceptor);GO:0050662 (coenzyme binding);GO:0044237 (cellular metabolic process);
m.61650	UNCHARACTERIZED_PROTEIN	0	0.102358	0	0.000870741	0	0	0	0	0.00160979	0.00100243	-
m.2479	aspartate chloroplastic-like	0	0.102571	0	0.00040555	0	0	0	0	0.000751234	0.000465416	GO:0004069 (L-aspartate:2-oxoglutarate aminotransferase activity);GO:0051788 (response to misfolded protein);GO:0006635 (fatty acid beta-oxidation);GO:0009536 (plastid);GO:0043161 (proteasomal ubiquitin-dependent protein catabolic process);GO:0009693 (ethylene biosynthetic process);GO:0009407 (toxin catabolic process);GO:0080129 (proteasome core complex assembly);GO:0005618 (cell wall);GO:0048767…	K14454 (GOT1)	ko00220; ko00250; ko00270; ko00330; ko00350; ko00360; ko00400; ko00710; ko00950; ko00960; ko01200; ko01210; ko01230	2-Oxocarboxylic acid metabolism; Alanine, aspartate and glutamate metabolism; Arginine and proline metabolism; Arginine biosynthesis; Biosynthesis of amino acids; Carbon fixation in photosynthetic organisms; Carbon metabolism; Cysteine and methionine metabolism; Isoquinoline alkaloid biosynthesis; Phenylalanine metabolism; Phenylalanine, tyrosine and tryptophan biosynthesis; Tropane, piperidine a…
m.18013	peptidyl-prolyl cis-trans isomerase 1-like	0	0.102991	0	0.00119279	0	0	0	0	0.00221793	0.00136045	GO:0046686 (response to cadmium ion);GO:0006457 (protein folding);GO:0000413 (protein peptidyl-prolyl isomerization);GO:0048046 (apoplast);GO:0003755 (peptidyl-prolyl cis-trans isomerase activity);GO:0005886 (plasma membrane);	K01802 (E5.2.1.8)
m.64102	probable fkbp-type peptidyl-prolyl cis-trans isomerase chloroplastic-like	0	0.103007	0	0.000847042	0	0	0	0	0.000965873	0.00157525	GO:0005528 (FK506 binding);GO:0006098 (pentose-phosphate shunt);GO:0006457 (protein folding);GO:0016020 (membrane);GO:0010207 (photosystem II assembly);GO:0019288 (isopentenyl diphosphate biosynthetic process, methylerythritol 4-phosphate pathway);GO:0009570 (chloroplast stroma);GO:0003755 (peptidyl-prolyl cis-trans isomerase activity);GO:0009543 (chloroplast thylakoid lumen);GO:0000413 (protein …	K01802 (E5.2.1.8)
m.47328	psbp domain-containing protein chloroplastic-like	0	0.103343	0	0.0016925	0	0	0	0.00346675	0.000393504	0.00121724	GO:0006098 (pentose-phosphate shunt);GO:0010218 (response to far red light);GO:0019252 (starch biosynthetic process);GO:0010114 (response to red light);GO:0009902 (chloroplast relocation);GO:0015979 (photosynthesis);GO:0000023 (maltose metabolic process);GO:0005509 (calcium ion binding);GO:0015995 (chlorophyll biosynthetic process);GO:0009654 (oxygen evolving complex);GO:0009637 (response to blue…
m.13968	catalase isozyme 1-like	0	0.103566	0	0.00153249	0	0	0	0.00173338	0	0.0028641	GO:0009705 (plant-type vacuole membrane);GO:0016036 (cellular response to phosphate starvation);GO:0009941 (chloroplast envelope);GO:0042744 (hydrogen peroxide catabolic process);GO:0006635 (fatty acid beta-oxidation);GO:0048046 (apoplast);GO:0006995 (cellular response to nitrogen starvation);GO:0005515 (protein binding);GO:0010319 (stromule);GO:0022626 (cytosolic ribosome);GO:0016558 (protein im…	K03781 (katE, CAT, catB, srpA)	ko00380; ko00630; ko01200; ko04146; ko04213	Carbon metabolism; Glyoxylate and dicarboxylate metabolism; Longevity regulating pathway - multiple species; Peroxisome; Tryptophan metabolism
m.3850	nucleoside diphosphate kinase chloroplastic mitochondrial-like	0	0.103742	0	0.000981076	0	0	0	0.00204853	0.000429277	0.000465416	GO:0008270 (zinc ion binding);GO:0004550 (nucleoside diphosphate kinase activity);GO:0006241 (CTP biosynthetic process);GO:0005743 (mitochondrial inner membrane);GO:0009507 (chloroplast);GO:0050897 (cobalt ion binding);GO:0006165 (nucleoside diphosphate phosphorylation);GO:0006183 (GTP biosynthetic process);GO:0006228 (UTP biosynthetic process);GO:0005524 (ATP binding);GO:0006979 (response to oxi…	K00940 (ndk, NME)	ko00230; ko00240	Purine metabolism; Pyrimidine metabolism
m.27171	ectonucleotide pyrophosphatase phosphodiesterase family member 3-like	0	0.103907	0	0.000381692	0	0	0	0	0.000715461	0.000429615	GO:0009086 (methionine biosynthetic process);GO:0009117 (nucleotide metabolic process);GO:0000394 (RNA splicing, via endonucleolytic cleavage and ligation);GO:0005773 (vacuole);GO:0016787 (hydrolase activity);GO:0005634 (nucleus);
m.3002	lysosomal alpha-mannosidase-like	0	0.103907	0	9.5423e-05	0	0	0	0	0.000178865	0.000107404	GO:0030246 (carbohydrate binding);GO:0006013 (mannose metabolic process);GO:0004559 (alpha-mannosidase activity);GO:0008270 (zinc ion binding);	K01191 (E3.2.1.24)	ko00511	Other glycan degradation
m.39775	probable alanine--trna chloroplastic-like	0	0.103907	0	0.000190846	0	0	0	0	0.000357731	0.000214807	GO:0008270 (zinc ion binding);GO:0005739 (mitochondrion);GO:0004813 (alanine-tRNA ligase activity);GO:0006419 (alanyl-tRNA aminoacylation);GO:0005524 (ATP binding);GO:0009570 (chloroplast stroma);GO:0000049 (tRNA binding);GO:0016020 (membrane);GO:0009793 (embryo development ending in seed dormancy);GO:0006522 (alanine metabolic process);GO:0006531 (aspartate metabolic process);	K01872 (AARS, alaS)	ko00970	Aminoacyl-tRNA biosynthesis
m.1934	prolyl endopeptidase-like	0	0.1055	0	0.000357834	0	0	0	0	0.000679688	0.000393814	GO:0004252 (serine-type endopeptidase activity);GO:0048193 (Golgi vesicle transport);GO:0030244 (cellulose biosynthetic process);GO:0009507 (chloroplast);GO:0006508 (proteolysis);GO:0005829 (cytosol);GO:0070008 (serine-type exopeptidase activity);	K01322 (PREP)
m.10536	protease do-like chloroplastic-like	0	0.1055	0	0.000715668	0	0	0	0	0.00135938	0.000787627	GO:0055114 (oxidation-reduction process);GO:0010027 (thylakoid membrane organization);GO:0006508 (proteolysis);GO:0000023 (maltose metabolic process);GO:0019252 (starch biosynthetic process);GO:0032440 (2-alkenal reductase [NAD(P)] activity);GO:0010206 (photosystem II repair);GO:0004252 (serine-type endopeptidase activity);GO:0019761 (glucosinolate biosynthetic process);GO:0009543 (chloroplast th…
uniq_02245	photosystem ii stability assembly factor chloroplastic-like	0	0.105515	0	0.00114584	0	0	0	0.00236369	0.000250411	0.000823428	GO:0006098 (pentose-phosphate shunt);GO:0010218 (response to far red light);GO:0009941 (chloroplast envelope);GO:0042744 (hydrogen peroxide catabolic process);GO:0016117 (carotenoid biosynthetic process);GO:0035304 (regulation of protein dephosphorylation);GO:0030095 (chloroplast photosystem II);GO:0010114 (response to red light);GO:0010207 (photosystem II assembly);GO:0009902 (chloroplast reloca…
m.54212	beta-galactosidase 8-like	0	0.107119	0	0.000465285	0	0	0	0	0.000500823	0.000895031	GO:0005618 (cell wall);GO:0030246 (carbohydrate binding);GO:0004565 (beta-galactosidase activity);GO:0043169 (cation binding);GO:0006012 (galactose metabolic process);GO:0006027 (glycosaminoglycan catabolic process);GO:0006687 (glycosphingolipid metabolic process);GO:0009341 (beta-galactosidase complex);GO:0046486 (glycerolipid metabolic process);
m.62862	oxygen-evolving enhancer protein 3- chloroplastic-like	0	0.107752	0	0.00322048	0	0	0	0	0.00622451	0.00343692	GO:0010155 (regulation of proton transport);GO:0009853 (photorespiration);GO:0010218 (response to far red light);GO:0048046 (apoplast);GO:0009744 (response to sucrose stimulus);GO:0035304 (regulation of protein dephosphorylation);GO:0030095 (chloroplast photosystem II);GO:0010114 (response to red light);GO:0030003 (cellular cation homeostasis);GO:0010207 (photosystem II assembly);GO:0005509 (calc…	K08901 (psbQ)	ko00195	Photosynthesis
m.14744	peptidyl-prolyl cis-trans isomerase fkbp16- chloroplastic-like	0	0.107839	0	0.00127626	0	0	0	0	0.00246834	0.00136045	GO:0000413 (protein peptidyl-prolyl isomerization);GO:0006457 (protein folding);GO:0003755 (peptidyl-prolyl cis-trans isomerase activity);GO:0005528 (FK506 binding);GO:0042631 (cellular response to water deprivation);GO:0009535 (chloroplast thylakoid membrane);GO:0005634 (nucleus);GO:0009543 (chloroplast thylakoid lumen);
m.61466	nad-dependent malic enzyme 59 kda mitochondrial-like	0	0.108931	0	0.000715658	0	0	0	0	0.00139515	0.000751826	GO:0004471 (malate dehydrogenase (decarboxylating) activity);GO:0050897 (cobalt ion binding);GO:0051287 (NAD binding);GO:0016652 (oxidoreductase activity, acting on NAD(P)H, NAD(P) as acceptor);GO:0016619 (malate dehydrogenase (oxaloacetate-decarboxylating) activity);GO:0006108 (malate metabolic process);GO:0005524 (ATP binding);GO:0009507 (chloroplast);GO:0008270 (zinc ion binding);GO:0005739 (m…	K00028 (E1.1.1.39)	ko00620; ko00710; ko01200	Carbon fixation in photosynthetic organisms; Carbon metabolism; Pyruvate metabolism
uniq_02739	probable polygalacturonase-like	0	0.108931	0	0.000238553	0	0	0	0	0.00046505	0.000250609	GO:0047911 (galacturan 1,4-alpha-galacturonidase activity);GO:0005576 (extracellular region);GO:0005773 (vacuole);GO:0009505 (plant-type cell wall);GO:0004650 (polygalacturonase activity);GO:0005982 (starch metabolic process);GO:0005985 (sucrose metabolic process);
m.61165	amino acid binding	0	0.109008	0	0.00119305	0	0	0	0	0.00125206	0.00232708	GO:0019684 (photosynthesis, light reaction);GO:0009750 (response to fructose stimulus);GO:0009651 (response to salt stress);GO:0042742 (defense response to bacterium);GO:0009941 (chloroplast envelope);GO:0006833 (water transport);GO:0009535 (chloroplast thylakoid membrane);GO:0030003 (cellular cation homeostasis);GO:0009570 (chloroplast stroma);GO:0070838 (divalent metal ion transport);GO:0010319…
m.61669	PREDICTED: uncharacterized protein LOC101312201	0	0.110296	0	0.000381683	0	0	0	0	0.000751234	0.000393814	GO:0010114 (response to red light);GO:0006098 (pentose-phosphate shunt);GO:0006364 (rRNA processing);GO:0009941 (chloroplast envelope);GO:0009637 (response to blue light);GO:0009657 (plastid organization);GO:0009535 (chloroplast thylakoid membrane);GO:0010207 (photosystem II assembly);GO:0010218 (response to far red light);GO:0005506 (iron ion binding);GO:0005515 (protein binding);
m.61513	50s ribosomal protein l3- chloroplastic-like	0	0.111607	0	0.00158713	0	0	0	0.00315159	0.00160979	0	GO:0006412 (translation);GO:0005840 (ribosome);GO:0006364 (rRNA processing);GO:0003735 (structural constituent of ribosome);GO:0019288 (isopentenyl diphosphate biosynthetic process, methylerythritol 4-phosphate pathway);GO:0015995 (chlorophyll biosynthetic process);GO:0009941 (chloroplast envelope);GO:0009570 (chloroplast stroma);GO:0010207 (photosystem II assembly);GO:0045036 (protein targeting …	K02906 (RP-L3, MRPL3, rplC)	ko03010	Ribosome
m.63736	isocitrate dehydrogenase	0	0.112661	0	0.000429389	0	0	0	0	0.000858553	0.000429615	GO:0051287 (NAD binding);GO:0004450 (isocitrate dehydrogenase (NADP) activity);GO:0000287 (magnesium ion binding);GO:0009570 (chloroplast stroma);GO:0009534 (chloroplast thylakoid);GO:0006102 (isocitrate metabolic process);GO:0005739 (mitochondrion);GO:0006749 (glutathione metabolic process);GO:0019643 (reductive tricarboxylic acid cycle);	K00031 (IDH1, IDH2, icd)	ko00020; ko00480; ko01200; ko01210; ko01230; ko04146	2-Oxocarboxylic acid metabolism; Biosynthesis of amino acids; Carbon metabolism; Citrate cycle (TCA cycle); Glutathione metabolism; Peroxisome
m.64646	PREDICTED: uncharacterized protein LOC100243825	0	0.112661	0	0.000393607	0	0	0	0	0.000787007	0.000393814	GO:0009535 (chloroplast thylakoid membrane);
m.37200	probable serine protease eda2-like	0	0.112661	0	0.000214695	0	0	0	0	0.000429277	0.000214807	GO:0009505 (plant-type cell wall);GO:0005773 (vacuole);GO:0004180 (carboxypeptidase activity);GO:0005886 (plasma membrane);GO:0008236 (serine-type peptidase activity);GO:0006508 (proteolysis);GO:0009561 (megagametogenesis);
m.39903	dpp6 n-terminal domain-like protein	0	0.112661	0	0.00014313	0	0	0	0	0.000286184	0.000143205	GO:0009505 (plant-type cell wall);GO:0019243 (methylglyoxal catabolic process to D-lactate);GO:0005774 (vacuolar membrane);GO:0005576 (extracellular region);
m.61114	glycine cleavage system h mitochondrial-like	0	0.112661	0	0.00229008	0	0	0	0	0.00457895	0.00229128	GO:0009507 (chloroplast);GO:0009579 (thylakoid);GO:0005634 (nucleus);GO:0005960 (glycine cleavage complex);GO:0019464 (glycine decarboxylation via glycine cleavage system);	K02437 (gcvH, GCSH)	ko00260; ko00630	Glycine, serine and threonine metabolism; Glyoxylate and dicarboxylate metabolism
uniq_04503	peptide methionine sulfoxide reductase-like	0	0.112661	0	0.000572519	0	0	0	0	0.00114474	0.00057282	GO:0055114 (oxidation-reduction process);GO:0008113 (peptide-methionine (S)-S-oxide reductase activity);GO:0030091 (protein repair);GO:0006979 (response to oxidative stress);GO:0006464 (cellular protein modification process);	K07304 (msrA)
m.16571	probable hydroxyacylglutathione hydrolase chloroplast-like	0	0.112661	0	0.000322042	0	0	0	0	0.000643915	0.000322211	GO:0005506 (iron ion binding);GO:0004416 (hydroxyacylglutathione hydrolase activity);GO:0008800 (beta-lactamase activity);GO:0009507 (chloroplast);GO:0008270 (zinc ion binding);GO:0006750 (glutathione biosynthetic process);GO:0006090 (pyruvate metabolic process);GO:0042318 (penicillin biosynthetic process);	K01069 (E3.1.2.6, gloB)	ko00620	Pyruvate metabolism
m.62496	acyl-coenzyme a oxidase peroxisomal-like	0	0.112742	0	0.000250543	0	0	0	0	0.000250411	0.000501217	GO:0016192 (vesicle-mediated transport);GO:0005829 (cytosol);GO:0003995 (acyl-CoA dehydrogenase activity);GO:0005777 (peroxisome);GO:0006623 (protein targeting to vacuole);GO:0005739 (mitochondrion);GO:0016558 (protein import into peroxisome matrix);GO:0003997 (acyl-CoA oxidase activity);GO:0046459 (short-chain fatty acid metabolic process);GO:0044265 (cellular macromolecule catabolic process);GO…	K00232 (E1.3.3.6, ACOX1, ACOX3)	ko00071; ko00592; ko01040; ko01212; ko04024; ko04146	alpha-Linolenic acid metabolism; Biosynthesis of unsaturated fatty acids; cAMP signaling pathway; Fatty acid degradation; Fatty acid metabolism; Peroxisome
m.50616	aldose 1-epimerase-like	0	0.112742	0	0.000322127	0	0	0	0	0.000321958	0.000644422	GO:0005829 (cytosol);GO:0048046 (apoplast);GO:0030246 (carbohydrate binding);GO:0004034 (aldose 1-epimerase activity);GO:0006012 (galactose metabolic process);GO:0042732 (D-xylose metabolic process);GO:0006094 (gluconeogenesis);GO:0006096 (glycolysis);	K01785 (galM, GALM)	ko00010; ko00052	Galactose metabolism; Glycolysis/Gluconeogenesis
m.5195	arginase 1	0	0.112742	0	0.000322127	0	0	0	0	0.000321958	0.000644422	GO:0033388 (putrescine biosynthetic process from arginine);GO:0006527 (arginine catabolic process);GO:0005739 (mitochondrion);GO:0042742 (defense response to bacterium);GO:0050897 (cobalt ion binding);GO:0004053 (arginase activity);GO:0008783 (agmatinase activity);GO:0009507 (chloroplast);GO:0006560 (proline metabolic process);	K01476 (E3.5.3.1, rocF, arg)	ko00220; ko00330; ko01230	Arginine and proline metabolism; Arginine biosynthesis; Biosynthesis of amino acids
m.12932	beta-adaptin-like protein c-like	0	0.112742	0	0.000107376	0	0	0	0	0.000107319	0.000214807	GO:0005886 (plasma membrane);GO:0008565 (protein transporter activity);GO:0016192 (vesicle-mediated transport);GO:0006886 (intracellular protein transport);GO:0030131 (clathrin adaptor complex);GO:0005488 (binding);	K12392 (AP1B1)	ko04142	Lysosome
m.1915	carboxymethylenebutenolidase homolog	0	0.112742	0	0.000322127	0	0	0	0	0.000321958	0.000644422	GO:0010103 (stomatal complex morphogenesis);GO:0005739 (mitochondrion);GO:0009570 (chloroplast stroma);GO:0016787 (hydrolase activity);GO:0019344 (cysteine biosynthetic process);	K01061 (E3.1.1.45)
m.3083	hexokinase 2	0	0.112742	0	0.000214751	0	0	0	0	0.000214638	0.000429615	GO:0012501 (programmed cell death);GO:0008270 (zinc ion binding);GO:0005524 (ATP binding);GO:0010255 (glucose mediated signaling pathway);GO:0031307 (integral to mitochondrial outer membrane);GO:0006096 (glycolysis);GO:0016310 (phosphorylation);GO:0051156 (glucose 6-phosphate metabolic process);GO:0009747 (hexokinase-dependent signaling);GO:0009507 (chloroplast);GO:0005773 (vacuole);GO:0004340 (g…	K00844 (HK)	ko00010; ko00051; ko00052; ko00500; ko00520; ko01200	Amino sugar and nucleotide sugar metabolism; Carbon metabolism; Fructose and mannose metabolism; Galactose metabolism; Glycolysis/Gluconeogenesis; Starch and sucrose metabolism
m.32785	leucine-rich repeat receptor-like protein kinase at2g19210-like	0	0.112742	0	0.000250543	0	0	0	0	0.000250411	0.000501217	GO:0005515 (protein binding);
m.21446	nadph-dependent thioredoxin reductase 3-like	0	0.112742	0	0.000465294	0	0	0	0	0.00046505	0.000930832	GO:0010581 (regulation of starch biosynthetic process);GO:0050660 (flavin adenine dinucleotide binding);GO:0042744 (hydrogen peroxide catabolic process);GO:0016117 (carotenoid biosynthetic process);GO:0043085 (positive regulation of catalytic activity);GO:0008047 (enzyme activator activity);GO:0019430 (removal of superoxide radicals);GO:0019288 (isopentenyl diphosphate biosynthetic process, methy…	K00384 (trxB)	ko00240; ko00450	Pyrimidine metabolism; Selenocompound metabolism
m.2993	phototropin 2	0	0.112742	0	0.000107376	0	0	0	0	0.000107319	0.000214807	GO:0010155 (regulation of proton transport);GO:0010103 (stomatal complex morphogenesis);GO:0009882 (blue light photoreceptor activity);GO:0010218 (response to far red light);GO:0009744 (response to sucrose stimulus);GO:0035304 (regulation of protein dephosphorylation);GO:0043085 (positive regulation of catalytic activity);GO:0019252 (starch biosynthetic process);GO:0010114 (response to red light)…
m.47792	serine carboxypeptidase-like 20-like	0	0.112742	0	0.000214751	0	0	0	0	0.000214638	0.000429615	GO:0005773 (vacuole);GO:0004185 (serine-type carboxypeptidase activity);GO:0006508 (proteolysis);	K16296 (SCPL-I)
m.4021	serine carboxypeptidase-like 51-like	0	0.112742	0	0.000250543	0	0	0	0	0.000250411	0.000501217	GO:0004185 (serine-type carboxypeptidase activity);GO:0009627 (systemic acquired resistance);GO:0006508 (proteolysis);GO:0034976 (response to endoplasmic reticulum stress);	K09646 (SCPEP1)
m.48792	subtilisin-like protease-like	0	0.112742	0	0.000143167	0	0	0	0	0.000143092	0.00028641	GO:0006508 (proteolysis);GO:0004252 (serine-type endopeptidase activity);
m.60831	60s ribosomal protein l28-2	0	0.11276	0	0.0015752	0	0	0	0.00315159	0.00157401	0	GO:0005840 (ribosome);GO:0003735 (structural constituent of ribosome);GO:0006412 (translation);GO:0042254 (ribosome biogenesis);	K02903 (RP-L28e, RPL28)	ko03010	Ribosome
m.60798	60s ribosomal protein l27-like	0	0.11319	0	0.00172795	0	0	0	0.00346675	0.00171711	0	GO:0003735 (structural constituent of ribosome);GO:0022625 (cytosolic large ribosomal subunit);GO:0016020 (membrane);GO:0006412 (translation);GO:0042254 (ribosome biogenesis);	K02901 (RP-L27e, RPL27)	ko03010	Ribosome
m.61997	biotin carboxylase chloroplastic-like	0	0.11319	0	0.000863976	0	0	0	0.00173338	0.000858553	0	GO:0009941 (chloroplast envelope);GO:0009611 (response to wounding);GO:0016126 (sterol biosynthetic process);GO:0009805 (coumarin biosynthetic process);GO:0003989 (acetyl-CoA carboxylase activity);GO:0004075 (biotin carboxylase activity);GO:0009825 (multidimensional cell growth);GO:0043481 (anthocyanin accumulation in tissues in response to UV light);GO:0048767 (root hair elongation);GO:2001295 (…	K01961 (accC)	ko00061; ko00620; ko01200; ko01212	Carbon metabolism; Fatty acid biosynthesis; Fatty acid metabolism; Pyruvate metabolism
m.61015	alcohol dehydrogenase class-3-like	0	0.114529	0	0.00124617	0	0	0	0.00252127	0	0.00121724	GO:0010286 (heat acclimation);GO:0080007 (S-nitrosoglutathione reductase activity);GO:0051903 (S-(hydroxymethyl)glutathione dehydrogenase activity);GO:0008270 (zinc ion binding);GO:0004022 (alcohol dehydrogenase (NAD) activity);GO:0000166 (nucleotide binding);GO:0051049 (regulation of transport);GO:0005777 (peroxisome);GO:0005829 (cytosol);GO:0019288 (isopentenyl diphosphate biosynthetic process,…	K00121 (frmA, ADH5, adhC)	ko00010; ko00071; ko00350; ko00830; ko00980; ko00982; ko01200	Carbon metabolism; Drug metabolism - cytochrome P450; Fatty acid degradation; Glycolysis/Gluconeogenesis; Metabolism of xenobiotics by cytochrome P450; Retinol metabolism; Tyrosine metabolism
m.38941	carrier protein mitochondrial-like	0	0.114529	0	0.000623086	0	0	0	0.00126064	0	0.000608621	GO:0005730 (nucleolus);GO:0009941 (chloroplast envelope);GO:0005773 (vacuole);GO:0015865 (purine nucleotide transport);GO:0005743 (mitochondrial inner membrane);GO:0005507 (copper ion binding);GO:0005886 (plasma membrane);GO:0005618 (cell wall);GO:0055085 (transmembrane transport);GO:0016021 (integral to membrane);GO:0005215 (transporter activity);	K05863 (SLC25A4S, ANT)	ko04020; ko04022	Calcium signaling pathway; cGMP - PKG signaling pathway
m.7194	monothiol glutaredoxin- chloroplastic-like	0	0.114792	0	0.000441314	0	0	0	0	0.000894326	0.000429615	GO:0009055 (electron carrier activity);GO:0045454 (cell redox homeostasis);GO:0009570 (chloroplast stroma);GO:0006812 (cation transport);GO:0048653 (anther development);GO:0015035 (protein disulfide oxidoreductase activity);GO:0006118 (electron transport);
m.2483	calreticulin 1b	0	0.114874	0	0.00069948	0	0	0	0.00141822	0	0.000680223	GO:0005829 (cytosol);GO:0034976 (response to endoplasmic reticulum stress);GO:0005509 (calcium ion binding);GO:0005739 (mitochondrion);GO:0006457 (protein folding);GO:0009651 (response to salt stress);GO:0009506 (plasmodesma);GO:0009408 (response to heat);GO:0009627 (systemic acquired resistance);GO:0005774 (vacuolar membrane);GO:0005788 (endoplasmic reticulum lumen);GO:0055074 (calcium ion homeo…	K08057 (CALR)	ko04141; ko04145	Phagosome; Protein processing in endoplasmic reticulum
m.36113	guanine nucleotide-binding protein subunit beta-like protein	0	0.114874	0	0.00069948	0	0	0	0.00141822	0	0.000680223	GO:0005730 (nucleolus);GO:0022626 (cytosolic ribosome);GO:0016905 (myosin heavy chain kinase activity);GO:0046686 (response to cadmium ion);GO:0016310 (phosphorylation);GO:0048367 (shoot system development);GO:0048364 (root development);GO:0009507 (chloroplast);GO:0005515 (protein binding);GO:0009069 (serine family amino acid metabolic process);GO:0016459 (myosin complex);	K14753 (RACK1)
m.63233	14 kda zinc-binding	0	0.114876	0	0.000441436	0	0	0	0	0.000429277	0.000895031	GO:0008152 (metabolic process);GO:0003824 (catalytic activity);GO:0005739 (mitochondrion);GO:0005080 (protein kinase C binding);GO:0008270 (zinc ion binding);GO:0009507 (chloroplast);
m.2892	alpha beta-hydrolase domain-containing protein	0	0.115067	0	0.000405644	0	0	0	0	0.000393504	0.000823428	GO:0016787 (hydrolase activity);	K06889 (K06889)
m.62019	n-carbamoylputrescine amidase	0	0.115195	0	0.000775677	0	0	0	0.0015758	0.000751234	0	GO:0033388 (putrescine biosynthetic process from arginine);GO:0050126 (N-carbamoylputrescine amidase activity);GO:0006560 (proline metabolic process);	K12251 (aguB)	ko00330	Arginine and proline metabolism
m.62747	31 kda chloroplastic-like	0	0.115297	0	0.000369852	0	0	0	0	0.000357731	0.000751826	GO:0003723 (RNA binding);GO:0000398 (mRNA splicing, via spliceosome);GO:0009570 (chloroplast stroma);GO:0005634 (nucleus);GO:0000166 (nucleotide binding);	K13126 (PABPC)	ko03013; ko03015; ko03018	mRNA surveillance pathway; RNA degradation; RNA transport
m.62555	upf0603 protein chloroplastic-like	0	0.115297	0	0.000369852	0	0	0	0	0.000357731	0.000751826	GO:0010218 (response to far red light);GO:0016117 (carotenoid biosynthetic process);GO:0035304 (regulation of protein dephosphorylation);GO:0006636 (unsaturated fatty acid biosynthetic process);GO:0010114 (response to red light);GO:0010207 (photosystem II assembly);GO:0015995 (chlorophyll biosynthetic process);GO:0009773 (photosynthetic electron transport in photosystem I);GO:0019288 (isopentenyl…
m.2148	peptidyl-prolyl cis-trans isomerase chloroplastic-like isoform 1	0	0.115383	0	0.000852268	0	0	0	0.00173338	0	0.000823428	GO:0010103 (stomatal complex morphogenesis);GO:0000413 (protein peptidyl-prolyl isomerization);GO:0006457 (protein folding);GO:0019288 (isopentenyl diphosphate biosynthetic process, methylerythritol 4-phosphate pathway);GO:0015995 (chlorophyll biosynthetic process);GO:0016117 (carotenoid biosynthetic process);GO:0003755 (peptidyl-prolyl cis-trans isomerase activity);GO:0005528 (FK506 binding);GO:…	K01802 (E5.2.1.8)
m.42252	cytochrome f	0	0.115577	0	0.00033406	0	0	0	0	0.000321958	0.000680223	GO:0009055 (electron carrier activity);GO:0005506 (iron ion binding);GO:0031361 (integral to thylakoid membrane);GO:0020037 (heme binding);GO:0015979 (photosynthesis);GO:0009535 (chloroplast thylakoid membrane);GO:0005739 (mitochondrion);GO:0022900 (electron transport chain);GO:0006118 (electron transport);	K02634 (petA)	ko00195	Photosynthesis
uniq_00894	violaxanthin de-epoxidase	0	0.115618	0	0.000928427	0	0	0	0.00189095	0.000894326	0	GO:0008152 (metabolic process);GO:0009987 (cellular process);GO:0006139 (nucleobase-containing compound metabolic process);GO:0005975 (carbohydrate metabolic process);GO:0009056 (catabolic process);GO:0009058 (biosynthetic process);GO:0006629 (lipid metabolic process);GO:0005515 (protein binding);GO:0016020 (membrane);GO:0009579 (thylakoid);GO:0009536 (plastid);GO:0019748 (secondary metabolic pro…	K09839 (VDE, NPQ1)	ko00906	Carotenoid biosynthesis
m.61038	nadp-dependent malic enzyme-like	0	0.115842	0	0.000596368	0	0	0	0	0.00121628	0.00057282	GO:0051287 (NAD binding);GO:0006633 (fatty acid biosynthetic process);GO:0010498 (proteasomal protein catabolic process);GO:0008270 (zinc ion binding);GO:0016652 (oxidoreductase activity, acting on NAD(P)H, NAD(P) as acceptor);GO:0050897 (cobalt ion binding);GO:0007010 (cytoskeleton organization);GO:0006108 (malate metabolic process);GO:0004473 (malate dehydrogenase (oxaloacetate-decarboxylating)…	K00029 (E1.1.1.40, maeB)	ko00620; ko00710; ko01200	Carbon fixation in photosynthetic organisms; Carbon metabolism; Pyruvate metabolism
m.61373	succinyl- ligase	0	0.115842	0	0.000298184	0	0	0	0	0.000608142	0.00028641	GO:0048037 (cofactor binding);GO:0006104 (succinyl-CoA metabolic process);GO:0009220 (pyrimidine ribonucleotide biosynthetic process);GO:0003878 (ATP citrate synthase activity);GO:0005618 (cell wall);GO:0006105 (succinate metabolic process);GO:0004776 (succinate-CoA ligase (GDP-forming) activity);GO:0046686 (response to cadmium ion);GO:0005507 (copper ion binding);GO:0005524 (ATP binding);GO:0006…	K01899 (LSC1)	ko00020; ko01200	Carbon metabolism; Citrate cycle (TCA cycle)
m.33249	ribulose-phosphate 3- cytoplasmic isoform-like	0	0.115923	0	0.00108118	0	0	0	0.00220611	0.00103742	0	GO:0005737 (cytoplasm);GO:0004750 (ribulose-phosphate 3-epimerase activity);GO:0046872 (metal ion binding);GO:0005886 (plasma membrane);GO:0006098 (pentose-phosphate shunt);GO:0015976 (carbon utilization);	K01783 (rpe, RPE)	ko00030; ko00040; ko00710; ko01200; ko01230	Biosynthesis of amino acids; Carbon fixation in photosynthetic organisms; Carbon metabolism; Pentose and glucuronate interconversions; Pentose phosphate pathway
m.28350	peroxidase 73	0	0.115926	0	0.000298268	0	0	0	0	0.000286184	0.000608621	GO:0005737 (cytoplasm);GO:0010054 (trichoblast differentiation);GO:0046872 (metal ion binding);GO:0006979 (response to oxidative stress);GO:0005515 (protein binding);GO:0020037 (heme binding);GO:0004601 (peroxidase activity);GO:0005576 (extracellular region);GO:0009651 (response to salt stress);GO:0055114 (oxidation-reduction process);GO:0006804 (peroxidase reaction);	K00430 (E1.11.1.7)	ko00940	Phenylpropanoid biosynthesis
m.61607	uncharacterized loc101216438	0	0.115926	0	0.000298268	0	0	0	0	0.000286184	0.000608621	GO:0005618 (cell wall);
m.62255	fructose- - chloroplastic-like	0	0.116289	0	0.000262401	0	0	0	0	0.000536596	0.000250609	GO:0042132 (fructose 1,6-bisphosphate 1-phosphatase activity);GO:0009570 (chloroplast stroma);GO:0016556 (mRNA modification);GO:0006000 (fructose metabolic process);GO:0006013 (mannose metabolic process);GO:0006094 (gluconeogenesis);GO:0006096 (glycolysis);GO:0006098 (pentose-phosphate shunt);GO:0015976 (carbon utilization);	K03841 (FBP, fbp)	ko00010; ko00030; ko00051; ko00710; ko01200; ko04152	AMPK signaling pathway; Carbon fixation in photosynthetic organisms; Carbon metabolism; Fructose and mannose metabolism; Glycolysis/Gluconeogenesis; Pentose phosphate pathway
m.51433	uncharacterized loc101208672	0	0.116289	0	0.000262401	0	0	0	0	0.000536596	0.000250609	GO:0016798 (hydrolase activity, acting on glycosyl bonds);GO:0008233 (peptidase activity);GO:0006508 (proteolysis);	K18881 (DJ1D)	ko00620	Pyruvate metabolism
m.32615	ornithine chloroplastic-like	0	0.116373	0	0.000262477	0	0	0	0	0.000250411	0.000537018	GO:0006164 (purine nucleotide biosynthetic process);GO:0004585 (ornithine carbamoyltransferase activity);GO:0048481 (ovule development);GO:0006591 (ornithine metabolic process);GO:0009570 (chloroplast stroma);GO:0016597 (amino acid binding);GO:0006525 (arginine metabolic process);GO:0006560 (proline metabolic process);GO:0009348 (ornithine carbamoyltransferase complex);	K00611 (OTC, argF, argI)	ko00220; ko01230	Arginine biosynthesis; Biosynthesis of amino acids
m.3159	ras-related protein rabh1b-like	0	0.116373	0	0.000524953	0	0	0	0	0.000500823	0.00107404	GO:0005829 (cytosol);GO:0007264 (small GTPase mediated signal transduction);GO:0000139 (Golgi membrane);GO:0009506 (plasmodesma);GO:0032940 (secretion by cell);GO:0006891 (intra-Golgi vesicle-mediated transport);GO:0005768 (endosome);GO:0005774 (vacuolar membrane);GO:0061025 (membrane fusion);GO:0005515 (protein binding);GO:0005802 (trans-Golgi network);GO:0005525 (GTP binding);GO:0005886 (plasma…	K07893 (RAB6A)
m.2015	reticuline oxidase-like	0	0.116373	0	0.000262477	0	0	0	0	0.000250411	0.000537018	GO:0055114 (oxidation-reduction process);GO:0008762 (UDP-N-acetylmuramate dehydrogenase activity);GO:0050660 (flavin adenine dinucleotide binding);GO:0006040 (amino sugar metabolic process);
m.2640	glycine-rich rna-binding	0	0.116551	0	0.000751638	0	0	0	0	0.000715461	0.00153945	GO:0003676 (nucleic acid binding);GO:0000166 (nucleotide binding);	K12741 (HNRNPA1_3)	ko03040	Spliceosome
m.62587	chalcone-flavonone isomerase	0	0.116563	0	0.000489021	0	0	0	0	0.00100165	0.000465416	GO:0045430 (chalcone isomerase activity);GO:0009744 (response to sucrose stimulus);GO:0010224 (response to UV-B);GO:0009718 (anthocyanin-containing compound biosynthetic process);GO:0042406 (extrinsic to endoplasmic reticulum membrane);GO:0009705 (plant-type vacuole membrane);GO:0009733 (response to auxin stimulus);GO:0005515 (protein binding);GO:0009507 (chloroplast);GO:0080167 (response to karr…	K01859 (E5.5.1.6)	ko00941	Flavonoid biosynthesis
m.53307	subtilisin-like protease-like	0	0.116647	0	0.000489161	0	0	0	0	0.00046505	0.00100243	GO:0006508 (proteolysis);GO:0004252 (serine-type endopeptidase activity);
uniq_03340	thioredoxin chloroplastic-like	0	0.116647	0	0.000489161	0	0	0	0	0.00046505	0.00100243	GO:0008047 (enzyme activator activity);GO:0016671 (oxidoreductase activity, acting on a sulfur group of donors, disulfide as acceptor);GO:0009055 (electron carrier activity);GO:0045454 (cell redox homeostasis);GO:0006662 (glycerol ether metabolic process);GO:0009570 (chloroplast stroma);GO:0009534 (chloroplast thylakoid);GO:0016853 (isomerase activity);GO:0043085 (positive regulation of catalytic…
m.63753	1-aminocyclopropane-1-carboxylate deaminase-like	0	0.116881	0	0.000226619	0	0	0	0	0.00046505	0.000214807	GO:0006094 (gluconeogenesis);GO:0042744 (hydrogen peroxide catabolic process);GO:0019447 (D-cysteine catabolic process);GO:0009693 (ethylene biosynthetic process);GO:0009651 (response to salt stress);GO:0009507 (chloroplast);GO:0050897 (cobalt ion binding);GO:0005829 (cytosol);GO:0019288 (isopentenyl diphosphate biosynthetic process, methylerythritol 4-phosphate pathway);GO:0006096 (glycolysis);G…
m.63341	alanine--glyoxylate aminotransferase 2 homolog mitochondrial-like	0	0.116881	0	0.000226619	0	0	0	0	0.00046505	0.000214807	GO:0008270 (zinc ion binding);GO:0005739 (mitochondrion);GO:0008453 (alanine-glyoxylate transaminase activity);GO:0005774 (vacuolar membrane);GO:0019544 (arginine catabolic process to glutamate);GO:0046686 (response to cadmium ion);GO:0030170 (pyridoxal phosphate binding);GO:0005886 (plasma membrane);GO:0006522 (alanine metabolic process);GO:0006531 (aspartate metabolic process);GO:0006544 (glyci…	K00827 (AGXT2)	ko00250; ko00260; ko00270; ko00280	Alanine, aspartate and glutamate metabolism; Cysteine and methionine metabolism; Glycine, serine and threonine metabolism; Valine, leucine and isoleucine degradation
m.62216	phospholipid hydroperoxide glutathione peroxidase chloroplastic-like	0	0.116965	0	0.00045337	0	0	0	0	0.000429277	0.000930832	GO:0009407 (toxin catabolic process);GO:0009941 (chloroplast envelope);GO:0006979 (response to oxidative stress);GO:0009570 (chloroplast stroma);GO:0004602 (glutathione peroxidase activity);GO:0009535 (chloroplast thylakoid membrane);GO:0055114 (oxidation-reduction process);GO:0080167 (response to karrikin);GO:0006749 (glutathione metabolic process);GO:0006804 (peroxidase reaction);	K00432 (E1.11.1.9)	ko00480; ko00590	Arachidonic acid metabolism; Glutathione metabolism
m.36567	glucan endo- -beta-glucosidase gvi-like	0	0.117175	0	0.00106153	0	0	0	0	0.00218216	0.00100243	GO:0004553 (hydrolase activity, hydrolyzing O-glycosyl compounds);GO:0005975 (carbohydrate metabolic process);GO:0016023 (cytoplasmic membrane-bounded vesicle);GO:0006950 (response to stress);
m.10817	aba modulated tyrosine-phosphorylated protein	0	0.11734	0	0.000835155	0	0	0	0	0.000787007	0.00171846	GO:0042742 (defense response to bacterium);GO:0005507 (copper ion binding);GO:0005886 (plasma membrane);GO:0005774 (vacuolar membrane);GO:0009737 (response to abscisic acid stimulus);GO:0009570 (chloroplast stroma);GO:0009579 (thylakoid);GO:0005829 (cytosol);GO:0048046 (apoplast);
m.60937	calcium ion binding	0	0.11734	0	0.000835155	0	0	0	0	0.000787007	0.00171846	GO:0005829 (cytosol);GO:0005634 (nucleus);GO:0005509 (calcium ion binding);
m.41835	nad-dependent epimerase dehydratase	0	0.117469	0	0.000799129	0	0	0	0	0.00164556	0.000751826	GO:0019684 (photosynthesis, light reaction);GO:0048046 (apoplast);GO:0009697 (salicylic acid biosynthetic process);GO:0000166 (nucleotide binding);GO:0009664 (plant-type cell wall organization);GO:0003854 (3-beta-hydroxy-delta5-steroid dehydrogenase activity);GO:0006694 (steroid biosynthetic process);GO:0042742 (defense response to bacterium);GO:0015995 (chlorophyll biosynthetic process);GO:00192…
m.61052	superoxide dismutase	0	0.117703	0	0.00057251	0	0	0	0	0.00118051	0.000537018	GO:0005507 (copper ion binding);GO:0055114 (oxidation-reduction process);GO:0008270 (zinc ion binding);GO:0009416 (response to light stimulus);GO:0010039 (response to iron ion);GO:0004784 (superoxide dismutase activity);GO:0009579 (thylakoid);GO:0046688 (response to copper ion);GO:0009570 (chloroplast stroma);GO:0009407 (toxin catabolic process);GO:0019430 (removal of superoxide radicals);GO:0048…	K04565 (SOD1)	ko04146; ko04213	Longevity regulating pathway - multiple species; Peroxisome
m.61489	dihydrolipoyl dehydrogenase mitochondrial-like	0	0.117718	0	0.00167465	0	0	0	0.000945477	0.00364885	0.000429615	GO:0009750 (response to fructose stimulus);GO:0050660 (flavin adenine dinucleotide binding);GO:0009749 (response to glucose stimulus);GO:0042744 (hydrogen peroxide catabolic process);GO:0004148 (dihydrolipoyl dehydrogenase activity);GO:0048046 (apoplast);GO:0009744 (response to sucrose stimulus);GO:0008270 (zinc ion binding);GO:0005759 (mitochondrial matrix);GO:0009055 (electron carrier activity)…	K00382 (DLD, lpd, pdhD)	ko00010; ko00020; ko00260; ko00280; ko00620; ko00630; ko01200	Carbon metabolism; Citrate cycle (TCA cycle); Glycine, serine and threonine metabolism; Glycolysis/Gluconeogenesis; Glyoxylate and dicarboxylate metabolism; Pyruvate metabolism; Valine, leucine and isoleucine degradation
m.61863	probable plastid-lipid-associated protein chloroplastic-like	0	0.117764	0	0.000611152	0	0	0	0.00126064	0	0.00057282	GO:0010287 (plastoglobule);GO:0016491 (oxidoreductase activity);GO:0009535 (chloroplast thylakoid membrane);GO:0005198 (structural molecule activity);
m.62801	low quality protein: uncharacterized loc101214488	0	0.117788	0	0.000572679	0	0	0	0	0.000536596	0.00118144	GO:0005739 (mitochondrion);GO:0006098 (pentose-phosphate shunt);GO:0000023 (maltose metabolic process);GO:0019252 (starch biosynthetic process);GO:0009535 (chloroplast thylakoid membrane);GO:0009570 (chloroplast stroma);GO:0043085 (positive regulation of catalytic activity);
m.61187	20 kda chloroplastic-like	0	0.118098	0	0.0030936	0	0	0	0.00677592	0.00153824	0.000966633	GO:0005507 (copper ion binding);GO:0005739 (mitochondrion);GO:0006457 (protein folding);GO:0009409 (response to cold);GO:0009941 (chloroplast envelope);GO:0005524 (ATP binding);GO:0009535 (chloroplast thylakoid membrane);GO:0009570 (chloroplast stroma);GO:0046686 (response to cadmium ion);GO:0048046 (apoplast);	K04078 (groES, HSPE1)
m.22080	2-c-methyl-d-erythritol 4-phosphate chloroplastic-like	0	0.118246	0	0.000345891	0	0	0	0	0.000715461	0.000322211	GO:0019216 (regulation of lipid metabolic process);GO:0050518 (2-C-methyl-D-erythritol 4-phosphate cytidylyltransferase activity);GO:0009108 (coenzyme biosynthetic process);GO:0006733 (oxidoreduction coenzyme metabolic process);GO:0009416 (response to light stimulus);GO:0044272 (sulfur compound biosynthetic process);GO:0009117 (nucleotide metabolic process);GO:0006766 (vitamin metabolic process);…	K00991 (ispD)	ko00900	Terpenoid backbone biosynthesis
m.20478	glutathione transferase gst 23	0	0.118246	0	0.000691781	0	0	0	0	0.00143092	0.000644422	GO:0003824 (catalytic activity);	K00799 (GST, gst)	ko00480; ko00980; ko00982	Drug metabolism - cytochrome P450; Glutathione metabolism; Metabolism of xenobiotics by cytochrome P450
uniq_04278	non-specific lipid-transfer protein 2-like	0	0.118764	0	0.000966398	0	0	0	0	0.000894326	0.00200487	GO:0008289 (lipid binding);GO:0006869 (lipid transport);
m.2594	PREDICTED: patellin-5-like	0	0.119006	0	0.000155101	0	0	0	0	0.000143092	0.000322211	GO:0006810 (transport);GO:0016021 (integral to membrane);	K19996 (SFH5)
uniq_04607	ribulose bisphosphate carboxylase oxygenase activase chloroplastic-like	0	0.119073	0	0.00343526	0	0	0	0.00740624	0.00046505	0.00243448	GO:0010155 (regulation of proton transport);GO:0019684 (photosynthesis, light reaction);GO:0031348 (negative regulation of defense response);GO:0010218 (response to far red light);GO:0009595 (detection of biotic stimulus);GO:0009941 (chloroplast envelope);GO:0048046 (apoplast);GO:0009744 (response to sucrose stimulus);GO:0009867 (jasmonic acid mediated signaling pathway);GO:0010319 (stromule);GO:…
m.60751	60s ribosomal protein l14-1-like	0	0.119468	0	0.00085876	0	0	0	0	0.00178865	0.000787627	GO:0005730 (nucleolus);GO:0005773 (vacuole);GO:0003735 (structural constituent of ribosome);GO:0005886 (plasma membrane);GO:0022625 (cytosolic large ribosomal subunit);GO:0009507 (chloroplast);GO:0006412 (translation);GO:0005783 (endoplasmic reticulum);GO:0042254 (ribosome biogenesis);	K02875 (RP-L14e, RPL14)	ko03010	Ribosome
m.66402	probable fructose-bisphosphate aldolase chloroplastic-like	0	0.11947	0	0.00101412	0	0	0	0	0.000930099	0.00211227	GO:0031977 (thylakoid lumen);GO:0009941 (chloroplast envelope);GO:0009737 (response to abscisic acid stimulus);GO:0006096 (glycolysis);GO:0010287 (plastoglobule);GO:0004332 (fructose-bisphosphate aldolase activity);GO:0046686 (response to cadmium ion);GO:0022626 (cytosolic ribosome);GO:0016020 (membrane);GO:0048046 (apoplast);GO:0006000 (fructose metabolic process);GO:0006013 (mannose metabolic p…	K01623 (ALDO)	ko00010; ko00030; ko00051; ko00710; ko01200; ko01230	Biosynthesis of amino acids; Carbon fixation in photosynthetic organisms; Carbon metabolism; Fructose and mannose metabolism; Glycolysis/Gluconeogenesis; Pentose phosphate pathway
m.3599	30s ribosomal protein chloroplastic-like	0	0.119554	0	0.000429511	0	0	0	0	0.000393504	0.000895031	GO:0003723 (RNA binding);GO:0005840 (ribosome);GO:0009773 (photosynthetic electron transport in photosystem I);GO:0019288 (isopentenyl diphosphate biosynthetic process, methylerythritol 4-phosphate pathway);GO:0009941 (chloroplast envelope);GO:0009535 (chloroplast thylakoid membrane);GO:0000166 (nucleotide binding);GO:0009570 (chloroplast stroma);GO:0045036 (protein targeting to chloroplast);	K13126 (PABPC)	ko03013; ko03015; ko03018	mRNA surveillance pathway; RNA degradation; RNA transport
m.62148	macrophage migration inhibitory factor homolog	0	0.119779	0	0.0010973	0	0	0	0	0.00228948	0.00100243	GO:0051707 (response to other organism);GO:0006949 (syncytium formation);GO:0006954 (inflammatory response);GO:0009507 (chloroplast);	K07253 (MIF)	ko00350; ko00360	Phenylalanine metabolism; Tyrosine metabolism
m.18610	peptidyl-prolyl isomerase fkbp12	0	0.120031	0	0.00106152	0	0	0	0	0.00221793	0.000966633	GO:0005829 (cytosol);GO:0009086 (methionine biosynthetic process);GO:0000413 (protein peptidyl-prolyl isomerization);GO:0006457 (protein folding);GO:0003755 (peptidyl-prolyl cis-trans isomerase activity);GO:0005528 (FK506 binding);GO:0005515 (protein binding);GO:0000394 (RNA splicing, via endonucleolytic cleavage and ligation);GO:0016020 (membrane);GO:0009543 (chloroplast thylakoid lumen);	K01802 (E5.2.1.8)
m.66178	thioredoxin m	0	0.120416	0	0.00126428	0	0	0	0	0.00264721	0.00114564	GO:0044237 (cellular metabolic process);GO:0009536 (plastid);GO:0045454 (cell redox homeostasis);GO:0006662 (glycerol ether metabolic process);GO:0015035 (protein disulfide oxidoreductase activity);GO:0006118 (electron transport);	K03671 (trxA)
m.19613	beta glucosidase 11	0	0.120502	0	0.000632338	0	0	0	0	0.000572369	0.00132465	GO:0005975 (carbohydrate metabolic process);GO:0004553 (hydrolase activity, hydrolyzing O-glycosyl compounds);	K01188 (E3.2.1.21)	ko00500; ko00940	Phenylpropanoid biosynthesis; Starch and sucrose metabolism
m.61250	ru large subunit-binding protein subunit chloroplastic	0	0.120634	0	0.00655202	0	0	0	0.0141822	0.00468627	0.000787627	GO:0042026 (protein refolding);GO:0008219 (cell death);GO:0005739 (mitochondrion);GO:0005730 (nucleolus);GO:0051085 (chaperone mediated protein folding requiring cofactor);GO:0009409 (response to cold);GO:0009941 (chloroplast envelope);GO:0009627 (systemic acquired resistance);GO:0009658 (chloroplast organization);GO:0048481 (ovule development);GO:0005524 (ATP binding);GO:0009570 (chloroplast str…	K04077 (groEL, HSPD1)	ko03018	RNA degradation
uniq_03023	probable e3 ubiquitin-protein ligase herc1-like	0	0.120908	0	0.000238543	0	0	0	0	0.000500823	0.000214807	GO:0000785 (chromatin);GO:0005085 (guanyl-nucleotide exchange factor activity);GO:0010224 (response to UV-B);GO:0003682 (chromatin binding);GO:0009649 (entrainment of circadian clock);GO:0005634 (nucleus);GO:0005829 (cytosol);GO:0006007 (glucose catabolic process);GO:0042803 (protein homodimerization activity);GO:0043087 (regulation of GTPase activity);
m.68268	pectinesterase family protein	0	0.120994	0	0.000477237	0	0	0	0	0.000429277	0.00100243	GO:0030599 (pectinesterase activity);GO:0004857 (enzyme inhibitor activity);GO:0042545 (cell wall modification);GO:0005618 (cell wall);GO:0005982 (starch metabolic process);GO:0005985 (sucrose metabolic process);	K01051 (E3.1.1.11)	ko00040; ko00500	Pentose and glucuronate interconversions; Starch and sucrose metabolism
m.35341	isocitrate dehydrogenase	0	0.121881	0	0.00161016	0	0	0	0	0.00339844	0.00143205	GO:0051788 (response to misfolded protein);GO:0009853 (photorespiration);GO:0006094 (gluconeogenesis);GO:0048046 (apoplast);GO:0051287 (NAD binding);GO:0006833 (water transport);GO:0045492 (xylan biosynthetic process);GO:0051049 (regulation of transport);GO:0006102 (isocitrate metabolic process);GO:0006097 (glyoxylate cycle);GO:0009651 (response to salt stress);GO:0006739 (NADP metabolic process)…	K00031 (IDH1, IDH2, icd)	ko00020; ko00480; ko01200; ko01210; ko01230; ko04146	2-Oxocarboxylic acid metabolism; Biosynthesis of amino acids; Carbon metabolism; Citrate cycle (TCA cycle); Glutathione metabolism; Peroxisome
m.64160	thylakoid lumenal 15 kda protein chloroplastic-like	0	0.123652	0	0.00172943	0	0	0	0	0.00368462	0.00150365	GO:0006098 (pentose-phosphate shunt);GO:0016117 (carotenoid biosynthetic process);GO:0005515 (protein binding);GO:0006636 (unsaturated fatty acid biosynthetic process);GO:0043085 (positive regulation of catalytic activity);GO:0015979 (photosynthesis);GO:0042742 (defense response to bacterium);GO:0015995 (chlorophyll biosynthetic process);GO:0019288 (isopentenyl diphosphate biosynthetic process, m…
m.65368	nuclear export mediator factor nemf-like	0	0.124717	0	8.34892e-05	0	0	0	0	0.000178865	7.16025e-05	GO:0003676 (nucleic acid binding);GO:0009793 (embryo development ending in seed dormancy);GO:0000956 (nuclear-transcribed mRNA catabolic process);GO:0008270 (zinc ion binding);
m.62684	water chloroplastic-like	0	0.124717	0	8.34892e-05	0	0	0	0	0.000178865	7.16025e-05	GO:0046777 (protein autophosphorylation);GO:0005983 (starch catabolic process);GO:0019200 (carbohydrate kinase activity);GO:0005524 (ATP binding);GO:0019252 (starch biosynthetic process);GO:0009570 (chloroplast stroma);GO:0009664 (plant-type cell wall organization);GO:0051752 (phosphoglucan, water dikinase activity);GO:2001070 (starch binding);	K15535 (PWD)
m.17874	40s ribosomal protein s3-3-like	0	0.124896	0	0.0019717	0	0	0	0.00441223	0.00100165	0.000501217	GO:0003735 (structural constituent of ribosome);GO:0003723 (RNA binding);GO:0015935 (small ribosomal subunit);GO:0006412 (translation);GO:0042254 (ribosome biogenesis);	K02985 (RP-S3e, RPS3)	ko03010	Ribosome
m.4418	isoleucine--trna ligase-like	0	0.127805	0	0.000217248	0	0	0	0.000472739	0	0.000179006	GO:0004822 (isoleucine-tRNA ligase activity);GO:0016117 (carotenoid biosynthetic process);GO:0009793 (embryo development ending in seed dormancy);GO:0006450 (regulation of translational fidelity);GO:0016226 (iron-sulfur cluster assembly);GO:0009570 (chloroplast stroma);GO:0006428 (isoleucyl-tRNA aminoacylation);GO:0010228 (vegetative to reproductive phase transition of meristem);GO:0002161 (amino…	K01870 (IARS, ileS)	ko00970	Aminoacyl-tRNA biosynthesis
uniq_05929	31 kda chloroplastic-like	0	0.127954	0	0.00251117	0	0	0	0.00567286	0.00128783	0.00057282	GO:0044434 (chloroplast part);GO:0003676 (nucleic acid binding);GO:0044238 (primary metabolic process);GO:0006725 (cellular aromatic compound metabolic process);GO:1901360 (organic cyclic compound metabolic process);GO:0006952 (defense response);GO:0000166 (nucleotide binding);	K11294 (NCL, NSR1)
m.62004	delta-aminolevulinic acid chloroplastic-like	0	0.128191	0	0.000973924	0	0	0	0.00220611	0.00046505	0.000250609	GO:0004655 (porphobilinogen synthase activity);GO:0006098 (pentose-phosphate shunt);GO:0046872 (metal ion binding);GO:0006364 (rRNA processing);GO:0015995 (chlorophyll biosynthetic process);GO:0009570 (chloroplast stroma);	K01698 (hemB, ALAD)	ko00860	Porphyrin and chlorophyll metabolism
m.62504	chaperone protein chloroplastic-like	0	0.128291	0	0.00108833	0	0	0	0.000472739	0.000321958	0.00247028	GO:0006200 (ATP catabolic process);GO:0009408 (response to heat);GO:0009658 (chloroplast organization);GO:0005524 (ATP binding);GO:0016887 (ATPase activity);GO:0009570 (chloroplast stroma);GO:0016485 (protein processing);	K03695 (clpB)	ko04213	Longevity regulating pathway - multiple species
m.63843	prolyl-trna synthetase-like	0	0.130071	0	0.000716205	0	0	0	0.0015758	0	0.00057282	GO:0005739 (mitochondrion);GO:0004827 (proline-tRNA ligase activity);GO:0016226 (iron-sulfur cluster assembly);GO:0010109 (regulation of photosynthesis);GO:0009553 (embryo sac development);GO:0010027 (thylakoid membrane organization);GO:0010228 (vegetative to reproductive phase transition of meristem);GO:0009658 (chloroplast organization);GO:0048481 (ovule development);GO:0005524 (ATP binding);GO…	K01881 (PARS, proS)	ko00970	Aminoacyl-tRNA biosynthesis
m.45507	60s ribosomal protein l6-like	0	0.131113	0	0.00199541	0	0	0	0.00441223	0.00157401	0	GO:0005730 (nucleolus);GO:0003735 (structural constituent of ribosome);GO:0005886 (plasma membrane);GO:0022625 (cytosolic large ribosomal subunit);GO:0009507 (chloroplast);GO:0006412 (translation);GO:0005783 (endoplasmic reticulum);GO:0042254 (ribosome biogenesis);	K02934 (RP-L6e, RPL6)	ko03010	Ribosome
m.408	phosphate dikinase 1	0	0.132395	0	0.00138403	0	0	0	0	0.00107319	0.00307891	GO:0016310 (phosphorylation);GO:0050242 (pyruvate, phosphate dikinase activity);GO:0006090 (pyruvate metabolic process);GO:0015976 (carbon utilization);	K01006 (ppdK)	ko00620; ko00710; ko01200	Carbon fixation in photosynthetic organisms; Carbon metabolism; Pyruvate metabolism
m.61518	apolipoprotein d	0	0.132734	0	0.000834874	0	0	0	0	0.0018602	0.000644422	GO:0009535 (chloroplast thylakoid membrane);GO:0031977 (thylakoid lumen);GO:0006979 (response to oxidative stress);
uniq_04937	probable pyridoxal biosynthesis protein pdx1-like	0	0.132927	0	0.00245618	0	0	0	0.00189095	0	0.00547759	GO:0006098 (pentose-phosphate shunt);GO:0043085 (positive regulation of catalytic activity);GO:0019252 (starch biosynthetic process);GO:0010335 (response to non-ionic osmotic stress);GO:0000023 (maltose metabolic process);GO:0006982 (response to lipid hydroperoxide);GO:0042823 (pyridoxal phosphate biosynthetic process);GO:0009507 (chloroplast);GO:0005829 (cytosol);GO:0046982 (protein heterodimeri…	K06215 (pdxS, pdx1)	ko00750	Vitamin B6 metabolism
m.44285	clathrin heavy chain 1-like	0	0.133637	0	0.000140854	0	0	0	0.000315159	0	0.000107404	GO:0016192 (vesicle-mediated transport);GO:0030132 (clathrin coat of coated pit);GO:0030130 (clathrin coat of trans-Golgi network vesicle);GO:0006886 (intracellular protein transport);GO:0005198 (structural molecule activity);GO:0009507 (chloroplast);GO:0005773 (vacuole);GO:0005515 (protein binding);	K04646 (CLTC)	ko04142; ko04144	Endocytosis; Lysosome
m.61506	probable fructokinase-4-like	0	0.134895	0	0.000859061	0	0	0	0	0.000643915	0.00193327	GO:0004747 (ribokinase activity);GO:0006014 (D-ribose metabolic process);GO:0005886 (plasma membrane);GO:0016310 (phosphorylation);GO:0005524 (ATP binding);GO:0019252 (starch biosynthetic process);GO:0008865 (fructokinase activity);GO:0006098 (pentose-phosphate shunt);GO:0005985 (sucrose metabolic process);GO:0006000 (fructose metabolic process);GO:0006013 (mannose metabolic process);	K00847 (E2.7.1.4, scrK)	ko00051; ko00500; ko00520	Amino sugar and nucleotide sugar metabolism; Fructose and mannose metabolism; Starch and sucrose metabolism
m.61022	udp-d-apiose udp-d-xylose synthase 1	0	0.136624	0	0.00161851	0	0	0	0.00378191	0.000536596	0.000537018	GO:0048040 (UDP-glucuronate decarboxylase activity);GO:0051287 (NAD binding);GO:0009226 (nucleotide-sugar biosynthetic process);GO:0005634 (nucleus);GO:0005829 (cytosol);GO:0048046 (apoplast);GO:0005982 (starch metabolic process);GO:0005985 (sucrose metabolic process);	K12449 (AXS)	ko00520	Amino sugar and nucleotide sugar metabolism
m.54211	beta-galactosidase 8-like	0	0.136809	0	0.00137212	0	0	0	0	0.00100165	0.00311471	GO:0004553 (hydrolase activity, hydrolyzing O-glycosyl compounds);GO:0005975 (carbohydrate metabolic process);
m.64279	gdsl esterase lipase at5g45670	0	0.137035	0	0.000393579	0	0	0	0	0.000894326	0.00028641	GO:0016788 (hydrolase activity, acting on ester bonds);GO:0048046 (apoplast);GO:0005618 (cell wall);GO:0005634 (nucleus);GO:0009507 (chloroplast);GO:0006629 (lipid metabolic process);
m.9094	nadp-dependent d-sorbitol-6-phosphate dehydrogenase	0	0.138691	0	0.00045321	0	0	0	0	0.00103742	0.000322211	GO:0046686 (response to cadmium ion);GO:0005829 (cytosol);GO:0055114 (oxidation-reduction process);GO:0047641 (aldose-6-phosphate reductase (NADPH) activity);GO:0009536 (plastid);	K00011 (E1.1.1.21, AKR1)	ko00040; ko00051; ko00052; ko00561	Fructose and mannose metabolism; Galactose metabolism; Glycerolipid metabolism; Pentose and glucuronate interconversions
m.15312	glycine--trna ligase mitochondrial-like	0	0.139237	0	0.000202836	0	0	0	0	0.000143092	0.000465416	GO:0005829 (cytosol);GO:0010498 (proteasomal protein catabolic process);GO:0005739 (mitochondrion);GO:0006426 (glycyl-tRNA aminoacylation);GO:0007010 (cytoskeleton organization);GO:0005768 (endosome);GO:0005524 (ATP binding);GO:0005802 (trans-Golgi network);GO:0006094 (gluconeogenesis);GO:0046686 (response to cadmium ion);GO:0005794 (Golgi apparatus);GO:0004820 (glycine-tRNA ligase activity);GO:0…	K01880 (GARS, glyS1)	ko00970	Aminoacyl-tRNA biosynthesis
m.25051	proteasome subunit beta type-2-a-like	0	0.140507	0	0.000775224	0	0	0	0	0.00178865	0.000537018	GO:0005773 (vacuole);GO:0005839 (proteasome core complex);GO:0046686 (response to cadmium ion);GO:0005886 (plasma membrane);GO:0005634 (nucleus);GO:0048046 (apoplast);GO:0004298 (threonine-type endopeptidase activity);GO:0051603 (proteolysis involved in cellular protein catabolic process);	K02734 (PSMB2)	ko03050	Proteasome
m.61898	thioredoxin chloroplastic-like	0	0.141168	0	0.000834855	0	0	0	0	0.00193175	0.00057282	GO:0006662 (glycerol ether metabolic process);GO:0008047 (enzyme activator activity);GO:0006098 (pentose-phosphate shunt);GO:0045454 (cell redox homeostasis);GO:0019760 (glucosinolate metabolic process);GO:0019288 (isopentenyl diphosphate biosynthetic process, methylerythritol 4-phosphate pathway);GO:0009055 (electron carrier activity);GO:0004857 (enzyme inhibitor activity);GO:0043086 (negative r…	K03671 (trxA)
m.2834	heparanase-like protein 1-like	0	0.141642	0	0.000262495	0	0	0	0	0.000178865	0.000608621	GO:0005576 (extracellular region);GO:0016020 (membrane);GO:0009505 (plant-type cell wall);GO:0004566 (beta-glucuronidase activity);GO:0009826 (unidimensional cell growth);GO:0005982 (starch metabolic process);GO:0005985 (sucrose metabolic process);GO:0006027 (glycosaminoglycan catabolic process);GO:0015994 (chlorophyll metabolic process);	K07964 (HPSE)	ko00531	Glycosaminoglycan degradation
m.66	polyamine oxidase	0	0.142328	0	0.000477265	0	0	0	0	0.000321958	0.00110984	GO:0052893 (N1-acetylspermine:oxygen oxidoreductase (propane-1,3-diamine-forming) activity);GO:0052900 (spermine oxidase (propane-1,3-diamine-forming) activity);GO:0016023 (cytoplasmic membrane-bounded vesicle);GO:0052896 (spermidine oxidase (propane-1,3-diamine-forming) activity);GO:0055114 (oxidation-reduction process);GO:0052897 (N8-acetylspermidine:oxygen oxidoreductase (propane-1,3-diamine-f…	K13366 (MPAO, PAO1)	ko00330; ko00410	Arginine and proline metabolism; beta-Alanine metabolism
m.13586	ferritin- chloroplastic	0	0.142482	0	0.00058465	0	0	0	0	0.000393504	0.00136045	GO:0006979 (response to oxidative stress);GO:0006879 (cellular iron ion homeostasis);GO:0008199 (ferric iron binding);GO:0009737 (response to abscisic acid stimulus);GO:0004322 (ferroxidase activity);GO:0009507 (chloroplast);GO:0006826 (iron ion transport);GO:0055114 (oxidation-reduction process);GO:0015994 (chlorophyll metabolic process);	K00522 (FTH1)
m.62285	plastid-lipid-associated chloroplastic-like	0	0.144331	0	0.00103806	0	0	0	0	0.000679688	0.00243448	GO:0031977 (thylakoid lumen);GO:0009409 (response to cold);GO:0009509 (chromoplast);GO:0009737 (response to abscisic acid stimulus);GO:0009535 (chloroplast thylakoid membrane);GO:0010205 (photoinhibition);GO:0010287 (plastoglobule);GO:0032440 (2-alkenal reductase [NAD(P)] activity);GO:0005198 (structural molecule activity);GO:0005634 (nucleus);GO:0010319 (stromule);
m.24006	-dimethyl-8-ribityllumazine chloroplastic-like	0	0.144993	0	0.000882947	0	0	0	0	0.000572369	0.00207647	GO:0006007 (glucose catabolic process);GO:0000906 (6,7-dimethyl-8-ribityllumazine synthase activity);GO:0009867 (jasmonic acid mediated signaling pathway);GO:0009231 (riboflavin biosynthetic process);GO:0016740 (transferase activity);GO:0009570 (chloroplast stroma);GO:0009349 (riboflavin synthase complex);	K00794 (ribH, RIB4)	ko00740	Riboflavin metabolism
m.13689	atp synthase cf1 epsilon subunit	0	0.145905	0	0.00128805	0	0	0	0	0.00304071	0.000823428	GO:0046961 (proton-transporting ATPase activity, rotational mechanism);GO:0046933 (proton-transporting ATP synthase activity, rotational mechanism);GO:0042777 (plasma membrane ATP synthesis coupled proton transport);GO:0045261 (proton-transporting ATP synthase complex, catalytic core F(1));GO:0009535 (chloroplast thylakoid membrane);GO:0005524 (ATP binding);GO:0006119 (oxidative phosphorylation);	K02114 (ATPF1E, atpC)	ko00190; ko00195	Oxidative phosphorylation; Photosynthesis
m.11307	lysosomal alpha-mannosidase-like	0	0.148162	0	0.00127611	0	0	0	0	0.00304071	0.000787627	GO:0008270 (zinc ion binding);GO:0004553 (hydrolase activity, hydrolyzing O-glycosyl compounds);GO:0005975 (carbohydrate metabolic process);	K01191 (E3.2.1.24)	ko00511	Other glycan degradation
m.60789	glutamate decarboxylase-like	0	0.148845	0	0.000703649	0	0	0	0	0.00168133	0.000429615	GO:0006536 (glutamate metabolic process);GO:0030170 (pyridoxal phosphate binding);GO:0009506 (plasmodesma);GO:0004351 (glutamate decarboxylase activity);GO:0005634 (nucleus);GO:0005829 (cytosol);GO:0005516 (calmodulin binding);GO:0006522 (alanine metabolic process);GO:0006531 (aspartate metabolic process);GO:0019482 (beta-alanine metabolic process);GO:0019530 (taurine metabolic process);	K01580 (E4.1.1.15, gadB, gadA, GAD)	ko00250; ko00410	Alanine, aspartate and glutamate metabolism; beta-Alanine metabolism
m.61214	rab gdp dissociation inhibitor alpha-like	0	0.151816	0	0.000799439	0	0	0	0	0.00046505	0.00193327	GO:0005093 (Rab GDP-dissociation inhibitor activity);GO:0048227 (plasma membrane to endosome transport);GO:0015031 (protein transport);	K17255 (GDI1_2)
m.46396	UNCHARACTERIZED_PROTEIN	0	0.152326	0	0.00172837	0	0	0	0.00425465	0.00046505	0.000465416	-	K03283 (HSPA1_8)	ko03040; ko04010; ko04141; ko04144; ko04213	Endocytosis; Longevity regulating pathway - multiple species; MAPK signaling pathway; Protein processing in endoplasmic reticulum; Spliceosome
m.63319	signal recognition particle 54 kda chloroplastic-like	0	0.154184	0	0.00101938	0	0	0	0.00252127	0.000178865	0.000358012	GO:0005515 (protein binding);GO:0005786 (signal recognition particle, endoplasmic reticulum targeting);GO:0008312 (7S RNA binding);GO:0051607 (defense response to virus);GO:0005525 (GTP binding);GO:0006184 (GTP catabolic process);GO:0019288 (isopentenyl diphosphate biosynthetic process, methylerythritol 4-phosphate pathway);GO:0009570 (chloroplast stroma);GO:0080085 (signal recognition particle, …	K03106 (SRP54, ffh)	ko03060	Protein export
m.61865	30s ribosomal protein chloroplastic-like	0	0.154543	0	0.000966904	0	0	0	0.00236369	0	0.000537018	GO:0006412 (translation);GO:0003723 (RNA binding);GO:0005840 (ribosome);GO:0006364 (rRNA processing);GO:0003735 (structural constituent of ribosome);GO:0015995 (chlorophyll biosynthetic process);GO:0009941 (chloroplast envelope);GO:0009570 (chloroplast stroma);GO:0016020 (membrane);	K02968 (RP-S20, rpsT)	ko03010	Ribosome
uniq_05457	hydroxyacyl-acp dehydrase	0	0.154543	0	0.000837984	0	0	0	0.00204853	0	0.000465416	GO:0005737 (cytoplasm);GO:0006633 (fatty acid biosynthetic process);GO:0016836 (hydro-lyase activity);	K02372 (fabZ)	ko00061; ko00780; ko01212	Biotin metabolism; Fatty acid biosynthesis; Fatty acid metabolism
m.29814	ribonuclease 3	0	0.154543	0	0.000966904	0	0	0	0.00236369	0	0.000537018	GO:0000785 (chromatin);GO:0004525 (ribonuclease III activity);GO:0006833 (water transport);GO:0005773 (vacuole);GO:0009651 (response to salt stress);GO:0006333 (chromatin assembly or disassembly);GO:0051607 (defense response to virus);GO:0009507 (chloroplast);GO:0006972 (hyperosmotic response);GO:0007030 (Golgi organization);GO:0006096 (glycolysis);GO:0003677 (DNA binding);GO:0046686 (response to…
m.57415	translation initiation factor if-3	0	0.154543	0	0.000644603	0	0	0	0.0015758	0	0.000358012	GO:0045036 (protein targeting to chloroplast);GO:0009793 (embryo development ending in seed dormancy);GO:0009507 (chloroplast);GO:0003743 (translation initiation factor activity);GO:0016226 (iron-sulfur cluster assembly);GO:0019288 (isopentenyl diphosphate biosynthetic process, methylerythritol 4-phosphate pathway);GO:0045893 (positive regulation of transcription, DNA-dependent);GO:0009073 (aroma…	K02520 (infC, MTIF3)
m.60904	v-type proton atpase subunit e-like	0	0.154543	0	0.000644603	0	0	0	0.0015758	0	0.000358012	GO:0009651 (response to salt stress);GO:0042742 (defense response to bacterium);GO:0009409 (response to cold);GO:0009705 (plant-type vacuole membrane);GO:0046961 (proton-transporting ATPase activity, rotational mechanism);GO:0007030 (Golgi organization);GO:0015991 (ATP hydrolysis coupled proton transport);GO:0009832 (plant-type cell wall biogenesis);GO:0022626 (cytosolic ribosome);GO:0033178 (pro…	K02150 (ATPeV1E, ATP6E)	ko00190; ko04145	Oxidative phosphorylation; Phagosome
m.52027	3-dehydroquinate synthase-like	0	0.154543	0	0.000386762	0	0	0	0.000945477	0	0.000214807	GO:0005768 (endosome);GO:0005794 (Golgi apparatus);GO:0006744 (ubiquinone biosynthetic process);GO:0003856 (3-dehydroquinate synthase activity);GO:0009570 (chloroplast stroma);GO:0005802 (trans-Golgi network);GO:0000162 (tryptophan biosynthetic process);GO:0006571 (tyrosine biosynthetic process);GO:0009094 (L-phenylalanine biosynthetic process);	K01735 (aroB)	ko00400; ko01230	Biosynthesis of amino acids; Phenylalanine, tyrosine and tryptophan biosynthesis
m.44992	acetylornithine mitochondrial-like	0	0.154543	0	0.000386762	0	0	0	0.000945477	0	0.000214807	GO:0009414 (response to water deprivation);GO:0009873 (ethylene mediated signaling pathway);GO:0006355 (regulation of transcription, DNA-dependent);GO:0042742 (defense response to bacterium);GO:0010143 (cutin biosynthetic process);GO:0006526 (arginine biosynthetic process);GO:0003992 (N2-acetyl-L-ornithine:2-oxoglutarate 5-aminotransferase activity);GO:0009570 (chloroplast stroma);GO:0043565 (seq…	K00818 (E2.6.1.11, argD)	ko00220; ko01210; ko01230	2-Oxocarboxylic acid metabolism; Arginine biosynthesis; Biosynthesis of amino acids
m.3207	nudix hydrolase 2-like	0	0.154543	0	0.000515682	0	0	0	0.00126064	0	0.00028641	GO:0051287 (NAD binding);GO:0000210 (NAD diphosphatase activity);GO:0005829 (cytosol);GO:0047631 (ADP-ribose diphosphatase activity);GO:0006769 (nicotinamide metabolic process);GO:0046497 (nicotinate nucleotide metabolic process);GO:0006144 (purine nucleobase metabolic process);
m.61448	probable 26s proteasome non-atpase regulatory subunit 6-like	0	0.154543	0	0.000386762	0	0	0	0.000945477	0	0.000214807	GO:0000085 (G2 phase of mitotic cell cycle);GO:0051788 (response to misfolded protein);GO:0006635 (fatty acid beta-oxidation);GO:0043161 (proteasomal ubiquitin-dependent protein catabolic process);GO:0051604 (protein maturation);GO:0009407 (toxin catabolic process);GO:0080129 (proteasome core complex assembly);GO:0051510 (regulation of unidimensional cell growth);GO:0048767 (root hair elongation)…	K03037 (PSMD6, RPN7)	ko03050	Proteasome
m.62814	probable cinnamyl alcohol dehydrogenase 1-like	0	0.154543	0	0.000515682	0	0	0	0.00126064	0	0.00028641	GO:0046685 (response to arsenic-containing substance);GO:0042344 (indole glucosinolate catabolic process);GO:0015700 (arsenite transport);GO:0009697 (salicylic acid biosynthetic process);GO:0048037 (cofactor binding);GO:0005507 (copper ion binding);GO:0010363 (regulation of plant-type hypersensitive response);GO:0010200 (response to chitin);GO:0034976 (response to endoplasmic reticulum stress);GO…	K00083 (E1.1.1.195)	ko00940	Phenylpropanoid biosynthesis
m.66279	uncharacterized loc101207467	0	0.154543	0	0.000386762	0	0	0	0.000945477	0	0.000214807	GO:0016023 (cytoplasmic membrane-bounded vesicle);GO:0005794 (Golgi apparatus);GO:0032259 (methylation);GO:0008168 (methyltransferase activity);
m.5920	UNCHARACTERIZED_PROTEIN	0	0.154543	0	0.000580142	0	0	0	0.00141822	0	0.000322211	-
uniq_01994	UNCHARACTERIZED_PROTEIN	0	0.154543	0	0.00161151	0	0	0	0.00393949	0	0.000895031	-	K09013 (sufC)
m.62462	atp-dependent clp protease proteolytic subunit-related protein chloroplastic-like	0	0.15458	0	0.000580058	0	0	0	0.00141822	0.000321958	0	GO:0000302 (response to reactive oxygen species);GO:0010468 (regulation of gene expression);GO:0032880 (regulation of protein localization);GO:0019288 (isopentenyl diphosphate biosynthetic process, methylerythritol 4-phosphate pathway);GO:0009941 (chloroplast envelope);GO:0009627 (systemic acquired resistance);GO:0006508 (proteolysis);GO:0009570 (chloroplast stroma);GO:0031347 (regulation of defe…	K01358 (clpP, CLPP)
m.2778	elicitor-responsive protein 1-like	0	0.15458	0	0.00116012	0	0	0	0.00283643	0.000643915	0	GO:0005515 (protein binding);
uniq_03160	40s ribosomal protein s2-4-like	0	0.15458	0	0.00070896	0	0	0	0.00173338	0.000393504	0	GO:0003735 (structural constituent of ribosome);GO:0003723 (RNA binding);GO:0015935 (small ribosomal subunit);GO:0006412 (translation);GO:0042254 (ribosome biogenesis);	K02981 (RP-S2e, RPS2)	ko03010	Ribosome
m.60827	40s ribosomal protein s6-like	0	0.15458	0	0.00070896	0	0	0	0.00173338	0.000393504	0	GO:0005730 (nucleolus);GO:0022626 (cytosolic ribosome);GO:0003735 (structural constituent of ribosome);GO:0005886 (plasma membrane);GO:0040007 (growth);GO:0009507 (chloroplast);GO:0006412 (translation);GO:0042254 (ribosome biogenesis);	K02991 (RP-S6e, RPS6)	ko03010	Ribosome
m.18529	60s ribosomal protein l11	0	0.15458	0	0.00103121	0	0	0	0.00252127	0.000572369	0	GO:0001510 (RNA methylation);GO:0006412 (translation);GO:0005730 (nucleolus);GO:0009506 (plasmodesma);GO:0003735 (structural constituent of ribosome);GO:0009507 (chloroplast);GO:0005773 (vacuole);GO:0016020 (membrane);GO:0022625 (cytosolic large ribosomal subunit);GO:0005794 (Golgi apparatus);GO:0042254 (ribosome biogenesis);	K02868 (RP-L11e, RPL11)	ko03010	Ribosome
m.60807	60s ribosomal protein l12-like	0	0.15458	0	0.00438266	0	0	0	0.0107154	0.00243257	0	GO:0005840 (ribosome);GO:0003735 (structural constituent of ribosome);GO:0006412 (translation);GO:0042254 (ribosome biogenesis);	K02870 (RP-L12e, RPL12)	ko03010	Ribosome
m.18019	60s ribosomal protein l27a-3	0	0.15458	0	0.00128902	0	0	0	0.00315159	0.000715461	0	GO:0005730 (nucleolus);GO:0003735 (structural constituent of ribosome);GO:0022625 (cytosolic large ribosomal subunit);GO:0016020 (membrane);GO:0006412 (translation);GO:0042254 (ribosome biogenesis);	K02900 (RP-L27Ae, RPL27A)	ko03010	Ribosome
m.30901	60s ribosomal protein l9-like	0	0.15458	0	0.000966763	0	0	0	0.00236369	0.000536596	0	GO:0005840 (ribosome);GO:0003735 (structural constituent of ribosome);GO:0006412 (translation);GO:0019843 (rRNA binding);GO:0042254 (ribosome biogenesis);	K02940 (RP-L9e, RPL9)	ko03010	Ribosome
m.60981	probable fructose-bisphosphate aldolase chloroplastic-like	0	0.15458	0	0.000451156	0	0	0	0.00110306	0.000250411	0	GO:0006979 (response to oxidative stress);GO:0005739 (mitochondrion);GO:0009651 (response to salt stress);GO:0006098 (pentose-phosphate shunt);GO:0006096 (glycolysis);GO:0009534 (chloroplast thylakoid);GO:0010287 (plastoglobule);GO:0004332 (fructose-bisphosphate aldolase activity);GO:0046686 (response to cadmium ion);GO:0006000 (fructose metabolic process);GO:0006013 (mannose metabolic process);G…	K01623 (ALDO)	ko00010; ko00030; ko00051; ko00710; ko01200; ko01230	Biosynthesis of amino acids; Carbon fixation in photosynthetic organisms; Carbon metabolism; Fructose and mannose metabolism; Glycolysis/Gluconeogenesis; Pentose phosphate pathway
m.64339	shikimate chloroplastic-like	0	0.15458	0	0.000644509	0	0	0	0.0015758	0.000357731	0	GO:0006636 (unsaturated fatty acid biosynthetic process);GO:0006766 (vitamin metabolic process);GO:0006546 (glycine catabolic process);GO:0019748 (secondary metabolic process);GO:0016310 (phosphorylation);GO:0009106 (lipoate metabolic process);GO:0009108 (coenzyme biosynthetic process);GO:0015995 (chlorophyll biosynthetic process);GO:0016226 (iron-sulfur cluster assembly);GO:0019288 (isopentenyl …	K00891 (E2.7.1.71, aroK, aroL)	ko00400; ko01230	Biosynthesis of amino acids; Phenylalanine, tyrosine and tryptophan biosynthesis
m.3327	trafficking protein particle complex subunit 10-like	0	0.15458	0	0.000128902	0	0	0	0.000315159	7.15461e-05	0	GO:0005886 (plasma membrane);GO:0000919 (cell plate assembly);GO:0005515 (protein binding);
m.25811	40s ribosomal protein	0	0.15458	0	0.00154682	0	0	0	0.00378191	0.000858553	0	GO:0005730 (nucleolus);GO:0003735 (structural constituent of ribosome);GO:0005886 (plasma membrane);GO:0005618 (cell wall);GO:0022627 (cytosolic small ribosomal subunit);GO:0009507 (chloroplast);GO:0006412 (translation);GO:0000166 (nucleotide binding);GO:0042254 (ribosome biogenesis);	K02974 (RP-S24e, RPS24)	ko03010	Ribosome
m.2705	50s ribosomal protein chloroplastic-like	0	0.15458	0	0.00135347	0	0	0	0.00330917	0.000751234	0	GO:0006412 (translation);GO:0008266 (poly(U) RNA binding);GO:0000311 (plastid large ribosomal subunit);GO:0003735 (structural constituent of ribosome);GO:0019288 (isopentenyl diphosphate biosynthetic process, methylerythritol 4-phosphate pathway);GO:0009535 (chloroplast thylakoid membrane);GO:0009570 (chloroplast stroma);GO:0019344 (cysteine biosynthetic process);GO:0022626 (cytosolic ribosome);G…	K02926 (RP-L4, MRPL4, rplD)	ko03010	Ribosome
uniq_02418	ribosomal protein s7	0	0.15458	0	0.00161127	0	0	0	0.00393949	0.000894326	0	GO:0005763 (mitochondrial small ribosomal subunit);GO:0000312 (plastid small ribosomal subunit);GO:0003735 (structural constituent of ribosome);GO:0009507 (chloroplast);GO:0006412 (translation);GO:0019843 (rRNA binding);GO:0042254 (ribosome biogenesis);	K02992 (RP-S7, MRPS7, rpsG)	ko03010	Ribosome
m.61404	succinyl- ligase	0	0.15458	0	0.00199798	0	0	0	0.00488497	0.00110896	0	GO:0005507 (copper ion binding);GO:0006511 (ubiquitin-dependent protein catabolic process);GO:0006105 (succinate metabolic process);GO:0005739 (mitochondrion);GO:0009651 (response to salt stress);GO:0051788 (response to misfolded protein);GO:0006104 (succinyl-CoA metabolic process);GO:0019243 (methylglyoxal catabolic process to D-lactate);GO:0080129 (proteasome core complex assembly);GO:0004775 (…	K01900 (LSC2)	ko00020; ko01200	Carbon metabolism; Citrate cycle (TCA cycle)
m.24476	tyramine n-feruloyltransferase 4 11-like	0	0.15458	0	0.000773411	0	0	0	0.00189095	0.000429277	0	GO:0050366 (tyramine N-feruloyltransferase activity);GO:0008080 (N-acetyltransferase activity);GO:0009507 (chloroplast);GO:0042967 (acyl-carrier-protein biosynthetic process);
m.41845	UNCHARACTERIZED_PROTEIN	0	0.15458	0	0.00148237	0	0	0	0.00362433	0.00082278	0	-
m.2301	probable ribose-5-phosphate isomerase-like	0	0.156005	0	0.000727489	0	0	0	0	0.00178865	0.000393814	GO:0019684 (photosynthesis, light reaction);GO:0031348 (negative regulation of defense response);GO:0009595 (detection of biotic stimulus);GO:0009941 (chloroplast envelope);GO:0009867 (jasmonic acid mediated signaling pathway);GO:0009697 (salicylic acid biosynthetic process);GO:0009862 (systemic acquired resistance, salicylic acid mediated signaling pathway);GO:0006636 (unsaturated fatty acid bio…	K01807 (rpiA)	ko00030; ko00710; ko01200; ko01230	Biosynthesis of amino acids; Carbon fixation in photosynthetic organisms; Carbon metabolism; Pentose phosphate pathway
m.64379	12-oxophytodienoate reductase 3-like	0	0.157742	0	0.000477284	0	0	0	0	0.000250411	0.00118144	GO:0009611 (response to wounding);GO:0009620 (response to fungus);GO:0009867 (jasmonic acid mediated signaling pathway);GO:0009414 (response to water deprivation);GO:0005777 (peroxisome);GO:0042538 (hyperosmotic salinity response);GO:0006569 (tryptophan catabolic process);GO:0009695 (jasmonic acid biosynthetic process);GO:0009684 (indoleacetic acid biosynthetic process);GO:0009738 (abscisic acid …	K05894 (OPR)	ko00592	alpha-Linolenic acid metabolism
m.63064	glucose-1-phosphate adenylyltransferase large subunit chloroplastic-like	0	0.158278	0	0.00193209	0	0	0	0.000787898	0.00482936	0.000179006	GO:0009902 (chloroplast relocation);GO:0019684 (photosynthesis, light reaction);GO:0010114 (response to red light);GO:0006098 (pentose-phosphate shunt);GO:0006364 (rRNA processing);GO:0009941 (chloroplast envelope);GO:0010027 (thylakoid membrane organization);GO:0009637 (response to blue light);GO:0019252 (starch biosynthetic process);GO:0009570 (chloroplast stroma);GO:0010218 (response to far re…	K00975 (glgC)	ko00500; ko00520	Amino sugar and nucleotide sugar metabolism; Starch and sucrose metabolism
m.60868	chlorophyll a-b binding protein chloroplastic-like	0	0.159381	0	0.000632584	0	0	0	0.0015758	0.000321958	0	GO:0009744 (response to sucrose stimulus);GO:0010114 (response to red light);GO:0016168 (chlorophyll binding);GO:0030076 (light-harvesting complex);GO:0046872 (metal ion binding);GO:0006364 (rRNA processing);GO:0009941 (chloroplast envelope);GO:0009637 (response to blue light);GO:0010155 (regulation of proton transport);GO:0009768 (photosynthesis, light harvesting in photosystem I);GO:0009535 (ch…	K08907 (LHCA1)	ko00196	Photosynthesis - antenna proteins
m.63051	tripeptidyl-peptidase 2-like	0	0.162375	0	0.000596293	0	0	0	0	0.00150247	0.00028641	GO:0022626 (cytosolic ribosome);GO:0005773 (vacuole);GO:0008240 (tripeptidyl-peptidase activity);GO:0004252 (serine-type endopeptidase activity);GO:0005886 (plasma membrane);GO:0009507 (chloroplast);GO:0006508 (proteolysis);	K01280 (TPP2)
m.62479	dihydrolipoyllysine-residue acetyltransferase component of pyruvate dehydrogenase complex-like	0	0.162696	0	0.000374781	0	0	0	0.000945477	0.000178865	0	GO:0009072 (aromatic amino acid family metabolic process);GO:0000096 (sulfur amino acid metabolic process);GO:0009941 (chloroplast envelope);GO:0006086 (acetyl-CoA biosynthetic process from pyruvate);GO:0016126 (sterol biosynthetic process);GO:0016020 (membrane);GO:0006636 (unsaturated fatty acid biosynthetic process);GO:0022626 (cytosolic ribosome);GO:0044272 (sulfur compound biosynthetic proces…	K00627 (DLAT, aceF, pdhC)	ko00010; ko00020; ko00620; ko01200	Carbon metabolism; Citrate cycle (TCA cycle); Glycolysis/Gluconeogenesis; Pyruvate metabolism
m.22197	fructose- - chloroplastic-like	0	0.166233	0	0.00104947	0	0	0	0	0.00268298	0.000465416	GO:0006098 (pentose-phosphate shunt);GO:0010218 (response to far red light);GO:0048046 (apoplast);GO:0016117 (carotenoid biosynthetic process);GO:0004331 (fructose-2,6-bisphosphate 2-phosphatase activity);GO:0010319 (stromule);GO:0035304 (regulation of protein dephosphorylation);GO:0043085 (positive regulation of catalytic activity);GO:0019252 (starch biosynthetic process);GO:0010114 (response to…	K03841 (FBP, fbp)	ko00010; ko00030; ko00051; ko00710; ko01200; ko04152	AMPK signaling pathway; Carbon fixation in photosynthetic organisms; Carbon metabolism; Fructose and mannose metabolism; Glycolysis/Gluconeogenesis; Pentose phosphate pathway
m.18586	v-type proton atpase subunit b2	0	0.171724	0	0.00109779	0	0	0	0	0.000429277	0.0028641	GO:0005774 (vacuolar membrane);GO:0006098 (pentose-phosphate shunt);GO:0006094 (gluconeogenesis);GO:0009941 (chloroplast envelope);GO:0051017 (actin filament bundle assembly);GO:0033180 (proton-transporting V-type ATPase, V1 domain);GO:0009651 (response to salt stress);GO:0010498 (proteasomal protein catabolic process);GO:0046933 (proton-transporting ATP synthase activity, rotational mechanism);G…	K02147 (ATPeV1B, ATP6B)	ko00190; ko04145	Oxidative phosphorylation; Phagosome
m.61966	nad-dependent malic enzyme 62 kda mitochondrial-like	0	0.174562	0	0.000393541	0	0	0	0	0.00103742	0.000143205	GO:0051287 (NAD binding);GO:0008270 (zinc ion binding);GO:0016652 (oxidoreductase activity, acting on NAD(P)H, NAD(P) as acceptor);GO:0005739 (mitochondrion);GO:0009651 (response to salt stress);GO:0050897 (cobalt ion binding);GO:0004471 (malate dehydrogenase (decarboxylating) activity);GO:0009266 (response to temperature stimulus);GO:0006108 (malate metabolic process);GO:0005524 (ATP binding);GO…	K00028 (E1.1.1.39)	ko00620; ko00710; ko01200	Carbon fixation in photosynthetic organisms; Carbon metabolism; Pyruvate metabolism
m.18511	phosphoenolpyruvate housekeeping isozyme-like	0	0.17498	0	0.000895302	0	0	0	0.00236369	0	0.000322211	GO:0005829 (cytosol);GO:0032440 (2-alkenal reductase [NAD(P)] activity);GO:0048046 (apoplast);GO:0008964 (phosphoenolpyruvate carboxylase activity);GO:0006094 (gluconeogenesis);GO:0019643 (reductive tricarboxylic acid cycle);	K01595 (ppc)	ko00620; ko00710; ko01200	Carbon fixation in photosynthetic organisms; Carbon metabolism; Pyruvate metabolism
m.14717	26s proteasome non-atpase regulatory subunit 2 1a-like	0	0.180586	0	0.000818908	0	0	0	0.00220611	0	0.000250609	GO:0043161 (proteasomal ubiquitin-dependent protein catabolic process);GO:0005829 (cytosol);GO:0043248 (proteasome assembly);GO:0008540 (proteasome regulatory particle, base subcomplex);GO:0051726 (regulation of cell cycle);GO:0051788 (response to misfolded protein);GO:0009506 (plasmodesma);GO:0007010 (cytoskeleton organization);GO:0043130 (ubiquitin binding);GO:0030234 (enzyme regulator activity…	K03028 (PSMD2, RPN1)	ko03050	Proteasome
m.2325	ubiquitin-conjugating enzyme e2 35-like	0	0.181449	0	0.00396531	0	0	0	0.0107154	0.00118051	0	GO:0006301 (postreplication repair);GO:0006511 (ubiquitin-dependent protein catabolic process);GO:0010053 (root epidermal cell differentiation);GO:0010039 (response to iron ion);GO:0004842 (ubiquitin-protein ligase activity);GO:0016567 (protein ubiquitination);GO:0005515 (protein binding);GO:0031372 (UBC13-MMS2 complex);GO:0009507 (chloroplast);GO:0046686 (response to cadmium ion);GO:0005634 (nuc…	K10580 (UBE2N, BLU, UBC13)	ko04120	Ubiquitin mediated proteolysis
m.61964	14 kda zinc-binding	0	0.211325	0	0.000238675	0	0	0	0	0	0.000716025	GO:0006790 (sulfur compound metabolic process);GO:0047627 (adenylylsulfatase activity);GO:0005777 (peroxisome);GO:0005886 (plasma membrane);GO:0009150 (purine ribonucleotide metabolic process);GO:0008270 (zinc ion binding);GO:0005080 (protein kinase C binding);	K02503 (HINT1, hinT, hit)
m.11279	14-3-3 protein	0	0.211325	0	0.0017648	0	0	0	0	0.00529441	0	GO:0019904 (protein domain specific binding);	K06630 (YWHAE)	ko04110	Cell cycle
m.36805	14-3-3 protein 1-like	0	0.211325	0	0.00113371	0	0	0	0	0	0.00340112	GO:0006094 (gluconeogenesis);GO:0009941 (chloroplast envelope);GO:0009505 (plant-type cell wall);GO:0009740 (gibberellic acid mediated signaling pathway);GO:0009651 (response to salt stress);GO:0009407 (toxin catabolic process);GO:0016310 (phosphorylation);GO:0042742 (defense response to bacterium);GO:0005829 (cytosol);GO:0019904 (protein domain specific binding);GO:0006096 (glycolysis);GO:003288…	K06630 (YWHAE)	ko04110	Cell cycle
m.61463	20 kda chloroplastic-like	0	0.211325	0	0.000584293	0	0	0	0	0.00175288	0	GO:0006457 (protein folding);GO:0009570 (chloroplast stroma);	K04078 (groES, HSPE1)
m.32294	26s protease regulatory subunit	0	0.211325	0	0.000367686	0	0	0	0.00110306	0	0	GO:0008233 (peptidase activity);GO:0005618 (cell wall);GO:0008540 (proteasome regulatory particle, base subcomplex);GO:0005730 (nucleolus);GO:0006508 (proteolysis);GO:0005524 (ATP binding);GO:0008568 (microtubule-severing ATPase activity);GO:0030163 (protein catabolic process);GO:0005737 (cytoplasm);GO:0005886 (plasma membrane);	K03064 (PSMC6, RPT4)	ko03050	Proteasome
m.46414	26s proteasome non-atpase regulatory subunit 11	0	0.211325	0	8.35362e-05	0	0	0	0	0	0.000250609	GO:0000502 (proteasome complex);GO:0046686 (response to cadmium ion);GO:0005515 (protein binding);	K03036 (PSMD11, RPN6)	ko03050	Proteasome
m.62123	26s proteasome non-atpase regulatory subunit 13-like	0	0.211325	0	0.000367686	0	0	0	0.00110306	0	0	GO:0000502 (proteasome complex);GO:0005515 (protein binding);	K03039 (PSMD13, RPN9)	ko03050	Proteasome
m.2791	2-dehydro-3-deoxyphosphoheptonate aldolase 3-deoxy-d-arabino-heptulosonate 7-phosphate synthetase	0	0.211325	0	0.000367686	0	0	0	0.00110306	0	0	GO:0033587 (shikimate biosynthetic process);GO:0009423 (chorismate biosynthetic process);GO:0003849 (3-deoxy-7-phosphoheptulonate synthase activity);GO:0016020 (membrane);GO:0000162 (tryptophan biosynthetic process);GO:0006571 (tyrosine biosynthetic process);GO:0009094 (L-phenylalanine biosynthetic process);	K01626 (E2.5.1.54, aroF, aroG, aroH)	ko00400; ko01230	Biosynthesis of amino acids; Phenylalanine, tyrosine and tryptophan biosynthesis
m.62445	2-hydroxyacyl- lyase-like	0	0.211325	0	0.000131168	0	0	0	0	0.000393504	0	GO:0009407 (toxin catabolic process);GO:0010583 (response to cyclopentenone);GO:0046482 (para-aminobenzoic acid metabolic process);GO:0030976 (thiamine pyrophosphate binding);GO:0004737 (pyruvate decarboxylase activity);GO:0000287 (magnesium ion binding);GO:0016740 (transferase activity);GO:0009507 (chloroplast);GO:0005829 (cytosol);GO:0008949 (oxalyl-CoA decarboxylase activity);GO:0006094 (gluco…	K12261 (HACL1)	ko04146	Peroxisome
m.13113	2-oxoglutarate malate chloroplastic-like	0	0.211325	0	5.96687e-05	0	0	0	0	0	0.000179006	GO:0006814 (sodium ion transport);GO:0019676 (ammonia assimilation cycle);GO:0015729 (oxaloacetate transport);GO:0071423 (malate transmembrane transport);GO:0009941 (chloroplast envelope);GO:0015813 (L-glutamate transport);GO:0015131 (oxaloacetate transmembrane transporter activity);GO:0009534 (chloroplast thylakoid);GO:0015742 (alpha-ketoglutarate transport);GO:0015367 (oxoglutarate:malate antip…	K03319 (TC.DASS)
m.61961	2-oxoglutarate mitochondrial-like	0	0.211325	0	0.00015758	0	0	0	0.000472739	0	0	GO:0004591 (oxoglutarate dehydrogenase (succinyl-transferring) activity);GO:0019243 (methylglyoxal catabolic process to D-lactate);GO:0050897 (cobalt ion binding);GO:0046686 (response to cadmium ion);GO:0030976 (thiamine pyrophosphate binding);GO:0006099 (tricarboxylic acid cycle);GO:0008270 (zinc ion binding);GO:0005739 (mitochondrion);GO:0006554 (lysine catabolic process);GO:0006568 (tryptophan…	K00164 (OGDH, sucA)	ko00020; ko00310; ko00380; ko01200	Carbon metabolism; Citrate cycle (TCA cycle); Lysine degradation; Tryptophan metabolism
m.4895	30s ribosomal protein s1 homolog a-like	0	0.211325	0	0.000155139	0	0	0	0	0	0.000465416	GO:0003723 (RNA binding);	K02945 (RP-S1, rpsA)	ko03010	Ribosome
uniq_03579	37 kda inner envelope membrane chloroplastic-like	0	0.211325	0	0.000346079	0	0	0	0	0	0.00103824	GO:0010189 (vitamin E biosynthetic process);GO:0051741 (2-methyl-6-phytyl-1,4-benzoquinone methyltransferase activity);GO:0009941 (chloroplast envelope);GO:0010236 (plastoquinone biosynthetic process);GO:0032259 (methylation);GO:0019031 (viral envelope);	K12502 (VTE3, APG1)	ko00130	Ubiquinone and other terpenoid-quinone biosynthesis
m.8346	3-dehydroquinate synthase-like	0	0.211325	0	0.00019079	0	0	0	0	0.000572369	0	GO:0016491 (oxidoreductase activity);GO:0019252 (starch biosynthetic process);GO:0003856 (3-dehydroquinate synthase activity);GO:0000023 (maltose metabolic process);GO:0055114 (oxidation-reduction process);GO:0000162 (tryptophan biosynthetic process);GO:0006571 (tyrosine biosynthetic process);GO:0009094 (L-phenylalanine biosynthetic process);
m.65792	3-hydroxybenzoate 6-hydroxylase 1-like	0	0.211325	0	8.34705e-05	0	0	0	0	0.000250411	0	GO:0016709 (oxidoreductase activity, acting on paired donors, with incorporation or reduction of molecular oxygen, NAD(P)H as one donor, and incorporation of one atom of oxygen);GO:0008152 (metabolic process);
m.14049	3-hydroxybutyryl- dehydratase-like	0	0.211325	0	0.000131168	0	0	0	0	0.000393504	0	GO:0005777 (peroxisome);GO:0006635 (fatty acid beta-oxidation);GO:0016853 (isomerase activity);
uniq_04577	3-isopropylmalate dehydratase small subunit-like	0	0.211325	0	0.000119337	0	0	0	0	0	0.000358012	GO:0003861 (3-isopropylmalate dehydratase activity);GO:0009316 (3-isopropylmalate dehydratase complex);GO:0005739 (mitochondrion);GO:0009651 (response to salt stress);GO:0009266 (response to temperature stimulus);GO:0006972 (hyperosmotic response);GO:0006833 (water transport);GO:0007030 (Golgi organization);GO:0006096 (glycolysis);GO:0009570 (chloroplast stroma);GO:0046686 (response to cadmium io…	K01704 (leuD)	ko00290; ko00660; ko01210; ko01230	2-Oxocarboxylic acid metabolism; Biosynthesis of amino acids; C5-Branched dibasic acid metabolism; Valine, leucine and isoleucine biosynthesis
m.49278	3-phosphoinositide-dependent protein kinase 1-like	0	0.211325	0	7.15461e-05	0	0	0	0	0.000214638	0	GO:0035091 (phosphatidylinositol binding);GO:0005524 (ATP binding);GO:0004697 (protein kinase C activity);GO:0009860 (pollen tube growth);GO:0005515 (protein binding);GO:0004676 (3-phosphoinositide-dependent protein kinase activity);GO:0045860 (positive regulation of protein kinase activity);GO:0009827 (plant-type cell wall modification);GO:0005634 (nucleus);GO:0005886 (plasma membrane);GO:000716…	K06276 (PDPK1)	ko04071; ko04152; ko04210; ko04510	AMPK signaling pathway; Apoptosis; Focal adhesion; Sphingolipid signaling pathway
m.61420	40s ribosomal protein s14-like	0	0.211325	0	0.000536596	0	0	0	0	0.00160979	0	GO:0006412 (translation);GO:0006629 (lipid metabolic process);GO:0015450 (P-P-bond-hydrolysis-driven protein transmembrane transporter activity);GO:0008963 (phospho-N-acetylmuramoyl-pentapeptide-transferase activity);GO:0005730 (nucleolus);GO:0016021 (integral to membrane);GO:0003735 (structural constituent of ribosome);GO:0006486 (protein glycosylation);GO:0022626 (cytosolic ribosome);GO:0005886…	K02955 (RP-S14e, RPS14)	ko03010	Ribosome
m.15735	40s ribosomal protein s16-like	0	0.211325	0	0.000238487	0	0	0	0	0.000715461	0	GO:0005730 (nucleolus);GO:0022626 (cytosolic ribosome);GO:0003735 (structural constituent of ribosome);GO:0005618 (cell wall);GO:0009507 (chloroplast);GO:0016020 (membrane);GO:0006412 (translation);GO:0042254 (ribosome biogenesis);	K02960 (RP-S16e, RPS16)	ko03010	Ribosome
m.2552	40s ribosomal protein s25-2	0	0.211325	0	0.00152327	0	0	0	0.00456981	0	0	GO:0005794 (Golgi apparatus);GO:0003735 (structural constituent of ribosome);GO:0009506 (plasmodesma);GO:0001510 (RNA methylation);GO:0005774 (vacuolar membrane);GO:0022627 (cytosolic small ribosomal subunit);GO:0006412 (translation);GO:0042254 (ribosome biogenesis);	K02975 (RP-S25e, RPS25)	ko03010	Ribosome
m.11207	40s ribosomal protein s7	0	0.211325	0	0.000178865	0	0	0	0	0.000536596	0	GO:0006412 (translation);GO:0005618 (cell wall);GO:0005730 (nucleolus);GO:0006364 (rRNA processing);GO:0003735 (structural constituent of ribosome);GO:0022627 (cytosolic small ribosomal subunit);GO:0030686 (90S preribosome);GO:0042274 (ribosomal small subunit biogenesis);GO:0032040 (small-subunit processome);GO:0009507 (chloroplast);GO:0005886 (plasma membrane);	K02993 (RP-S7e, RPS7)	ko03010	Ribosome
m.60873	40s ribosomal protein s8-like	0	0.211325	0	0.000536596	0	0	0	0	0.00160979	0	GO:0003735 (structural constituent of ribosome);GO:0022627 (cytosolic small ribosomal subunit);GO:0006414 (translational elongation);GO:0000462 (maturation of SSU-rRNA from tricistronic rRNA transcript (SSU-rRNA, 5.8S rRNA, LSU-rRNA));	K02995 (RP-S8e, RPS8)	ko03010	Ribosome
m.61222	40s ribosomal protein s8-like	0	0.211325	0	0.000682845	0	0	0	0.00204853	0	0	GO:0005840 (ribosome);GO:0003735 (structural constituent of ribosome);GO:0009507 (chloroplast);GO:0006412 (translation);GO:0019843 (rRNA binding);GO:0042254 (ribosome biogenesis);	K02995 (RP-S8e, RPS8)	ko03010	Ribosome
m.6708	4-hydroxy-3-methylbut-2-en-1-yl diphosphate synthase-like	0	0.211325	0	4.7735e-05	0	0	0	0	0	0.000143205	GO:0044272 (sulfur compound biosynthetic process);GO:0009108 (coenzyme biosynthetic process);GO:0008652 (cellular amino acid biosynthetic process);GO:0009695 (jasmonic acid biosynthetic process);GO:0009697 (salicylic acid biosynthetic process);GO:0005506 (iron ion binding);GO:0019760 (glucosinolate metabolic process);GO:0016117 (carotenoid biosynthetic process);GO:0010114 (response to red light);…	K03526 (gcpE, ispG)	ko00900	Terpenoid backbone biosynthesis
m.62771	4-hydroxy-3-methylbut-2-enyl diphosphate reductase	0	0.211325	0	7.15461e-05	0	0	0	0	0.000214638	0	GO:0055114 (oxidation-reduction process);GO:0046677 (response to antibiotic);GO:0046872 (metal ion binding);GO:0019288 (isopentenyl diphosphate biosynthetic process, methylerythritol 4-phosphate pathway);GO:0050992 (dimethylallyl diphosphate biosynthetic process);GO:0051538 (3 iron, 4 sulfur cluster binding);GO:0016114 (terpenoid biosynthetic process);GO:0009570 (chloroplast stroma);GO:0046429 (4…	K03527 (ispH, lytB)	ko00900	Terpenoid backbone biosynthesis
m.18001	5 -nucleotidase -like	0	0.211325	0	9.53948e-05	0	0	0	0	0.000286184	0	GO:0008253 (5'-nucleotidase activity);GO:0005829 (cytosol);GO:0003993 (acid phosphatase activity);GO:0006771 (riboflavin metabolic process);GO:0019497 (hexachlorocyclohexane metabolic process);	K03787 (surE)	ko00230; ko00240; ko00760	Nicotinate and nicotinamide metabolism; Purine metabolism; Pyrimidine metabolism
m.23189	50s ribosomal protein chloroplastic-like	0	0.211325	0	0.000178865	0	0	0	0	0.000536596	0	GO:0006412 (translation);GO:0005840 (ribosome);GO:0010075 (regulation of meristem growth);GO:0009926 (auxin polar transport);GO:0003735 (structural constituent of ribosome);GO:0009941 (chloroplast envelope);GO:0008361 (regulation of cell size);GO:0010015 (root morphogenesis);GO:0042254 (ribosome biogenesis);GO:0009570 (chloroplast stroma);GO:0048653 (anther development);GO:0009664 (plant-type cel…	K02881 (RP-L18, MRPL18, rplR)	ko03010	Ribosome
m.43526	50s ribosomal protein chloroplastic-like	0	0.211325	0	0.000178865	0	0	0	0	0.000536596	0	GO:0006412 (translation);GO:0009295 (nucleoid);GO:0042742 (defense response to bacterium);GO:0009506 (plasmodesma);GO:0000311 (plastid large ribosomal subunit);GO:0003735 (structural constituent of ribosome);GO:0009941 (chloroplast envelope);GO:0009535 (chloroplast thylakoid membrane);GO:0009570 (chloroplast stroma);GO:0042254 (ribosome biogenesis);	K02935 (RP-L7, MRPL12, rplL)	ko03010	Ribosome
m.61384	50s ribosomal protein chloroplastic-like	0	0.211325	0	0.00019079	0	0	0	0	0.000572369	0	GO:0006412 (translation);GO:0005840 (ribosome);GO:0009295 (nucleoid);GO:0006354 (DNA-dependent transcription, elongation);GO:0003735 (structural constituent of ribosome);GO:0009941 (chloroplast envelope);GO:0042254 (ribosome biogenesis);GO:0009570 (chloroplast stroma);GO:0042793 (transcription from plastid promoter);GO:0045893 (positive regulation of transcription, DNA-dependent);	K02904 (RP-L29, rpmC)	ko03010	Ribosome
m.61509	50s ribosomal protein chloroplastic-like	0	0.211325	0	0.000262336	0	0	0	0	0.000787007	0	GO:0006412 (translation);GO:0005840 (ribosome);GO:0003735 (structural constituent of ribosome);GO:0009941 (chloroplast envelope);GO:0009579 (thylakoid);GO:0009570 (chloroplast stroma);GO:0045036 (protein targeting to chloroplast);GO:0009793 (embryo development ending in seed dormancy);GO:0042254 (ribosome biogenesis);	K02871 (RP-L13, MRPL13, rplM)	ko03010	Ribosome
m.61656	50s ribosomal protein chloroplastic-like	0	0.211325	0	0.000357731	0	0	0	0	0.00107319	0	GO:0006412 (translation);GO:0005840 (ribosome);GO:0003735 (structural constituent of ribosome);GO:0019288 (isopentenyl diphosphate biosynthetic process, methylerythritol 4-phosphate pathway);GO:0009941 (chloroplast envelope);GO:0009570 (chloroplast stroma);GO:0042254 (ribosome biogenesis);	K02879 (RP-L17, MRPL17, rplQ)	ko03010	Ribosome
m.61777	50s ribosomal protein chloroplastic-like	0	0.211325	0	0.000131168	0	0	0	0	0.000393504	0	GO:0006412 (translation);GO:0003735 (structural constituent of ribosome);GO:0019288 (isopentenyl diphosphate biosynthetic process, methylerythritol 4-phosphate pathway);GO:0009941 (chloroplast envelope);GO:0009570 (chloroplast stroma);GO:0019344 (cysteine biosynthetic process);GO:0016020 (membrane);GO:0022625 (cytosolic large ribosomal subunit);GO:0042254 (ribosome biogenesis);	K02931 (RP-L5, MRPL5, rplE)	ko03010	Ribosome
m.61907	50s ribosomal protein chloroplastic-like	0	0.211325	0	0.000131168	0	0	0	0	0.000393504	0	GO:0006354 (DNA-dependent transcription, elongation);GO:0009941 (chloroplast envelope);GO:0000311 (plastid large ribosomal subunit);GO:0003735 (structural constituent of ribosome);GO:0009570 (chloroplast stroma);GO:0006412 (translation);GO:0042254 (ribosome biogenesis);	K02876 (RP-L15, MRPL15, rplO)	ko03010	Ribosome
m.61938	50s ribosomal protein chloroplastic-like	0	0.211325	0	0.000321958	0	0	0	0	0.000965873	0	GO:0010103 (stomatal complex morphogenesis);GO:0009941 (chloroplast envelope);GO:0016020 (membrane);GO:0009793 (embryo development ending in seed dormancy);GO:0005840 (ribosome);GO:0006412 (translation);GO:0051607 (defense response to virus);GO:0016226 (iron-sulfur cluster assembly);GO:0019288 (isopentenyl diphosphate biosynthetic process, methylerythritol 4-phosphate pathway);GO:0009570 (chlorop…	K02884 (RP-L19, MRPL19, rplS)	ko03010	Ribosome
m.61539	50s ribosomal protein chloroplastic-like isoform 1	0	0.211325	0	0.000787898	0	0	0	0.00236369	0	0	GO:0005840 (ribosome);GO:0009941 (chloroplast envelope);GO:0003735 (structural constituent of ribosome);GO:0009570 (chloroplast stroma);GO:0009579 (thylakoid);GO:0006412 (translation);GO:0042254 (ribosome biogenesis);	K02899 (RP-L27, MRPL27, rpmA)	ko03010	Ribosome
m.4379	5-oxoprolinase-like isoform 1	0	0.211325	0	2.38487e-05	0	0	0	0	7.15461e-05	0	GO:0017168 (5-oxoprolinase (ATP-hydrolyzing) activity);GO:0009506 (plasmodesma);GO:0006751 (glutathione catabolic process);GO:0005829 (cytosol);	K01469 (OPLAH, OXP1, oplAH)	ko00480	Glutathione metabolism
m.60835	60s acidic ribosomal protein p0	0	0.211325	0	0.000119244	0	0	0	0	0.000357731	0	GO:0005507 (copper ion binding);GO:0005730 (nucleolus);GO:0009651 (response to salt stress);GO:0009409 (response to cold);GO:0003735 (structural constituent of ribosome);GO:0003906 (DNA-(apurinic or apyrimidinic site) lyase activity);GO:0006414 (translational elongation);GO:0042254 (ribosome biogenesis);GO:0010043 (response to zinc ion);GO:0009507 (chloroplast);GO:0046686 (response to cadmium ion…	K02941 (RP-LP0, RPLP0)	ko03010	Ribosome
m.60886	60s ribosomal protein l10-like	0	0.211325	0	0.000262336	0	0	0	0	0.000787007	0	GO:0006412 (translation);GO:0005730 (nucleolus);GO:0003735 (structural constituent of ribosome);GO:0009941 (chloroplast envelope);GO:0071493 (cellular response to UV-B);GO:0005773 (vacuole);GO:0032502 (developmental process);GO:0022625 (cytosolic large ribosomal subunit);GO:0005886 (plasma membrane);GO:0042254 (ribosome biogenesis);	K02866 (RP-L10e, RPL10)	ko03010	Ribosome
m.61231	60s ribosomal protein l13	0	0.211325	0	0.000357731	0	0	0	0	0.00107319	0	GO:0005730 (nucleolus);GO:0003735 (structural constituent of ribosome);GO:0005886 (plasma membrane);GO:0005618 (cell wall);GO:0022625 (cytosolic large ribosomal subunit);GO:0006412 (translation);GO:0042254 (ribosome biogenesis);	K02873 (RP-L13e, RPL13)	ko03010	Ribosome
m.60877	60s ribosomal protein l13a-4-like	0	0.211325	0	0.000178865	0	0	0	0	0.000536596	0	GO:0042545 (cell wall modification);GO:0003735 (structural constituent of ribosome);GO:0009664 (plant-type cell wall organization);GO:0001510 (RNA methylation);GO:0022625 (cytosolic large ribosomal subunit);GO:0006412 (translation);GO:0042254 (ribosome biogenesis);	K02872 (RP-L13Ae, RPL13A)	ko03010	Ribosome
m.3158	60s ribosomal protein l18-2-like	0	0.211325	0	0.000682845	0	0	0	0.00204853	0	0	GO:0005773 (vacuole);GO:0003735 (structural constituent of ribosome);GO:0005886 (plasma membrane);GO:0022625 (cytosolic large ribosomal subunit);GO:0009507 (chloroplast);GO:0006412 (translation);GO:0042254 (ribosome biogenesis);	K02883 (RP-L18e, RPL18)	ko03010	Ribosome
m.2600	60s ribosomal protein l18-3-like	0	0.211325	0	0.000321958	0	0	0	0	0.000965873	0	GO:0005773 (vacuole);GO:0005794 (Golgi apparatus);GO:0003735 (structural constituent of ribosome);GO:0009506 (plasmodesma);GO:0022625 (cytosolic large ribosomal subunit);GO:0016020 (membrane);GO:0006412 (translation);GO:0042254 (ribosome biogenesis);	K02883 (RP-L18e, RPL18)	ko03010	Ribosome
m.60813	60s ribosomal protein l19-2-like	0	0.211325	0	0.000167072	0	0	0	0	0	0.000501217	GO:0005730 (nucleolus);GO:0003735 (structural constituent of ribosome);GO:0005886 (plasma membrane);GO:0022625 (cytosolic large ribosomal subunit);GO:0006412 (translation);GO:0042254 (ribosome biogenesis);	K02885 (RP-L19e, RPL19)	ko03010	Ribosome
m.41912	60s ribosomal protein l24	0	0.211325	0	0.000214638	0	0	0	0	0.000643915	0	GO:0048467 (gynoecium development);GO:0001510 (RNA methylation);GO:0006412 (translation);GO:0005730 (nucleolus);GO:0003735 (structural constituent of ribosome);GO:0042254 (ribosome biogenesis);GO:0009507 (chloroplast);GO:0009734 (auxin mediated signaling pathway);GO:0022625 (cytosolic large ribosomal subunit);GO:0005886 (plasma membrane);	K02896 (RP-L24e, RPL24)	ko03010	Ribosome
m.2614	60s ribosomal protein l26-1	0	0.211325	0	0.000524671	0	0	0	0	0.00157401	0	GO:0001510 (RNA methylation);GO:0006412 (translation);GO:0005730 (nucleolus);GO:0009409 (response to cold);GO:0003735 (structural constituent of ribosome);GO:0005774 (vacuolar membrane);GO:0005515 (protein binding);GO:0009507 (chloroplast);GO:0022625 (cytosolic large ribosomal subunit);GO:0005794 (Golgi apparatus);GO:0005886 (plasma membrane);GO:0042254 (ribosome biogenesis);	K02898 (RP-L26e, RPL26)	ko03010	Ribosome
m.18018	60s ribosomal protein l27a-3	0	0.211325	0	0.000238487	0	0	0	0	0.000715461	0	GO:0005730 (nucleolus);GO:0003735 (structural constituent of ribosome);GO:0009506 (plasmodesma);GO:0022625 (cytosolic large ribosomal subunit);GO:0016020 (membrane);GO:0006412 (translation);GO:0042254 (ribosome biogenesis);	K02900 (RP-L27Ae, RPL27A)	ko03010	Ribosome
m.2997	60s ribosomal protein l27-like	0	0.211325	0	0.000787007	0	0	0	0	0.00236102	0	GO:0003735 (structural constituent of ribosome);GO:0001510 (RNA methylation);GO:0022625 (cytosolic large ribosomal subunit);GO:0016020 (membrane);GO:0006412 (translation);GO:0042254 (ribosome biogenesis);	K02901 (RP-L27e, RPL27)	ko03010	Ribosome
m.61062	60s ribosomal protein l28-2	0	0.211325	0	0.00110306	0	0	0	0.00330917	0	0	GO:0005840 (ribosome);GO:0003735 (structural constituent of ribosome);GO:0006412 (translation);GO:0042254 (ribosome biogenesis);	K02903 (RP-L28e, RPL28)	ko03010	Ribosome
m.2604	60s ribosomal protein l35-like	0	0.211325	0	0.00152327	0	0	0	0.00456981	0	0	GO:0003735 (structural constituent of ribosome);GO:0022625 (cytosolic large ribosomal subunit);GO:0006412 (translation);GO:0042254 (ribosome biogenesis);	K02918 (RP-L35e, RPL35)	ko03010	Ribosome
m.2877	60s ribosomal protein l35-like	0	0.211325	0	0.000727385	0	0	0	0	0.00218216	0	GO:0005794 (Golgi apparatus);GO:0003735 (structural constituent of ribosome);GO:0009506 (plasmodesma);GO:0005886 (plasma membrane);GO:0042254 (ribosome biogenesis);GO:0005774 (vacuolar membrane);GO:0022625 (cytosolic large ribosomal subunit);GO:0006412 (translation);	K02918 (RP-L35e, RPL35)	ko03010	Ribosome
m.60742	60s ribosomal protein l36-2-like	0	0.211325	0	0.000333882	0	0	0	0	0.00100165	0	GO:0003735 (structural constituent of ribosome);GO:0005886 (plasma membrane);GO:0022625 (cytosolic large ribosomal subunit);GO:0006412 (translation);GO:0042254 (ribosome biogenesis);	K02920 (RP-L36e, RPL36)	ko03010	Ribosome
m.41004	60s ribosomal protein l3-like	0	0.211325	0	0.000420212	0	0	0	0.00126064	0	0	GO:0005840 (ribosome);GO:0003735 (structural constituent of ribosome);GO:0006412 (translation);GO:0042254 (ribosome biogenesis);	K02925 (RP-L3e, RPL3)	ko03010	Ribosome
m.60940	60s ribosomal protein l3-like	0	0.211325	0	8.34705e-05	0	0	0	0	0.000250411	0	GO:0005840 (ribosome);GO:0003735 (structural constituent of ribosome);GO:0006412 (translation);GO:0042254 (ribosome biogenesis);	K02925 (RP-L3e, RPL3)	ko03010	Ribosome
m.60822	60s ribosomal protein l5-like	0	0.211325	0	0.000703537	0	0	0	0	0.00211061	0	GO:0006412 (translation);GO:0009955 (adaxial/abaxial pattern specification);GO:0005730 (nucleolus);GO:0003735 (structural constituent of ribosome);GO:0009965 (leaf morphogenesis);GO:0010015 (root morphogenesis);GO:0009507 (chloroplast);GO:0008283 (cell proliferation);GO:0005773 (vacuole);GO:0022625 (cytosolic large ribosomal subunit);GO:0005886 (plasma membrane);GO:0008097 (5S rRNA binding);GO:00…	K02932 (RP-L5e, RPL5)	ko03010	Ribosome
m.2430	60s ribosomal protein l8	0	0.211325	0	0.000178865	0	0	0	0	0.000536596	0	GO:0003735 (structural constituent of ribosome);GO:0003723 (RNA binding);GO:0015934 (large ribosomal subunit);GO:0006412 (translation);GO:0042254 (ribosome biogenesis);	K02938 (RP-L8e, RPL8)	ko03010	Ribosome
m.62734	6-phosphofructokinase chloroplastic-like	0	0.211325	0	0.000202874	0	0	0	0	0	0.000608621	GO:0005945 (6-phosphofructokinase complex);GO:0003872 (6-phosphofructokinase activity);GO:0005524 (ATP binding);GO:0006002 (fructose 6-phosphate metabolic process);GO:0006096 (glycolysis);GO:0016310 (phosphorylation);GO:0009507 (chloroplast);GO:0006000 (fructose metabolic process);GO:0006012 (galactose metabolic process);GO:0006013 (mannose metabolic process);GO:0006094 (gluconeogenesis);GO:00060…	K00850 (pfkA, PFK)	ko00010; ko00030; ko00051; ko00052; ko01200; ko01230; ko03018; ko04152	AMPK signaling pathway; Biosynthesis of amino acids; Carbon metabolism; Fructose and mannose metabolism; Galactose metabolism; Glycolysis/Gluconeogenesis; Pentose phosphate pathway; RNA degradation
m.18139	6-phosphogluconate decarboxylating-like	0	0.211325	0	0.000405428	0	0	0	0	0.00121628	0	GO:0005829 (cytosol);GO:0009749 (response to glucose stimulus);GO:0009744 (response to sucrose stimulus);GO:0009750 (response to fructose stimulus);GO:0005739 (mitochondrion);GO:0006098 (pentose-phosphate shunt);GO:0009651 (response to salt stress);GO:0009506 (plasmodesma);GO:0009570 (chloroplast stroma);GO:0004616 (phosphogluconate dehydrogenase (decarboxylating) activity);GO:0050661 (NADP bindi…	K00033 (PGD, gnd, gntZ)	ko00030; ko00480; ko01200	Carbon metabolism; Glutathione metabolism; Pentose phosphate pathway
m.10384	abc transporter b family member 28-like	0	0.211325	0	4.7735e-05	0	0	0	0	0	0.000143205	GO:0009941 (chloroplast envelope);GO:0035672 (oligopeptide transmembrane transport);GO:0016021 (integral to membrane);GO:0008559 (xenobiotic-transporting ATPase activity);GO:0015421 (oligopeptide-transporting ATPase activity);GO:0006200 (ATP catabolic process);GO:0005886 (plasma membrane);GO:0005524 (ATP binding);GO:0006855 (drug transmembrane transport);	K05655 (ABCB8)	ko02010	ABC transporters
m.5543	abc transporter c family member 9-like	0	0.211325	0	2.38675e-05	0	0	0	0	0	7.16025e-05	GO:0055085 (transmembrane transport);GO:0016021 (integral to membrane);GO:0042626 (ATPase activity, coupled to transmembrane movement of substances);GO:0006200 (ATP catabolic process);GO:0005524 (ATP binding);GO:0009624 (response to nematode);
m.21821	abc transporter e family member 2-like	0	0.211325	0	5.96687e-05	0	0	0	0	0	0.000179006	GO:0051536 (iron-sulfur cluster binding);GO:0006200 (ATP catabolic process);GO:0009055 (electron carrier activity);GO:0051604 (protein maturation);GO:0005524 (ATP binding);GO:0015408 (ferric-transporting ATPase activity);GO:0006118 (electron transport);GO:0015682 (ferric iron transport);	K06174 (ABCE1, Rli1)
m.67133	abscisate beta-glucosyltransferase	0	0.211325	0	0.000333882	0	0	0	0	0.00100165	0	GO:0016758 (transferase activity, transferring hexosyl groups);GO:0008152 (metabolic process);	K14595 (AOG)	ko00906	Carotenoid biosynthesis
m.65005	acetamidase formamidase family protein	0	0.211325	0	7.15461e-05	0	0	0	0	0.000214638	0	GO:0009627 (systemic acquired resistance);GO:0005773 (vacuole);GO:0031347 (regulation of defense response);GO:0004328 (formamidase activity);GO:0006568 (tryptophan metabolic process);GO:0046487 (glyoxylate metabolic process);	K01455 (E3.5.1.49)	ko00630; ko00910; ko01200	Carbon metabolism; Glyoxylate and dicarboxylate metabolism; Nitrogen metabolism
m.11191	acetoacetyl- thiolase 1	0	0.211325	0	0.000214807	0	0	0	0	0	0.000644422	GO:0016747 (transferase activity, transferring acyl groups other than amino-acyl groups);GO:0008152 (metabolic process);	K00626 (E2.3.1.9, atoB)	ko00071; ko00280; ko00310; ko00380; ko00620; ko00630; ko00900; ko01200; ko01212; ko02020	Carbon metabolism; Fatty acid degradation; Fatty acid metabolism; Glyoxylate and dicarboxylate metabolism; Lysine degradation; Pyruvate metabolism; Terpenoid backbone biosynthesis; Tryptophan metabolism; Two-component system; Valine, leucine and isoleucine degradation
m.62307	acid beta-fructofuranosidase-like	0	0.211325	0	9.53948e-05	0	0	0	0	0.000286184	0	GO:0000325 (plant-type vacuole);GO:0009505 (plant-type cell wall);GO:0050306 (sucrose 1F-fructosyltransferase activity);GO:0004575 (sucrose alpha-glucosidase activity);GO:0051669 (fructan beta-fructosidase activity);GO:0005982 (starch metabolic process);GO:0005985 (sucrose metabolic process);GO:0017177 (glucosidase II complex);	K01193 (E3.2.1.26, sacA)	ko00052; ko00500	Galactose metabolism; Starch and sucrose metabolism
m.23462	acyl-peptide hydrolase-like protein	0	0.211325	0	4.76974e-05	0	0	0	0	0.000143092	0	GO:0006499 (N-terminal protein myristoylation);GO:0005576 (extracellular region);GO:0008236 (serine-type peptidase activity);GO:0009507 (chloroplast);GO:0006508 (proteolysis);GO:0005829 (cytosol);
uniq_01407	acyl-protein thioesterase 2-like	0	0.211325	0	0.000286184	0	0	0	0	0.000858553	0	GO:0016787 (hydrolase activity);GO:0009987 (cellular process);GO:0006629 (lipid metabolic process);	K06130 (LYPLA2)	ko00564	Glycerophospholipid metabolism
m.60738	adenosine kinase 2	0	0.211325	0	0.000420212	0	0	0	0.00126064	0	0	GO:0004001 (adenosine kinase activity);GO:0006166 (purine ribonucleoside salvage);GO:0005507 (copper ion binding);GO:0016773 (phosphotransferase activity, alcohol group as acceptor);GO:0080094 (response to trehalose-6-phosphate stimulus);GO:0006167 (AMP biosynthetic process);GO:0016310 (phosphorylation);GO:0009507 (chloroplast);GO:0046686 (response to cadmium ion);GO:0005886 (plasma membrane);GO:…	K00856 (E2.7.1.20, ADK)	ko00230	Purine metabolism
m.28488	agmatine deiminase	0	0.211325	0	0.000179006	0	0	0	0	0	0.000537018	GO:0047632 (agmatine deiminase activity);GO:0004668 (protein-arginine deiminase activity);GO:0009793 (embryo development ending in seed dormancy);GO:0009446 (putrescine biosynthetic process);GO:0005634 (nucleus);GO:0006525 (arginine metabolic process);GO:0006560 (proline metabolic process);	K10536 (aguA)	ko00330	Arginine and proline metabolism
uniq_04166	alanyl-trna editing protein -l-like	0	0.211325	0	0.000131271	0	0	0	0	0	0.000393814	GO:0003676 (nucleic acid binding);GO:0004813 (alanine-tRNA ligase activity);GO:0006419 (alanyl-tRNA aminoacylation);GO:0005524 (ATP binding);GO:0005737 (cytoplasm);GO:0006522 (alanine metabolic process);GO:0006531 (aspartate metabolic process);
m.64288	alpha beta-hydrolases superfamily protein	0	0.211325	0	0.000107404	0	0	0	0	0	0.000322211	GO:0005829 (cytosol);GO:0003824 (catalytic activity);	K06889 (K06889)
m.62223	alpha- glucan phosphorylase l chloroplastic amyloplastic-like	0	0.211325	0	0.000107319	0	0	0	0	0.000321958	0	GO:0008184 (glycogen phosphorylase activity);GO:0009414 (response to water deprivation);GO:0042742 (defense response to bacterium);GO:0009409 (response to cold);GO:0019252 (starch biosynthetic process);GO:0009570 (chloroplast stroma);GO:0030170 (pyridoxal phosphate binding);	K00688 (E2.4.1.1, glgP, PYG)	ko00500	Starch and sucrose metabolism
m.5605	alpha- -glucan-protein synthase	0	0.211325	0	0.000577792	0	0	0	0.00173338	0	0	GO:0016866 (intramolecular transferase activity);GO:0030244 (cellulose biosynthetic process);GO:0008466 (glycogenin glucosyltransferase activity);	K13379 (RGP, UTM)	ko00520	Amino sugar and nucleotide sugar metabolism
m.63102	alpha- -glucan-protein synthase	0	0.211325	0	0.000202714	0	0	0	0	0.000608142	0	GO:0006007 (glucose catabolic process);GO:0005829 (cytosol);GO:0005618 (cell wall);GO:0009749 (response to glucose stimulus);GO:0009744 (response to sucrose stimulus);GO:0009750 (response to fructose stimulus);GO:0009651 (response to salt stress);GO:0030244 (cellulose biosynthetic process);GO:0071555 (cell wall organization);GO:0009506 (plasmodesma);GO:0016866 (intramolecular transferase activity…	K13379 (RGP, UTM)	ko00520	Amino sugar and nucleotide sugar metabolism
m.22271	alpha-galactosidase alpha-n-	0	0.211325	0	4.7735e-05	0	0	0	0	0	0.000143205	GO:0052692 (raffinose alpha-galactosidase activity);GO:0009505 (plant-type cell wall);GO:0046477 (glycosylceramide catabolic process);GO:0005576 (extracellular region);GO:0005829 (cytosol);GO:0009311 (oligosaccharide metabolic process);GO:0016139 (glycoside catabolic process);
m.62511	-alpha-glucan-branching enzyme chloroplastic amyloplastic-like	0	0.211325	0	3.57731e-05	0	0	0	0	0.000107319	0	GO:0010021 (amylopectin biosynthetic process);GO:0043169 (cation binding);GO:0003844 (1,4-alpha-glucan branching enzyme activity);GO:0006098 (pentose-phosphate shunt);GO:0004553 (hydrolase activity, hydrolyzing O-glycosyl compounds);GO:0019288 (isopentenyl diphosphate biosynthetic process, methylerythritol 4-phosphate pathway);GO:0019760 (glucosinolate metabolic process);GO:0000023 (maltose metab…	K00700 (glgB)	ko00500	Starch and sucrose metabolism
m.62633	alpha-l-arabinofuranosidase 1-like	0	0.211325	0	4.76974e-05	0	0	0	0	0.000143092	0	GO:0009505 (plant-type cell wall);GO:0005773 (vacuole);GO:0009044 (xylan 1,4-beta-xylosidase activity);GO:0046556 (alpha-N-arabinofuranosidase activity);GO:0046373 (L-arabinose metabolic process);GO:0048046 (apoplast);GO:0045493 (xylan catabolic process);GO:0005982 (starch metabolic process);GO:0005985 (sucrose metabolic process);GO:0009117 (nucleotide metabolic process);	K01209 (abfA)	ko00520	Amino sugar and nucleotide sugar metabolism
m.62860	alpha-n-acetylglucosaminidase-like	0	0.211325	0	8.34705e-05	0	0	0	0	0.000250411	0	GO:0004561 (alpha-N-acetylglucosaminidase activity);GO:0005773 (vacuole);GO:0009507 (chloroplast);GO:0006027 (glycosaminoglycan catabolic process);	K01205 (NAGLU)	ko00531; ko04142	Glycosaminoglycan degradation; Lysosome
m.64260	aminoacyl trna synthase complex-interacting multifunctional protein 1-like	0	0.211325	0	0.000119244	0	0	0	0	0.000357731	0	GO:0000049 (tRNA binding);GO:0004812 (aminoacyl-tRNA ligase activity);GO:0005739 (mitochondrion);GO:0009507 (chloroplast);GO:0006418 (tRNA aminoacylation for protein translation);	K15437 (AIMP1, ARC1)
uniq_06657	aminoacylase-1-like	0	0.211325	0	0.000369655	0	0	0	0	0.00110896	0	GO:0009086 (methionine biosynthetic process);GO:0006508 (proteolysis);GO:0008237 (metallopeptidase activity);GO:0004046 (aminoacylase activity);GO:0000394 (RNA splicing, via endonucleolytic cleavage and ligation);GO:0010043 (response to zinc ion);GO:0005773 (vacuole);GO:0019344 (cysteine biosynthetic process);GO:0005783 (endoplasmic reticulum);GO:0005794 (Golgi apparatus);GO:0000051 (urea cycle i…	K14677 (ACY1)	ko00220; ko01210; ko01230	2-Oxocarboxylic acid metabolism; Arginine biosynthesis; Biosynthesis of amino acids
uniq_03008	arginine--trna cytoplasmic-like	0	0.211325	0	5.96687e-05	0	0	0	0	0	0.000179006	GO:0010162 (seed dormancy process);GO:0006420 (arginyl-tRNA aminoacylation);GO:0005829 (cytosol);GO:0010564 (regulation of cell cycle process);GO:0006164 (purine nucleotide biosynthetic process);GO:0005739 (mitochondrion);GO:0005524 (ATP binding);GO:0004814 (arginine-tRNA ligase activity);GO:0009570 (chloroplast stroma);GO:0048825 (cotyledon development);GO:0006525 (arginine metabolic process);GO…	K01887 (RARS, argS)	ko00970	Aminoacyl-tRNA biosynthesis
m.9121	aryl-alcohol dehydrogenase -like	0	0.211325	0	0.000840424	0	0	0	0.00252127	0	0	GO:0009072 (aromatic amino acid family metabolic process);GO:0006098 (pentose-phosphate shunt);GO:0000096 (sulfur amino acid metabolic process);GO:0009941 (chloroplast envelope);GO:0016117 (carotenoid biosynthetic process);GO:0006636 (unsaturated fatty acid biosynthetic process);GO:0009505 (plant-type cell wall);GO:0006766 (vitamin metabolic process);GO:0009902 (chloroplast relocation);GO:0006546…
m.62270	aspartate--trna cytoplasmic-like	0	0.211325	0	5.96218e-05	0	0	0	0	0.000178865	0	GO:0003676 (nucleic acid binding);GO:0006422 (aspartyl-tRNA aminoacylation);GO:0005524 (ATP binding);GO:0004815 (aspartate-tRNA ligase activity);GO:0046686 (response to cadmium ion);GO:0005737 (cytoplasm);GO:0006522 (alanine metabolic process);GO:0006531 (aspartate metabolic process);	K01876 (DARS, aspS)	ko00970	Aminoacyl-tRNA biosynthesis
m.1113	aspartic proteinase nepenthesin-1	0	0.211325	0	0.000405747	0	0	0	0	0	0.00121724	GO:0006508 (proteolysis);GO:0004190 (aspartic-type endopeptidase activity);
m.28786	atpase plasma membrane-type-like	0	0.211325	0	0.00019094	0	0	0	0	0	0.00057282	GO:0006812 (cation transport);GO:0016021 (integral to membrane);GO:0019829 (cation-transporting ATPase activity);GO:0000166 (nucleotide binding);	K01535 (PMA1, PMA2)	ko00190	Oxidative phosphorylation
m.13098	atpase subunit 1	0	0.211325	0	7.15461e-05	0	0	0	0	0.000214638	0	GO:0046961 (proton-transporting ATPase activity, rotational mechanism);GO:0009941 (chloroplast envelope);GO:0008270 (zinc ion binding);GO:0005773 (vacuole);GO:0046933 (proton-transporting ATP synthase activity, rotational mechanism);GO:0015991 (ATP hydrolysis coupled proton transport);GO:0005743 (mitochondrial inner membrane);GO:0005618 (cell wall);GO:0005730 (nucleolus);GO:0050897 (cobalt ion bi…	K02132 (ATPeF1A, ATP5A1, ATP1)	ko00190	Oxidative phosphorylation
m.9789	atp-citrate lyase a-1	0	0.211325	0	0.000214638	0	0	0	0	0.000643915	0	GO:0005524 (ATP binding);	K01648 (ACLY)	ko00020	Citrate cycle (TCA cycle)
m.21633	atp-dependent clp protease proteolytic subunit chloroplastic isoform 1	0	0.211325	0	0.000107319	0	0	0	0	0.000321958	0	GO:0009941 (chloroplast envelope);GO:0006508 (proteolysis);GO:0000023 (maltose metabolic process);GO:0019252 (starch biosynthetic process);GO:0009534 (chloroplast thylakoid);GO:0004252 (serine-type endopeptidase activity);GO:0009840 (chloroplastic endopeptidase Clp complex);	K01358 (clpP, CLPP)
m.63915	auxin binding protein	0	0.211325	0	0.000178865	0	0	0	0	0.000536596	0	GO:0032877 (positive regulation of DNA endoreduplication);GO:0055114 (oxidation-reduction process);GO:0000910 (cytokinesis);GO:0045793 (positive regulation of cell size);GO:0004872 (receptor activity);GO:0010011 (auxin binding);GO:0005788 (endoplasmic reticulum lumen);GO:0051781 (positive regulation of cell division);GO:0032440 (2-alkenal reductase [NAD(P)] activity);GO:0009826 (unidimensional ce…
m.2652	auxin-responsive family protein	0	0.211325	0	0.000179006	0	0	0	0	0	0.000537018	GO:0009506 (plasmodesma);GO:0007275 (multicellular organismal development);GO:0009507 (chloroplast);GO:0005886 (plasma membrane);GO:0016021 (integral to membrane);
m.61303	bahd acyltransferase dcr-like	0	0.211325	0	7.15461e-05	0	0	0	0	0.000214638	0	GO:0016747 (transferase activity, transferring acyl groups other than amino-acyl groups);GO:0009653 (anatomical structure morphogenesis);GO:0008544 (epidermis development);GO:0044767 (single-organism developmental process);	K19747 (DCR)
m.583	bark storage protein a-like	0	0.211325	0	9.53948e-05	0	0	0	0	0.000286184	0	GO:0003824 (catalytic activity);GO:0009116 (nucleoside metabolic process);GO:0005886 (plasma membrane);
m.66990	beta- insoluble isoenzyme cwinv1-like	0	0.211325	0	5.96218e-05	0	0	0	0	0.000178865	0	GO:0005618 (cell wall);GO:0015706 (nitrate transport);GO:0009611 (response to wounding);GO:0002679 (respiratory burst involved in defense response);GO:0004564 (beta-fructofuranosidase activity);GO:0010200 (response to chitin);GO:0010167 (response to nitrate);GO:0005576 (extracellular region);GO:0080167 (response to karrikin);GO:0005886 (plasma membrane);GO:0006865 (amino acid transport);GO:000598…	K01193 (E3.2.1.26, sacA)	ko00052; ko00500	Galactose metabolism; Starch and sucrose metabolism
uniq_04564	beta-amylase precursor	0	0.211325	0	0.00136569	0	0	0	0.00409707	0	0	GO:0016161 (beta-amylase activity);GO:0000272 (polysaccharide catabolic process);GO:0005982 (starch metabolic process);GO:0005985 (sucrose metabolic process);
[truncated: 453 more rows]

## Sheet: b  Overrep. latex proteins
						% emPAI	% emPAI	% emPAI	% emPAI	% emPAI	% emPAI	score	coverage	empai	score	coverage	empai	score	coverage	empai	score	coverage	empai	score	coverage	empai	score	coverage	empai
[truncated: 30 more rows]
