# Supplementary material for: Combination of transcriptomic and proteomic approaches helps to unravel the protein composition of Chelidonium majus L. milky sap
Source: Planta. 2016 Jul 11;244(5):1055–64. doi: 10.1007/s00425-016-2566-7 (PMC5052312; doi:10.1007/s00425-016-2566-7)
Supplement: Supplementary file 5 — Supplementary material 5 (XLSX 21 kb) [file 425_2016_2566_MOESM5_ESM.xlsx]

## Sheet: KEGG graph
KEGG Pathway IDs	KEGG Pathway names	Number of identifed proteins	Number of unique CDSs
ko01200	Carbon metabolism	119	317
ko01230	Biosynthesis of amino acids	85	280
ko03010	Ribosome	78	262
ko00710	Carbon fixation in photosynthetic organisms	49	73
ko00010	Glycolysis/Gluconeogenesis	47	141
ko00630	Glyoxylate and dicarboxylate metabolism	41	83
ko00480	Glutathione metabolism	37	106
ko00620	Pyruvate metabolism	37	98
ko00500	Starch and sucrose metabolism	35	262
ko00520	Amino sugar and nucleotide sugar metabolism	33	158
ko00195	Photosynthesis	32	52
ko00230	Purine metabolism	29	267
ko00030	Pentose phosphate pathway	29	69
ko00051	Fructose and mannose metabolism	28	73
ko00270	Cysteine and methionine metabolism	25	149
ko00250	Alanine, aspartate and glutamate metabolism	25	50
ko00020	Citrate cycle (TCA cycle)	24	62
ko04141	Protein processing in endoplasmic reticulum	23	285
ko00940	Phenylpropanoid biosynthesis	23	163
ko00190	Oxidative phosphorylation	21	144
ko04146	Peroxisome	21	144
ko01210	2-Oxocarboxylic acid metabolism	20	57
ko00260	Glycine, serine and threonine metabolism	19	96
ko03050	Proteasome	19	61
ko00052	Galactose metabolism	18	108
ko00220	Arginine biosynthesis	18	48
ko04213	Longevity regulating pathway - multiple species	16	74
ko00240	Pyrimidine metabolism	15	187
ko00970	Aminoacyl-tRNA biosynthesis	15	119
ko00350	Tyrosine metabolism	15	95
ko00053	Ascorbate and aldarate metabolism	15	57
ko00982	Drug metabolism - cytochrome P450	15	46
ko00980	Metabolism of xenobiotics by cytochrome P450	15	44
ko00360	Phenylalanine metabolism	14	62
ko01212	Fatty acid metabolism	13	97
ko00330	Arginine and proline metabolism	13	78
ko00400	Phenylalanine, tyrosine and tryptophan biosynthesis	13	72
ko00910	Nitrogen metabolism	13	28
ko03040	Spliceosome	12	327
ko03013	RNA transport	12	278
ko04145	Phagosome	12	109
ko00950	Isoquinoline alkaloid biosynthesis	12	94
ko00860	Porphyrin and chlorophyll metabolism	12	70
ko00592	alpha-Linolenic acid metabolism	12	52
ko04626	Plant-pathogen interaction	11	246
ko00040	Pentose and glucuronate interconversions	11	55
ko04144	Endocytosis	10	254
ko03018	RNA degradation	10	212
ko04110	Cell cycle	10	196
ko00900	Terpenoid backbone biosynthesis	10	88
ko00280	Valine, leucine and isoleucine degradation	10	72
ko00511	Other glycan degradation	10	59
ko00071	Fatty acid degradation	10	47
ko04152	AMPK signaling pathway	9	131
ko00450	Selenocompound metabolism	9	36
ko04142	Lysosome	8	129
ko00561	Glycerolipid metabolism	8	97
ko00562	Inositol phosphate metabolism	8	83
ko00410	beta-Alanine metabolism	8	70
ko00380	Tryptophan metabolism	8	41
ko00960	Tropane, piperidine and pyridine alkaloid biosynthesis	8	26
ko00670	One carbon pool by folate	8	20
ko00130	Ubiquinone and other terpenoid-quinone biosynthesis	7	59
ko00920	Sulfur metabolism	7	34
ko00061	Fatty acid biosynthesis	6	49
ko00941	Flavonoid biosynthesis	6	32
ko00196	Photosynthesis - antenna proteins	6	25
ko02020	Two-component system	6	18
ko04120	Ubiquitin mediated proteolysis	5	237
ko04070	Phosphatidylinositol signaling system	5	96
ko04210	Apoptosis	5	70
ko00906	Carotenoid biosynthesis	5	69
ko04024	cAMP signaling pathway	5	67
ko01040	Biosynthesis of unsaturated fatty acids	5	51
ko00310	Lysine degradation	5	45
ko00340	Histidine metabolism	5	23
ko00290	Valine, leucine and isoleucine biosynthesis	5	18
ko04810	Regulation of actin cytoskeleton	4	96
ko04022	cGMP - PKG signaling pathway	4	66
ko04010	MAPK signaling pathway	4	57
ko00600	Sphingolipid metabolism	4	56
ko04020	Calcium signaling pathway	4	53
ko00945	Stilbenoid, diarylheptanoid and gingerol biosynthesis	4	45
ko00531	Glycosaminoglycan degradation	4	30
ko00780	Biotin metabolism	4	27
ko00590	Arachidonic acid metabolism	4	16
ko03008	Ribosome biogenesis in eukaryotes	3	180
ko00564	Glycerophospholipid metabolism	3	127
ko03030	DNA replication	3	102
ko03060	Protein export	3	71
ko00830	Retinol metabolism	3	28
ko00603	Glycosphingolipid biosynthesis - globo series	3	19
ko00750	Vitamin B6 metabolism	3	17
ko00660	C5-Branched dibasic acid metabolism	3	8
ko03015	mRNA surveillance pathway	2	218
ko03440	Homologous recombination	2	112
ko02010	ABC transporters	2	103
ko04071	Sphingolipid signaling pathway	2	102
ko00510	N-Glycan biosynthesis	2	84
ko03020	RNA polymerase	2	83
ko04072	Phospholipase D signaling pathway	2	62
ko00770	Pantothenate and CoA biosynthesis	2	46
ko00591	Linoleic acid metabolism	2	24
ko04713	Circadian entrainment	2	23
ko00740	Riboflavin metabolism	2	21
ko00300	Lysine biosynthesis	2	16
ko00471	D-Glutamine and D-glutamate metabolism	2	2
ko04075	Plant hormone signal transduction	1	214
ko03420	Nucleotide excision repair	1	120
ko03410	Base excision repair	1	101
ko03430	Mismatch repair	1	99
ko00513	Various types of N-glycan biosynthesis	1	65
ko00073	Cutin, suberine and wax biosynthesis	1	60
ko04115	p53 signaling pathway	1	60
ko04712	Circadian rhythm - plant	1	60
ko00062	Fatty acid elongation	1	55
ko04510	Focal adhesion	1	51
ko00790	Folate biosynthesis	1	36
ko00565	Ether lipid metabolism	1	35
ko00903	Limonene and pinene degradation	1	35
ko00730	Thiamine metabolism	1	27
ko00983	Drug metabolism - other enzymes	1	27
ko00760	Nicotinate and nicotinamide metabolism	1	22
ko03450	Non-homologous end-joining	1	19
ko00232	Caffeine metabolism	1	10
ko03022	Basal transcription factors	0	93
ko04140	Regulation of autophagy	0	72
ko00563	Glycosylphosphatidylinositol(GPI(-anchor biosynthesis	0	68
ko00100	Steroid biosynthesis	0	52
ko00905	Brassinosteroid biosynthesis	0	49
ko04710	Circadian rhythm	0	46
ko00540	Lipopolysaccharide biosynthesis	0	30
ko00909	Sesquiterpenoid and triterpenoid biosynthesis	0	30
ko00908	Zeatin biosynthesis	0	18
ko04122	Sulfur relay system	0	17
ko00904	Diterpenoid biosynthesis	0	13
ko00942	Anthocyanin biosynthesis	0	13
ko00440	Phosphonate and phosphinate metabolism	0	10
ko00943	Isoflavonoid biosynthesis	0	10
ko00902	Monoterpenoid biosynthesis	0	9
ko00966	Glucosinolate biosynthesis	0	9
ko00514	Other types of O-glycan biosynthesis	0	8
ko00534	Glycosaminoglycan biosynthesis - heparan sulfate/heparin	0	7
ko00785	Lipoic acid metabolism	0	7
ko04630	Jak-STAT signaling pathway	0	7
ko00140	Steroid hormone biosynthesis	0	6
ko00965	Betalain biosynthesis	0	4
ko01053	Biosynthesis of siderophore group nonribosomal peptides	0	3
ko00281	Geraniol degradation	0	2
ko00523	Polyketide sugar unit biosynthesis	0	1
ko00944	Flavone and flavonol biosynthesis	0	1
